# Supplementary material for: Genetic investigation of the contribution of body composition to anorexia nervosa in an electronic health record setting
Source: Transl Psychiatry. 2022 Nov 19;12:486. doi: 10.1038/s41398-022-02251-y (PMC9675730; doi:10.1038/s41398-022-02251-y)
Supplement: Supplementary file 2 — Supplementary Table [file 41398_2022_2251_MOESM2_ESM.xlsx]

## Sheet: AN
phecode	description	group	beta	SE	OR	p	n_total	n_cases	n_controls	bonferroni	fdr
250	Diabetes mellitus	endocrine/metabolic	-0.09461	0.0123115	0.909728	1.53355e-14	60706	9424	51282	TRUE	TRUE
250.2	Type 2 diabetes	endocrine/metabolic	-0.0926981	0.0126231	0.911469	2.0801e-13	60273	8991	51282	TRUE	TRUE
250.22	Type 2 diabetes with renal manifestations	endocrine/metabolic	-0.195316	0.028872	0.822575	1.33402e-11	52725	1443	51282	TRUE	TRUE
300	Anxiety, phobic and dissociative disorders	mental disorders	0.0823105	0.0129264	1.08579	1.91979e-10	49821	8225	41596	TRUE	TRUE
250.1	Type 1 diabetes	endocrine/metabolic	-0.142023	0.0243719	0.867601	5.63213e-09	53261	1979	51282	TRUE	TRUE
300.1	Anxiety disorder	mental disorders	0.0779296	0.013843	1.08105	1.8071e-08	48598	7002	41596	TRUE	TRUE
296	Mood disorders	mental disorders	0.0651508	0.0121291	1.06732	7.81092e-08	51220	9624	41596	TRUE	TRUE
278.1	Obesity	endocrine/metabolic	-0.0767554	0.0147086	0.926116	1.80468e-07	56984	5835	51149	TRUE	TRUE
70.4	Chronic hepatitis	infectious diseases	-0.31783	0.0628355	0.727727	4.23403e-07	54556	285	54271	TRUE	TRUE
305.2	Eating disorder	mental disorders	0.272439	0.0558829	1.31316	1.08717e-06	41971	375	41596	TRUE	TRUE
250.6	Polyneuropathy in diabetes	endocrine/metabolic	-0.135925	0.0280949	0.872908	1.31109e-06	52795	1513	51282	TRUE	TRUE
305.21	Anorexia nervosa	mental disorders	0.485852	0.103111	1.62556	2.45353e-06	41706	110	41596	TRUE	TRUE
585.3	Chronic renal failure [CKD]	genitourinary	-0.0783785	0.0166719	0.924614	2.58589e-06	54987	4735	50252	TRUE	TRUE
296.2	Depression	mental disorders	0.0604197	0.0128963	1.06228	2.79894e-06	49941	8345	41596	TRUE	TRUE
250.24	Type 2 diabetes with neurological manifestations	endocrine/metabolic	-0.114068	0.0252842	0.892198	6.43961e-06	53185	1903	51282	TRUE	TRUE
278.11	Morbid obesity	endocrine/metabolic	-0.0925244	0.0207499	0.911627	8.23344e-06	53903	2754	51149	TRUE	TRUE
278	Overweight, obesity and other hyperalimentation	endocrine/metabolic	-0.0594507	0.013716	0.942282	1.46166e-05	57986	6837	51149	TRUE	TRUE
250.3	Insulin pump user	endocrine/metabolic	-0.086182	0.0208694	0.917427	3.63418e-05	54057	2775	51282	TRUE	TRUE
411.4	Coronary atherosclerosis	circulatory system	-0.056751	0.0138342	0.944829	4.09171e-05	58825	9125	49700	FALSE	TRUE
297	Suicidal ideation or attempt	mental disorders	0.16629	0.0410444	1.18092	5.08964e-05	42288	692	41596	FALSE	TRUE
296.1	Bipolar	mental disorders	0.108994	0.0273504	1.11516	6.74558e-05	43169	1573	41596	FALSE	TRUE
300.9	Posttraumatic stress disorder	mental disorders	0.13517	0.0341915	1.14473	7.70776e-05	42596	1000	41596	FALSE	TRUE
585.33	Chronic Kidney Disease, Stage III	genitourinary	-0.086143	0.0219387	0.917463	8.61822e-05	52840	2588	50252	FALSE	TRUE
250.14	Type 1 diabetes with neurological manifestations	endocrine/metabolic	-0.196401	0.0509906	0.821682	0.000117294	51720	438	51282	FALSE	TRUE
285.21	Anemia in chronic kidney disease	hematopoietic	-0.129849	0.0338393	0.878228	0.000124428	44937	1021	43916	FALSE	TRUE
250.13	Type 1 diabetes with ophthalmic manifestations	endocrine/metabolic	-0.277698	0.0726627	0.757526	0.000132512	51496	214	51282	FALSE	TRUE
411	Ischemic Heart Disease	circulatory system	-0.0503059	0.0132344	0.950938	0.00014402	59717	10017	49700	FALSE	TRUE
276.41	Acidosis	endocrine/metabolic	-0.0791291	0.021196	0.923921	0.000189053	46813	2698	44115	FALSE	TRUE
250.7	Diabetic retinopathy	endocrine/metabolic	-0.157864	0.0426904	0.853966	0.000217414	60636	632	60004	FALSE	TRUE
585.32	End stage renal disease	genitourinary	-0.108294	0.0293743	0.897364	0.000227188	51605	1353	50252	FALSE	TRUE
296.22	Major depressive disorder	mental disorders	0.0645851	0.0176957	1.06672	0.000262473	45602	4006	41596	FALSE	TRUE
396	Abnormal heart sounds	circulatory system	-0.109024	0.030362	0.896709	0.00032968	55590	1256	54334	FALSE	TRUE
851	Complications of transplants and reattached limbs	injuries & poisonings	-0.174365	0.0486138	0.83999	0.000334826	57444	481	56963	FALSE	TRUE
250.12	Type 1 diabetes with renal manifestations	endocrine/metabolic	-0.231418	0.0645763	0.793407	0.000338834	51554	272	51282	FALSE	TRUE
585	Renal failure	genitourinary	-0.0453431	0.0126691	0.955669	0.00034486	59167	8915	50252	FALSE	TRUE
276.4	Acid-base balance disorder	endocrine/metabolic	-0.0716089	0.0201868	0.930895	0.000389177	47109	2994	44115	FALSE	TRUE
250.11	Type 1 diabetes with ketoacidosis	endocrine/metabolic	-0.233526	0.0663343	0.791737	0.000430821	51540	258	51282	FALSE	TRUE
297.2	Suicide or self-inflicted injury	mental disorders	0.304259	0.0864535	1.35562	0.000432623	41749	153	41596	FALSE	TRUE
327.4	Insomnia	neurological	0.070452	0.0200268	1.07299	0.000435003	54099	3023	51076	FALSE	TRUE
276.6	Fluid overload	endocrine/metabolic	-0.0777036	0.0224563	0.925239	0.000539733	46548	2433	44115	FALSE	TRUE
250.42	Other abnormal glucose	endocrine/metabolic	-0.0969564	0.0282621	0.907596	0.000602211	52762	1480	51282	FALSE	TRUE
587	Kidney replaced by transpant	genitourinary	-0.128148	0.037438	0.879723	0.000619493	51072	820	50252	FALSE	TRUE
269	Proteinuria	endocrine/metabolic	-0.103482	0.0310597	0.901692	0.000863158	63663	1198	62465	FALSE	TRUE
251.1	Hypoglycemia	endocrine/metabolic	-0.159032	0.0478496	0.852969	0.000888676	46785	495	46290	FALSE	TRUE
277.7	Dysmetabolic syndrome X	endocrine/metabolic	-0.187613	0.0576494	0.828935	0.00113638	63520	341	63179	FALSE	TRUE
473.4	Voice disturbance	respiratory	0.0963469	0.0297678	1.10114	0.00120956	48151	1321	46830	FALSE	TRUE
290.3	Other persistent mental disorders due to conditions classified elsewhere	mental disorders	0.140261	0.0433505	1.15057	0.00121424	54112	622	53490	FALSE	TRUE
473	Diseases of the larynx and vocal cords	respiratory	0.0840022	0.0260109	1.08763	0.00124006	48570	1740	46830	FALSE	TRUE
465.2	Acute pharyngitis	respiratory	0.0762447	0.0236409	1.07923	0.00125919	51757	2164	49593	FALSE	TRUE
411.2	Myocardial infarction	circulatory system	-0.064918	0.0202789	0.937144	0.00136831	52955	3255	49700	FALSE	TRUE
300.4	Dysthymic disorder	mental disorders	0.107643	0.033676	1.11365	0.00139133	42621	1025	41596	FALSE	TRUE
557.1	Celiac disease	digestive	-0.183234	0.0574832	0.832573	0.0014345	46102	345	45757	FALSE	TRUE
300.11	Generalized anxiety disorder	mental disorders	0.0932476	0.0295672	1.09773	0.00161189	42940	1344	41596	FALSE	TRUE
798	Malaise and fatigue	symptoms	0.0324301	0.0103513	1.03296	0.00173054	55596	15179	40417	FALSE	TRUE
250.23	Type 2 diabetes with ophthalmic manifestations	endocrine/metabolic	-0.136493	0.0442683	0.872412	0.00204703	51875	593	51282	FALSE	TRUE
290.1	Dementias	mental disorders	0.106193	0.0345939	1.11204	0.00214276	54552	1062	53490	FALSE	FALSE
626.11	Absent or infrequent menstruation	genitourinary	0.168999	0.0552324	1.18412	0.002215	55933	381	55552	FALSE	FALSE
465	Acute upper respiratory infections of multiple or unspecified sites	respiratory	0.0473085	0.0154916	1.04845	0.00225948	54911	5318	49593	FALSE	FALSE
250.4	Abnormal glucose	endocrine/metabolic	-0.0769791	0.025308	0.925909	0.00235257	53148	1866	51282	FALSE	FALSE
443.9	Peripheral vascular disease, unspecified	circulatory system	-0.0811147	0.0267822	0.922088	0.00245621	56650	1706	54944	FALSE	FALSE
303	Psychogenic and somatoform disorders	mental disorders	0.170755	0.0563986	1.1862	0.00246462	41956	360	41596	FALSE	FALSE
415.2	Chronic pulmonary heart disease	circulatory system	-0.073758	0.0243676	0.928896	0.00247081	56480	1987	54493	FALSE	FALSE
274	Gout and other crystal arthropathies	endocrine/metabolic	-0.0751066	0.0248446	0.927645	0.00250237	64963	1968	62995	FALSE	FALSE
760	Back pain	symptoms	0.0371481	0.0123027	1.03785	0.00253186	58725	9193	49532	FALSE	FALSE
512.7	Shortness of breath	respiratory	-0.0374251	0.0124226	0.963267	0.0025897	45801	10508	35293	FALSE	FALSE
274.1	Gout	endocrine/metabolic	-0.0763052	0.0253426	0.926533	0.00260431	64882	1887	62995	FALSE	FALSE
573.2	Liver replaced by transplant	digestive	-0.126348	0.0425833	0.881308	0.00300639	54066	635	53431	FALSE	FALSE
709.7	Unspecified diffuse connective tissue disease	dermatologic	-0.253481	0.0864246	0.776094	0.00335729	56261	149	56112	FALSE	FALSE
707.2	Chronic ulcer of leg or foot	dermatologic	-0.113895	0.0388523	0.892352	0.00337353	63751	764	62987	FALSE	FALSE
304	Adjustment reaction	mental disorders	0.0726212	0.0247941	1.07532	0.00340085	43528	1932	41596	FALSE	FALSE
290	Delirium dementia and amnestic and other cognitive disorders	mental disorders	0.0798221	0.0275221	1.08309	0.00372822	55117	1627	53490	FALSE	FALSE
362.29	Macular degeneration (senile) of retina NOS	sense organs	0.172739	0.0598336	1.18856	0.00388954	60336	332	60004	FALSE	FALSE
443.7	Peripheral angiopathy in diseases classified elsewhere	circulatory system	-0.256511	0.0890624	0.773747	0.00397517	55086	142	54944	FALSE	FALSE
297.1	Suicidal ideation	mental disorders	0.126687	0.04411	1.13506	0.00407791	42193	597	41596	FALSE	FALSE
585.1	Acute renal failure	genitourinary	-0.0409426	0.0143979	0.959884	0.00445992	56753	6501	50252	FALSE	FALSE
189.4	Malignant neoplasm of other urinary organs	neoplasms	-0.167856	0.0593637	0.845475	0.00468998	64432	326	64106	FALSE	FALSE
295	Schizophrenia and other psychotic disorders	mental disorders	0.109306	0.0387376	1.1155	0.00477676	42366	770	41596	FALSE	FALSE
250.21	Type 2 diabetes with ketoacidosis	endocrine/metabolic	-0.276569	0.0982925	0.758381	0.0048969	51398	116	51282	FALSE	FALSE
761	Cervicalgia	symptoms	0.0487729	0.0173409	1.04998	0.00491451	62389	4088	58301	FALSE	FALSE
443	Peripheral vascular disease	circulatory system	-0.0662907	0.0236485	0.935859	0.00506029	57120	2176	54944	FALSE	FALSE
401.22	Hypertensive chronic kidney disease	circulatory system	-0.0615486	0.0220813	0.940307	0.00531399	38277	2922	35355	FALSE	FALSE
803	Fracture of upper limb	injuries & poisonings	0.0671362	0.0241936	1.06944	0.005521	56963	2009	54954	FALSE	FALSE
420.2	Pericarditis	circulatory system	-0.0983204	0.0355479	0.906358	0.00567742	61166	908	60258	FALSE	FALSE
710	Osteomyelitis, periostitis, and other infections involving bone	musculoskeletal	-0.0875518	0.0316764	0.916171	0.00571068	56113	1149	54964	FALSE	FALSE
585.31	Renal dialysis	genitourinary	-0.104478	0.0378116	0.900794	0.00572507	51056	804	50252	FALSE	FALSE
512	Other symptoms of respiratory system	respiratory	-0.0274854	0.0100019	0.972889	0.0059957	53537	18244	35293	FALSE	FALSE
285.2	Anemia of chronic disease	hematopoietic	-0.0531703	0.0194454	0.948219	0.0062506	47213	3297	43916	FALSE	FALSE
276.13	Hyperpotassemia	endocrine/metabolic	-0.057838	0.0212903	0.943803	0.00659486	46837	2722	44115	FALSE	FALSE
331.9	Cerebral degeneration, unspecified	neurological	0.200323	0.073804	1.2218	0.00664233	51584	211	51373	FALSE	FALSE
78	Viral warts & HPV	infectious diseases	0.0900714	0.0333609	1.09425	0.0069359	55313	1042	54271	FALSE	FALSE
601.1	Prostatitis	genitourinary	0.193425	0.0716564	1.2134	0.00694782	59574	231	59343	FALSE	FALSE
575.1	Cholangitis	digestive	-0.165667	0.0615271	0.847328	0.00709004	60790	301	60489	FALSE	FALSE
303.4	Somatoform disorder	mental disorders	0.174703	0.0652908	1.19089	0.0074559	41864	268	41596	FALSE	FALSE
874	Complication of amputation stump	injuries & poisonings	-0.258808	0.097922	0.771971	0.00821749	59134	118	59016	FALSE	FALSE
571.6	Primary biliary cirrhosis	digestive	-0.185267	0.0703747	0.830882	0.0084738	53659	228	53431	FALSE	FALSE
317	Alcohol-related disorders	mental disorders	0.0767334	0.029196	1.07975	0.00858336	53064	1376	51688	FALSE	FALSE
433.1	Occlusion and stenosis of precerebral arteries	circulatory system	-0.070182	0.0267569	0.932224	0.00871727	57740	1709	56031	FALSE	FALSE
578.2	Blood in stool	digestive	0.065449	0.0250874	1.06764	0.009085	54841	1868	52973	FALSE	FALSE
588.1	Renal osteodystrophy	genitourinary	-0.0960407	0.0368761	0.908427	0.00920317	51104	852	50252	FALSE	FALSE
791	Gangrene	symptoms	-0.21066	0.081541	0.810049	0.0097807	66168	170	65998	FALSE	FALSE
600	Hyperplasia of prostate	genitourinary	0.065567	0.025416	1.06776	0.0098871	61623	2280	59343	FALSE	FALSE
531	Peptic ulcer (excl. esophageal)	digestive	0.0963118	0.0373545	1.1011	0.00992825	63796	824	62972	FALSE	FALSE
290.11	Alzheimer's disease	mental disorders	0.137752	0.0535989	1.14769	0.0101681	53911	421	53490	FALSE	FALSE
476	Allergic rhinitis	respiratory	0.0388858	0.0152144	1.03965	0.0105928	52321	5491	46830	FALSE	FALSE
300.3	Obsessive-compulsive disorders	mental disorders	0.137517	0.0538404	1.14742	0.0106446	41994	398	41596	FALSE	FALSE
272	Disorders of lipoid metabolism	endocrine/metabolic	-0.0274428	0.0109129	0.97293	0.0119132	60274	17007	43267	FALSE	FALSE
599.5	Frequency of urination and polyuria	genitourinary	0.0574267	0.0229352	1.05911	0.0122844	51835	2330	49505	FALSE	FALSE
272.1	Hyperlipidemia	endocrine/metabolic	-0.0273253	0.0109163	0.973045	0.0123091	60262	16995	43267	FALSE	FALSE
375.1	Dry eyes	sense organs	0.0611306	0.0244326	1.06304	0.0123491	59807	2036	57771	FALSE	FALSE
415	Pulmonary heart disease	circulatory system	-0.0480696	0.0192411	0.953067	0.0124799	57777	3284	54493	FALSE	FALSE
859	Complication due to other implant and internal device	injuries & poisonings	-0.104053	0.0416676	0.901178	0.0125175	57620	657	56963	FALSE	FALSE
371	Inflammation of the eye	sense organs	0.0647206	0.0260546	1.06686	0.0129901	59503	1751	57752	FALSE	FALSE
295.1	Schizophrenia	mental disorders	0.174602	0.0707976	1.19077	0.0136551	41823	227	41596	FALSE	FALSE
386.9	Dizziness and giddiness (Light-headedness and vertigo)	sense organs	0.0441214	0.0179127	1.04511	0.013773	60753	3883	56870	FALSE	FALSE
804	Fracture of hand or wrist	injuries & poisonings	0.102185	0.0415174	1.10759	0.0138452	55622	668	54954	FALSE	FALSE
710.11	Acute osteomyelitis	musculoskeletal	-0.153862	0.0625192	0.85739	0.0138535	55254	290	54964	FALSE	FALSE
427.9	Palpitations	circulatory system	0.0418048	0.0170872	1.04269	0.0144229	46632	4409	42223	FALSE	FALSE
588	Disorders resulting from impaired renal function	genitourinary	-0.0807472	0.0330317	0.922427	0.0145038	51317	1065	50252	FALSE	FALSE
751	Genitourinary congenital anomalies	congenital anomalies	0.0845618	0.0347222	1.08824	0.0148762	63453	975	62478	FALSE	FALSE
916	Contusion	injuries & poisonings	0.0949143	0.0391386	1.09956	0.0153049	61861	751	61110	FALSE	FALSE
374.3	Ptosis of eyelid	sense organs	0.138567	0.0575194	1.14863	0.0159946	58098	346	57752	FALSE	FALSE
803.1	Fracture of humerus	injuries & poisonings	0.109477	0.0460104	1.11569	0.0173406	55495	541	54954	FALSE	FALSE
578	Gastrointestinal hemorrhage	digestive	0.0433996	0.0182805	1.04436	0.0175923	56607	3634	52973	FALSE	FALSE
327	Sleep disorders	neurological	0.0380632	0.0160599	1.0388	0.0177844	55925	4849	51076	FALSE	FALSE
464	Acute sinusitis	respiratory	0.0467914	0.0198447	1.0479	0.0183798	52658	3065	49593	FALSE	FALSE
185	Cancer of prostate	neoplasms	0.0675913	0.0287212	1.06993	0.0186045	61033	1690	59343	FALSE	FALSE
709.2	Sicca syndrome	dermatologic	-0.136293	0.0580196	0.872587	0.01882	56449	337	56112	FALSE	FALSE
853	Complication of colostomy or enterostomy	injuries & poisonings	-0.155367	0.0669257	0.856101	0.0202606	57216	253	56963	FALSE	FALSE
525	Other diseases of the teeth and supporting structures	digestive	0.141962	0.0612424	1.15253	0.0204476	61362	306	61056	FALSE	FALSE
715.2	Ankylosing spondylitis	musculoskeletal	0.217809	0.0948216	1.24335	0.0216163	56556	127	56429	FALSE	FALSE
272.13	Mixed hyperlipidemia	endocrine/metabolic	-0.0316653	0.0138336	0.968831	0.0220784	51669	8402	43267	FALSE	FALSE
523.31	Acute periodontitis	digestive	0.208505	0.0913598	1.23184	0.0224749	61194	138	61056	FALSE	FALSE
613.7	Other signs and symptoms in breast	genitourinary	-0.150191	0.0658455	0.860543	0.0225506	63104	260	62844	FALSE	FALSE
274.11	Gouty arthropathy	endocrine/metabolic	-0.10343	0.0462806	0.901739	0.0254278	63538	543	62995	FALSE	FALSE
710.19	Unspecified osteomyelitis	musculoskeletal	-0.0907262	0.0406347	0.913268	0.0255669	55655	691	54964	FALSE	FALSE
301	Personality disorders	mental disorders	0.133184	0.0599288	1.14246	0.0262586	41915	319	41596	FALSE	FALSE
575	Other biliary tract disease	digestive	-0.0683913	0.03095	0.933895	0.0271234	61695	1206	60489	FALSE	FALSE
830	Dislocation	injuries & poisonings	0.0610245	0.027629	1.06292	0.0271946	63265	1530	61735	FALSE	FALSE
710.1	Osteomyelitis	musculoskeletal	-0.0767402	0.0347621	0.92613	0.0272734	55914	950	54964	FALSE	FALSE
420	Carditis	circulatory system	-0.0664985	0.0301457	0.935664	0.0273908	61528	1270	60258	FALSE	FALSE
751.22	Other specified congenital anomalies of kidney	congenital anomalies	0.166898	0.076184	1.18163	0.0284717	62676	198	62478	FALSE	FALSE
364	Corneal opacity and other disorders of cornea	sense organs	-0.133674	0.0612956	0.874875	0.0291974	60770	304	60466	FALSE	FALSE
292.3	Memory loss	mental disorders	0.0667506	0.0307124	1.06903	0.0297493	54753	1263	53490	FALSE	FALSE
870.3	Other open wound of head and face	injuries & poisonings	0.154253	0.0710899	1.16679	0.0300192	59242	226	59016	FALSE	FALSE
331	Other cerebral degenerations	neurological	0.0767005	0.0354151	1.07972	0.0303298	52293	920	51373	FALSE	FALSE
709.5	Dermatomyositis	dermatologic	-0.211175	0.0977972	0.809633	0.0308259	56229	117	56112	FALSE	FALSE
593.1	Gross hematuria	genitourinary	0.095533	0.0442987	1.10025	0.0310397	50335	596	49739	FALSE	FALSE
365.1	Open-angle glaucoma	sense organs	0.0737153	0.0343518	1.0765	0.0318813	61469	1003	60466	FALSE	FALSE
483	Acute bronchitis and bronchiolitis	respiratory	0.0494329	0.0230575	1.05068	0.0320409	53548	2236	51312	FALSE	FALSE
371.2	Conjunctivitis, noninfectious	sense organs	0.0744392	0.0347371	1.07728	0.0321188	58723	971	57752	FALSE	FALSE
416	Cardiomegaly	circulatory system	-0.0362114	0.0170516	0.964436	0.0337007	58824	4331	54493	FALSE	FALSE
560.4	Other intestinal obstruction	digestive	0.0638332	0.0300964	1.06591	0.0339254	47046	1289	45757	FALSE	FALSE
242.1	Graves' disease	endocrine/metabolic	-0.110727	0.0522642	0.895183	0.0341244	53752	417	53335	FALSE	FALSE
579.8	Nonspecific abnormal findings in stool contents	digestive	0.224923	0.106311	1.25223	0.0343688	53075	102	52973	FALSE	FALSE
272.12	Hyperglyceridemia	endocrine/metabolic	-0.112886	0.0533664	0.893253	0.0344049	43665	398	43267	FALSE	FALSE
599.3	Dysuria	genitourinary	0.047154	0.0223291	1.04828	0.034706	51944	2439	49505	FALSE	FALSE
969	Poisoning by psychotropic agents	injuries & poisonings	0.209542	0.0992875	1.23311	0.0348193	51582	115	51467	FALSE	FALSE
796	Elevated prostate specific antigen [PSA]	symptoms	-0.122586	0.0581887	0.88463	0.0351436	59698	355	59343	FALSE	FALSE
427.6	Premature beats	circulatory system	0.0763558	0.036261	1.07935	0.0352282	43109	886	42223	FALSE	FALSE
355.1	Chronic pain syndrome	neurological	0.0726486	0.0345662	1.07535	0.0355777	58791	969	57822	FALSE	FALSE
285	Other anemias	hematopoietic	-0.0233794	0.0111267	0.976892	0.0356237	56211	12295	43916	FALSE	FALSE
371.21	Allergic conjunctivitis	sense organs	0.074601	0.0355162	1.07745	0.0356867	58680	928	57752	FALSE	FALSE
701.2	Scar conditions and fibrosis of skin	dermatologic	0.0724689	0.0346909	1.07516	0.0367089	60493	962	59531	FALSE	FALSE
751.2	Congenital anomalies of urinary system	congenital anomalies	0.091458	0.0438184	1.09577	0.0368694	63079	601	62478	FALSE	FALSE
367.9	Blindness and low vision	sense organs	-0.115488	0.0553444	0.890931	0.0369134	61523	371	61152	FALSE	FALSE
428	Congestive heart failure; nonhypertensive	circulatory system	-0.0303992	0.0145763	0.970058	0.037022	60517	6342	54175	FALSE	FALSE
513.31	Apnea	respiratory	-0.171751	0.0823763	0.842188	0.0370728	61419	170	61249	FALSE	FALSE
585.34	Chronic Kidney Disease, Stage IV	genitourinary	-0.0647962	0.031127	0.937258	0.0373725	51469	1217	50252	FALSE	FALSE
550.2	Diaphragmatic hernia	digestive	0.0564951	0.0272192	1.05812	0.0379346	59829	1591	58238	FALSE	FALSE
386	Vertiginous syndromes and other disorders of vestibular system	sense organs	0.0766658	0.0369795	1.07968	0.0381542	57719	849	56870	FALSE	FALSE
958.1	Postoperative shock	injuries & poisonings	0.21328	0.103413	1.23773	0.0391694	64860	106	64754	FALSE	FALSE
335	Multiple sclerosis	neurological	-0.0646625	0.0313636	0.937384	0.0392355	52549	1176	51373	FALSE	FALSE
709	Diffuse diseases of connective tissue	dermatologic	-0.0673948	0.0326894	0.934826	0.039239	57190	1078	56112	FALSE	FALSE
803.2	Fracture of radius and ulna	injuries & poisonings	0.0678227	0.0329162	1.07018	0.039354	56021	1067	54954	FALSE	FALSE
276	Disorders of fluid, electrolyte, and acid-base balance	endocrine/metabolic	-0.0225141	0.0109413	0.977737	0.039617	56723	12608	44115	FALSE	FALSE
480.3	Pneumonia due to fungus (mycoses)	respiratory	-0.175776	0.0858065	0.838806	0.0405092	51466	154	51312	FALSE	FALSE
363.3	Chorioretinal scars	sense organs	0.212234	0.103764	1.23644	0.0408191	60572	106	60466	FALSE	FALSE
371.3	Inflammation of eyelids	sense organs	0.0912391	0.0447751	1.09553	0.0415778	58332	580	57752	FALSE	FALSE
514	Abnormal findings examination of lungs	respiratory	-0.0456365	0.0224221	0.955389	0.0418171	62785	2349	60436	FALSE	FALSE
836	Traumatic arthropathy	injuries & poisonings	-0.19194	0.0945818	0.825357	0.0424227	61861	126	61735	FALSE	FALSE
301.2	Antisocial/borderline personality disorder	mental disorders	0.157556	0.0778297	1.17065	0.0429316	41785	189	41596	FALSE	FALSE
427.41	Ventricular fibrillation and flutter	circulatory system	-0.142545	0.070528	0.867148	0.043268	42451	228	42223	FALSE	FALSE
440.2	Atherosclerosis of the extremities	circulatory system	-0.0773215	0.0383456	0.925592	0.0437543	55734	790	54944	FALSE	FALSE
608	Other disorders of male genital organs	genitourinary	0.111844	0.055506	1.11834	0.0439065	58746	379	58367	FALSE	FALSE
472	Chronic pharyngitis and nasopharyngitis	respiratory	0.0561231	0.0278984	1.05773	0.0442522	48338	1508	46830	FALSE	FALSE
288.2	Elevated white blood cell count	hematopoietic	-0.0375811	0.0186879	0.963116	0.0443272	53319	3500	49819	FALSE	FALSE
426.3	Bundle branch block	circulatory system	0.0742968	0.037052	1.07713	0.0449411	43086	863	42223	FALSE	FALSE
745	Pain in joint	musculoskeletal	0.0215767	0.0107682	1.02181	0.0450968	56061	13356	42705	FALSE	FALSE
198.3	Secondary malignant neoplasm of digestive systems	neoplasms	0.0689632	0.0344351	1.0714	0.0452095	50740	972	49768	FALSE	FALSE
345.1	Epilepsy	neurological	0.0572843	0.0286057	1.05896	0.045226	52822	1449	51373	FALSE	FALSE
426.23	Second degree AV block	circulatory system	-0.137021	0.0689094	0.871952	0.0467652	42462	239	42223	FALSE	FALSE
225	Benign neoplasm of brain and other parts of nervous system	neoplasms	0.095232	0.0479843	1.09991	0.0471835	64438	496	63942	FALSE	FALSE
275.3	Disorders of magnesium metabolism	endocrine/metabolic	-0.0572938	0.0288751	0.944317	0.0472346	60507	1391	59116	FALSE	FALSE
225.1	Benign neoplasm of brain, cranial nerves, meninges	neoplasms	0.0994086	0.0501027	1.10452	0.0472449	64397	455	63942	FALSE	FALSE
571.5	Other chronic nonalcoholic liver disease	digestive	-0.038537	0.019592	0.962196	0.0491854	56579	3148	53431	FALSE	FALSE
340.1	Migrain with aura	neurological	0.0927369	0.0474427	1.09717	0.0506169	59571	507	59064	FALSE	FALSE
559	Ileostomy status	digestive	-0.098199	0.050326	0.906469	0.0510265	46208	451	45757	FALSE	FALSE
315	Develomental delays and disorders	mental disorders	0.0595976	0.0306318	1.06141	0.0517017	62787	1299	61488	FALSE	FALSE
302	Sexual and gender identity disorders	mental disorders	0.144636	0.0745859	1.15562	0.0524789	41802	206	41596	FALSE	FALSE
574.2	Calculus of bile duct	digestive	-0.131018	0.0676873	0.877202	0.0529117	60738	249	60489	FALSE	FALSE
401.2	Hypertensive heart and/or renal disease	circulatory system	-0.0347303	0.0179541	0.965866	0.0530652	40447	5092	35355	FALSE	FALSE
250.25	Diabetes type 2 with peripheral circulatory disorders	endocrine/metabolic	-0.101539	0.0525271	0.903446	0.0532264	51702	420	51282	FALSE	FALSE
374	Other disorders of eyelids	sense organs	0.0608768	0.0316059	1.06277	0.0540896	58928	1176	57752	FALSE	FALSE
743.13	Other specified osteoporosis	musculoskeletal	-0.0616174	0.0320354	0.940243	0.0544276	56419	1136	55283	FALSE	FALSE
696.42	Psoriatic arthropathy	dermatologic	0.110077	0.0573062	1.11636	0.0547487	54874	347	54527	FALSE	FALSE
151	Cancer of stomach	neoplasms	-0.0930875	0.0485072	0.911114	0.0549786	58709	489	58220	FALSE	FALSE
475	Chronic sinusitis	respiratory	0.0433034	0.0225701	1.04425	0.0550324	49174	2344	46830	FALSE	FALSE
512.9	Other dyspnea	respiratory	-0.0259284	0.0135165	0.974405	0.055075	43257	7964	35293	FALSE	FALSE
286.9	Abnormal coagulation profile	hematopoietic	0.168133	0.0877012	1.18309	0.0552235	52167	147	52020	FALSE	FALSE
289.8	Polycythemia vera, secondary	hematopoietic	-0.127171	0.0669636	0.880583	0.0575494	49703	254	49449	FALSE	FALSE
245	Thyroiditis	endocrine/metabolic	-0.0718819	0.0378985	0.930641	0.0578679	54136	801	53335	FALSE	FALSE
949.1	Diaper or napkin rash	injuries & poisonings	-0.206761	0.109125	0.813214	0.0581293	53338	102	53236	FALSE	FALSE
377.3	Optic neuritis/neuropathy	sense organs	-0.142739	0.0753845	0.866981	0.0582946	57970	199	57771	FALSE	FALSE
702.1	Actinic keratosis	dermatologic	0.0413896	0.0218671	1.04226	0.0583868	61391	2646	58745	FALSE	FALSE
280.1	Iron deficiency anemias, unspecified or not due to blood loss	hematopoietic	0.0409677	0.021661	1.04182	0.0585828	46496	2580	43916	FALSE	FALSE
701.1	Keratoderma, acquired	dermatologic	-0.195932	0.103701	0.822068	0.0588384	59636	105	59531	FALSE	FALSE
353.2	Nerve root lesions	neurological	-0.175128	0.0927254	0.83935	0.0589359	57954	132	57822	FALSE	FALSE
426.7	Abnormal electrocardiogram [ECG] [EKG]	circulatory system	0.125945	0.0669918	1.13422	0.0601076	42477	254	42223	FALSE	FALSE
735.1	Flat foot	musculoskeletal	0.138677	0.0738171	1.14875	0.0602907	58170	210	57960	FALSE	FALSE
362.9	Retinal edema	sense organs	-0.135881	0.0724545	0.872946	0.0607371	60222	218	60004	FALSE	FALSE
743.11	Osteoporosis NOS	musculoskeletal	0.0396224	0.0212119	1.04042	0.0617716	58190	2907	55283	FALSE	FALSE
414	Other forms of chronic heart disease	circulatory system	-0.0431305	0.0231281	0.957786	0.0622016	51986	2286	49700	FALSE	FALSE
569	Other disorders of intestine	digestive	-0.0407785	0.0221296	0.960042	0.0653703	57701	2417	55284	FALSE	FALSE
580	Nephritis; nephrosis; renal sclerosis	genitourinary	-0.0653006	0.0354701	0.936786	0.065621	51164	912	50252	FALSE	FALSE
958	Certain early complications of trauma or procedure	injuries & poisonings	0.0849427	0.0462186	1.08865	0.0660848	65289	535	64754	FALSE	FALSE
499	Cystic fibrosis	respiratory	0.131771	0.0717091	1.14085	0.0661248	66286	225	66061	FALSE	FALSE
427.12	Paroxysmal ventricular tachycardia	circulatory system	-0.0513504	0.0280656	0.949946	0.0673013	43766	1543	42223	FALSE	FALSE
506	Empyema and pneumothorax	respiratory	-0.0431982	0.0237558	0.957722	0.0689994	48667	2127	46540	FALSE	FALSE
317.1	Alcoholism	mental disorders	0.0611324	0.0336844	1.06304	0.0695456	52712	1024	51688	FALSE	FALSE
741.2	Stiffness of joint	musculoskeletal	0.0543332	0.0302005	1.05584	0.0720055	57117	1276	55841	FALSE	FALSE
636.3	Hemorrhage in early pregnancy	pregnancy complications	0.108928	0.0606049	1.11508	0.0722812	63862	318	63544	FALSE	FALSE
580.3	Nephritis and nephropathy without mention of glomerulonephritis	genitourinary	-0.081084	0.0451259	0.922116	0.0723607	50812	560	50252	FALSE	FALSE
428.4	Heart failure with preserved EF [Diastolic heart failure]	circulatory system	-0.0453279	0.0252535	0.955684	0.0726671	56041	1866	54175	FALSE	FALSE
228	Hemangioma and lymphangioma, any site	neoplasms	-0.0874508	0.0487412	0.916264	0.0727833	64682	480	64202	FALSE	FALSE
743.12	Senile osteoporosis	musculoskeletal	0.0671834	0.0375072	1.06949	0.0732593	56145	862	55283	FALSE	FALSE
610.1	Cystic mastopathy	genitourinary	0.0677285	0.0378395	1.07007	0.0734715	60623	812	59811	FALSE	FALSE
353	Nerve root and plexus disorders	neurological	-0.111309	0.0626385	0.894663	0.0755683	58112	290	57822	FALSE	FALSE
508	Pulmonary collapse; interstitial and compensatory emphysema	respiratory	-0.0221616	0.0124956	0.978082	0.0761371	55714	9174	46540	FALSE	FALSE
159.4	Malignant neoplasm of retroperitoneum and peritoneum	neoplasms	-0.147954	0.0836132	0.862471	0.0768095	58382	162	58220	FALSE	FALSE
560	Intestinal obstruction without mention of hernia	digestive	0.042355	0.0239502	1.04326	0.0769839	47826	2069	45757	FALSE	FALSE
994.1	Systemic inflammatory response syndrome (SIRS)	injuries & poisonings	0.064524	0.0365648	1.06665	0.077623	61173	860	60313	FALSE	FALSE
601	Inflammatory diseases of prostate	genitourinary	0.0914347	0.0519323	1.09575	0.0782973	59782	439	59343	FALSE	FALSE
316	Substance addiction and disorders	mental disorders	0.0418032	0.0238625	1.04269	0.0798023	53756	2068	51688	FALSE	FALSE
707	Chronic ulcer of skin	dermatologic	-0.0495693	0.0283205	0.951639	0.0800671	64441	1454	62987	FALSE	FALSE
571	Chronic liver disease and cirrhosis	digestive	-0.0328085	0.0188878	0.967724	0.0823827	56830	3399	53431	FALSE	FALSE
365	Glaucoma	sense organs	0.0493997	0.02845	1.05064	0.0824983	61940	1474	60466	FALSE	FALSE
433.12	Cerebral atherosclerosis	circulatory system	-0.116596	0.0673657	0.889945	0.0834886	56284	253	56031	FALSE	FALSE
288	Diseases of white blood cells	hematopoietic	-0.0298072	0.0172353	0.970633	0.0837333	53982	4163	49819	FALSE	FALSE
306	Other mental disorder	mental disorders	0.0516036	0.0301362	1.05296	0.0868328	42882	1286	41596	FALSE	FALSE
871.1	Open wound of hand except finger(s)	injuries & poisonings	0.131637	0.076891	1.14069	0.0868986	59209	193	59016	FALSE	FALSE
980	Encounter for long-term (current) use of antibiotics	infectious diseases	0.0440922	0.0257642	1.04508	0.0870114	64263	1758	62505	FALSE	FALSE
480.2	Viral pneumonia	respiratory	0.156141	0.0913381	1.16899	0.087361	51449	137	51312	FALSE	FALSE
363	Chorioretinal inflammations, scars, and other disorders of choroid	sense organs	0.137187	0.0804897	1.14704	0.088305	60642	176	60466	FALSE	FALSE
327.32	Obstructive sleep apnea	neurological	-0.0281135	0.0165418	0.972278	0.0892172	55629	4553	51076	FALSE	FALSE
473.1	Chronic laryngitis	respiratory	0.136941	0.0805929	1.14676	0.0892878	47006	176	46830	FALSE	FALSE
742	Derangement of joint, non-traumatic	musculoskeletal	0.0697092	0.0410709	1.0722	0.0896416	56524	683	55841	FALSE	FALSE
54	Herpes simplex	infectious diseases	0.0877346	0.0518783	1.0917	0.0908063	54694	423	54271	FALSE	FALSE
209	Neuroendocrine tumors	neoplasms	0.169388	0.100314	1.18458	0.0913027	66250	113	66137	FALSE	FALSE
496.1	Emphysema	respiratory	-0.054252	0.0321485	0.947193	0.0914993	53547	1133	52414	FALSE	FALSE
244.2	Acquired hypothyroidism	endocrine/metabolic	-0.0717195	0.0426053	0.930792	0.092308	53967	632	53335	FALSE	FALSE
871	Open wounds of extremities	injuries & poisonings	0.0558489	0.0332835	1.05744	0.0933517	60060	1044	59016	FALSE	FALSE
295.3	Psychosis	mental disorders	0.0817814	0.0488322	1.08522	0.0939843	42077	481	41596	FALSE	FALSE
276.1	Electrolyte imbalance	endocrine/metabolic	-0.0205431	0.0122897	0.979666	0.0946089	53607	9492	44115	FALSE	FALSE
394.7	Disease of tricuspid valve	circulatory system	-0.0604839	0.0362009	0.941309	0.094764	55212	878	54334	FALSE	FALSE
509.8	Dependence on respirator [Ventilator] or supplemental oxygen	respiratory	-0.0564483	0.0337864	0.945115	0.094773	47556	1016	46540	FALSE	FALSE
352.1	Trigeminal nerve disorders [CN5]	neurological	0.0927002	0.055672	1.09713	0.0958899	58190	368	57822	FALSE	FALSE
605	Erectile dysfunction [ED]	genitourinary	0.047869	0.0287881	1.04903	0.0963513	59908	1541	58367	FALSE	FALSE
594.1	Calculus of kidney	genitourinary	0.0402764	0.0242969	1.0411	0.0973826	62523	1990	60533	FALSE	FALSE
451.2	Phlebitis and thrombophlebitis of lower extremities	circulatory system	0.132458	0.0801786	1.14163	0.0985268	51346	176	51170	FALSE	FALSE
755.6	Other congenital anomalies of lower limb, including pelvic girdle	congenital anomalies	0.136342	0.0828303	1.14607	0.0997564	64251	172	64079	FALSE	FALSE
411.8	Other chronic ischemic heart disease, unspecified	circulatory system	-0.0361659	0.022047	0.96448	0.100922	52494	2794	49700	FALSE	FALSE
593.2	Microscopic hematuria	genitourinary	0.086415	0.0526821	1.09026	0.100941	50152	413	49739	FALSE	FALSE
427.61	Supraventricular premature beats	circulatory system	0.141527	0.086661	1.15203	0.102445	42375	152	42223	FALSE	FALSE
737.3	Kyphoscoliosis and scoliosis	musculoskeletal	0.057773	0.0354759	1.05947	0.103417	58875	915	57960	FALSE	FALSE
561	Symptoms involving digestive system	digestive	-0.0362424	0.0222608	0.964407	0.103508	48171	2414	45757	FALSE	FALSE
440	Atherosclerosis	circulatory system	-0.0464161	0.0285337	0.954645	0.103799	56426	1482	54944	FALSE	FALSE
569.2	Gastrointestinal complications	digestive	-0.0506107	0.0311212	0.950649	0.103898	56476	1192	55284	FALSE	FALSE
300.8	Acute reaction to stress	mental disorders	0.153997	0.0947313	1.16649	0.10403	41723	127	41596	FALSE	FALSE
327.5	Parasomnia	neurological	0.155675	0.095853	1.16845	0.104353	51200	124	51076	FALSE	FALSE
535.2	Atrophic gastritis	digestive	0.0844944	0.0520676	1.08817	0.104636	57735	425	57310	FALSE	FALSE
350.6	Disturbances of sensation of smell and taste	neurological	0.155949	0.0961966	1.16877	0.104985	58643	124	58519	FALSE	FALSE
428.1	Congestive heart failure (CHF) NOS	circulatory system	-0.0258741	0.0160354	0.974458	0.106624	59272	5097	54175	FALSE	FALSE
380.4	Impacted cerumen	sense organs	0.0509715	0.0316075	1.05229	0.106823	63186	1173	62013	FALSE	FALSE
292.2	Mild cognitive impairment	mental disorders	0.0859554	0.053543	1.08976	0.108416	53893	403	53490	FALSE	FALSE
497	Bronchitis	respiratory	0.0850281	0.0529983	1.08875	0.108636	52819	405	52414	FALSE	FALSE
550	Abdominal hernia	digestive	0.028936	0.0181639	1.02936	0.11115	61951	3713	58238	FALSE	FALSE
580.31	Nephritis and nephropathy in diseases classified elsewhere	genitourinary	-0.0919686	0.0578943	0.912134	0.11216	50591	339	50252	FALSE	FALSE
656.8	Perinatal jaundice	pregnancy complications	0.109895	0.069213	1.11616	0.112337	65026	290	64736	FALSE	FALSE
369.5	Conjunctivitis, infectious	sense organs	0.0860626	0.054365	1.08987	0.11341	58138	386	57752	FALSE	FALSE
801.1	Fracture of foot	injuries & poisonings	-0.0648027	0.040942	0.937252	0.113468	55636	682	54954	FALSE	FALSE
455	Hemorrhoids	circulatory system	0.052132	0.0330441	1.05351	0.114646	52235	1065	51170	FALSE	FALSE
245.2	Chronic thyroiditis	endocrine/metabolic	-0.0709396	0.0450565	0.931518	0.115382	53899	564	53335	FALSE	FALSE
150	Cancer of esophagus	neoplasms	-0.0835288	0.05317	0.919865	0.116188	58628	408	58220	FALSE	FALSE
800.1	Fracture of neck of femur	injuries & poisonings	0.0666439	0.0424886	1.06891	0.116762	55596	642	54954	FALSE	FALSE
503	Pulmonary congestion and hypostasis	respiratory	-0.0397798	0.0254183	0.961001	0.117582	48366	1826	46540	FALSE	FALSE
710.12	Chronic osteomyelitis	musculoskeletal	-0.0750937	0.0480321	0.927657	0.117957	55457	493	54964	FALSE	FALSE
470	Septal Deviations/Turbinate Hypertrophy	respiratory	0.0423082	0.0270927	1.04322	0.118381	48434	1604	46830	FALSE	FALSE
454.1	Varicose veins of lower extremity	circulatory system	0.0862811	0.0552597	1.09011	0.118435	51547	377	51170	FALSE	FALSE
369	Infection of the eye	sense organs	0.0692057	0.0444221	1.07166	0.119254	58331	579	57752	FALSE	FALSE
750.1	Upper gastrointestinal congenital anomalies	congenital anomalies	0.153688	0.0992688	1.16613	0.121575	62596	118	62478	FALSE	FALSE
110.13	Dermatophytosis of the body	infectious diseases	-0.135685	0.0879165	0.873117	0.122747	57643	147	57496	FALSE	FALSE
755.61	Congenital hip dysplasia and deformity	congenital anomalies	0.132114	0.085633	1.14124	0.122882	64240	161	64079	FALSE	FALSE
189	Cancer of urinary organs (incl. kidney and bladder)	neoplasms	-0.0423135	0.0274911	0.958569	0.123763	65691	1585	64106	FALSE	FALSE
635.3	Placenta previa and abruptio placenta	pregnancy complications	0.163407	0.106455	1.17752	0.124787	63646	102	63544	FALSE	FALSE
295.2	Paranoid disorders	mental disorders	0.123717	0.0806926	1.1317	0.125231	41771	175	41596	FALSE	FALSE
527.7	Disturbance of salivary secretion	digestive	0.0796175	0.051938	1.08287	0.125292	62466	424	62042	FALSE	FALSE
345.12	Partial epilepsy	neurological	0.052971	0.0345753	1.0544	0.12551	52350	977	51373	FALSE	FALSE
577.2	Chronic pancreatitis	digestive	0.0955213	0.062492	1.10023	0.126379	64227	292	63935	FALSE	FALSE
528	Diseases of the oral soft tissues, excluding lesions specific for gingiva and tongue	digestive	0.0489091	0.0321069	1.05012	0.127679	63162	1120	62042	FALSE	FALSE
818.2	Subarachnoid hemorrhage (injury)	injuries & poisonings	0.141729	0.0930885	1.15226	0.127878	63954	132	63822	FALSE	FALSE
636	Early or threatened labor; hemorrhage in early pregnancy	pregnancy complications	0.0506978	0.0333428	1.052	0.128384	64638	1094	63544	FALSE	FALSE
539	Bariatric surgery	digestive	-0.0533666	0.0351585	0.948032	0.129043	66047	925	65122	FALSE	FALSE
735.3	Hallux valgus (Bunion)	musculoskeletal	0.0793666	0.052288	1.0826	0.129046	58379	419	57960	FALSE	FALSE
362.3	Other nondiabetic retinopathy	sense organs	-0.0949458	0.0626764	0.909422	0.129808	60297	293	60004	FALSE	FALSE
737	Curvature of spine	musculoskeletal	0.0509382	0.0336675	1.05226	0.130285	58977	1017	57960	FALSE	FALSE
618.5	Prolapse of vaginal vault after hysterectomy	genitourinary	-0.102995	0.0681749	0.902132	0.130853	65244	245	64999	FALSE	FALSE
535	Gastritis and duodenitis	digestive	0.0515473	0.0341207	1.0529	0.130855	58310	1000	57310	FALSE	FALSE
426.32	Left bundle branch block	circulatory system	0.0700601	0.046488	1.07257	0.131796	42768	545	42223	FALSE	FALSE
291	Other specified nonpsychotic and/or transient mental disorders	mental disorders	0.0348167	0.0231067	1.03543	0.131868	55720	2230	53490	FALSE	FALSE
496.3	Bronchiectasis	respiratory	0.0771365	0.0512104	1.08019	0.131998	52847	433	52414	FALSE	FALSE
395.3	Nonrheumatic tricuspid valve disorders	circulatory system	-0.0728565	0.0484819	0.929734	0.132902	54822	488	54334	FALSE	FALSE
560.3	Peritoneal or intestinal adhesions	digestive	0.121369	0.0814829	1.12904	0.136355	45929	172	45757	FALSE	FALSE
727.2	Bursitis disorders	musculoskeletal	-0.120695	0.0810324	0.886305	0.136366	51371	172	51199	FALSE	FALSE
276.12	Hyposmolality and/or hyponatremia	endocrine/metabolic	-0.0287986	0.0193883	0.971612	0.137449	47418	3303	44115	FALSE	FALSE
420.21	Acute pericarditis	circulatory system	-0.140459	0.0945731	0.86896	0.137494	60385	127	60258	FALSE	FALSE
8.5	Bacterial enteritis	infectious diseases	0.0590891	0.0398347	1.06087	0.137979	64190	722	63468	FALSE	FALSE
743	Osteoporosis, osteopenia and pathological fracture	musculoskeletal	0.0228478	0.0154125	1.02311	0.13823	61054	5771	55283	FALSE	FALSE
70.3	Viral hepatitis C	infectious diseases	0.046136	0.0311244	1.04722	0.138257	55473	1202	54271	FALSE	FALSE
426.92	Cardiac defibrillator in situ	circulatory system	-0.0473915	0.0320657	0.953714	0.139421	43392	1169	42223	FALSE	FALSE
743.1	Osteoporosis	musculoskeletal	0.0284571	0.0193112	1.02887	0.140588	58809	3526	55283	FALSE	FALSE
245.21	Chronic lymphocytic thyroiditis	endocrine/metabolic	-0.0666829	0.0452524	0.935492	0.140596	53894	559	53335	FALSE	FALSE
342	Hemiplegia	neurological	0.0707439	0.0480681	1.07331	0.14109	51867	494	51373	FALSE	FALSE
289.4	Lymphadenitis	hematopoietic	-0.0332542	0.0226386	0.967293	0.141856	52140	2321	49819	FALSE	FALSE
531.4	Peptic ulcer, site unspecified	digestive	0.103408	0.0704105	1.10894	0.14193	63202	230	62972	FALSE	FALSE
395.4	Nonrheumatic pulmonary valve disorders	circulatory system	-0.107306	0.0731411	0.898251	0.142346	54547	213	54334	FALSE	FALSE
575.2	Obstruction of bile duct	digestive	-0.0735692	0.0501696	0.929072	0.142537	60942	453	60489	FALSE	FALSE
327.3	Sleep apnea	neurological	-0.0230704	0.015738	0.977194	0.142676	56156	5080	51076	FALSE	FALSE
509.2	Respiratory insufficiency	respiratory	-0.0384995	0.0263084	0.962232	0.14336	48267	1727	46540	FALSE	FALSE
411.1	Unstable angina (intermediate coronary syndrome)	circulatory system	-0.038903	0.026587	0.961844	0.143404	51467	1767	49700	FALSE	FALSE
374.1	Ectropion or entropion	sense organs	0.138339	0.0946695	1.14836	0.143938	57880	128	57752	FALSE	FALSE
550.1	Inguinal hernia	digestive	0.0538909	0.0369258	1.05537	0.144446	59104	866	58238	FALSE	FALSE
523.3	Periodontitis (acute or chronic)	digestive	0.1119	0.0768233	1.1184	0.145229	61251	195	61056	FALSE	FALSE
514.2	Solitary pulmonary nodule	respiratory	-0.045326	0.0311539	0.955686	0.145695	61628	1192	60436	FALSE	FALSE
724.8	Other symptoms referable to back	musculoskeletal	-0.107377	0.0739221	0.898187	0.146345	53539	207	53332	FALSE	FALSE
726.3	Bursitis	musculoskeletal	0.0634458	0.0437719	1.0655	0.147208	51800	601	51199	FALSE	FALSE
728	Disorders of muscle, ligament, and fascia	musculoskeletal	0.115968	0.0801748	1.12296	0.148052	51376	177	51199	FALSE	FALSE
426.91	Cardiac pacemaker in situ	circulatory system	0.0407258	0.0281981	1.04157	0.148661	43788	1565	42223	FALSE	FALSE
386.2	Peripheral or central vertigo	sense organs	0.0647286	0.0448295	1.06687	0.148771	57445	575	56870	FALSE	FALSE
173	Neoplasm of uncertain behavior of skin	neoplasms	0.0285893	0.0198189	1.029	0.149154	59469	3141	56328	FALSE	FALSE
610.4	Benign neoplasm of breast	genitourinary	-0.111599	0.0774197	0.894403	0.14945	59999	188	59811	FALSE	FALSE
306.1	Mental disorders durring/after pregnancy	mental disorders	0.115164	0.0799451	1.12206	0.149715	41776	180	41596	FALSE	FALSE
627.22	Need for Hormone replacement therapy (postmenopausal)	genitourinary	0.0812695	0.0566358	1.08466	0.151302	55907	355	55552	FALSE	FALSE
626.12	Excessive or frequent menstruation	genitourinary	-0.0524701	0.0366078	0.948883	0.151771	56416	864	55552	FALSE	FALSE
765	Cervical radiculitis	symptoms	0.051315	0.0358801	1.05265	0.152666	59924	896	59028	FALSE	FALSE
364.5	Corneal dystrophy	sense organs	-0.1317	0.0920905	0.876604	0.152684	60601	135	60466	FALSE	FALSE
530.13	Barrett's esophagus	digestive	0.0848551	0.0594083	1.08856	0.153195	42366	325	42041	FALSE	FALSE
586	Other disorders of the kidney and ureters	genitourinary	-0.025321	0.0177406	0.974997	0.153496	54216	3964	50252	FALSE	FALSE
785	Abdominal pain	symptoms	0.0153459	0.0107593	1.01546	0.153782	55132	12932	42200	FALSE	FALSE
850	Hemorrhage or hematoma complicating a procedure	injuries & poisonings	-0.056523	0.0396754	0.945045	0.154262	57691	728	56963	FALSE	FALSE
599	Other symptoms/disorders or the urinary system	genitourinary	0.0206565	0.0145188	1.02087	0.15481	55755	6250	49505	FALSE	FALSE
656.6	Perinatal disorders of digestive system	pregnancy complications	0.147235	0.103625	1.15863	0.155363	64854	118	64736	FALSE	FALSE
681.3	Cellulitis and abscess of arm/hand	dermatologic	0.0634702	0.0447647	1.06553	0.156231	56054	572	55482	FALSE	FALSE
723	Other disorders of cervical region	musculoskeletal	0.0648145	0.0458187	1.06696	0.15719	53877	545	53332	FALSE	FALSE
280	Iron deficiency anemias	hematopoietic	0.028389	0.0201211	1.0288	0.158272	46941	3025	43916	FALSE	FALSE
251	Other disorders of pancreatic internal secretion	endocrine/metabolic	-0.0855245	0.0606353	0.918031	0.158399	57750	307	57443	FALSE	FALSE
567	Peritonitis and retroperitoneal infections	digestive	-0.0499881	0.035551	0.951241	0.159696	56197	913	55284	FALSE	FALSE
182	Malignant neoplasm of uterus	neoplasms	-0.0727869	0.0517906	0.929799	0.1599	59919	427	59492	FALSE	FALSE
395.2	Nonrheumatic aortic valve disorders	circulatory system	-0.0311155	0.0221889	0.969364	0.160826	56869	2535	54334	FALSE	FALSE
611.3	Lump or mass in breast	genitourinary	0.0386069	0.0276747	1.03936	0.163008	61363	1552	59811	FALSE	FALSE
509	Respiratory failure, insufficiency, arrest	respiratory	-0.0200049	0.0143535	0.980194	0.163399	53004	6464	46540	FALSE	FALSE
411.3	Angina pectoris	circulatory system	-0.0359281	0.0257831	0.96471	0.163477	51579	1879	49700	FALSE	FALSE
790.6	Other abnormal blood chemistry	symptoms	-0.0571548	0.0410182	0.944448	0.163498	64477	681	63796	FALSE	FALSE
165	Cancer within the respiratory system	neoplasms	-0.0318078	0.0228458	0.968693	0.163838	65329	2293	63036	FALSE	FALSE
345	Epilepsy, recurrent seizures, convulsions	neurological	0.0268368	0.0192787	1.0272	0.163907	54673	3300	51373	FALSE	FALSE
275	Disorders of mineral metabolism	endocrine/metabolic	-0.0264592	0.0190286	0.973888	0.164379	62428	3312	59116	FALSE	FALSE
525.1	Loss of teeth or edentulism	digestive	0.10999	0.0791064	1.11627	0.164406	61240	184	61056	FALSE	FALSE
740.12	Osteoarthrosis, localized, secondary	musculoskeletal	-0.139556	0.100445	0.869744	0.164717	52259	111	52148	FALSE	FALSE
502	Postinflammatory pulmonary fibrosis	respiratory	-0.0588585	0.0423633	0.94284	0.164719	47185	645	46540	FALSE	FALSE
958.2	Traumatic and surgical subcutaneous emphysema	injuries & poisonings	0.102877	0.0742559	1.10835	0.16592	64960	206	64754	FALSE	FALSE
389.2	Conductive hearing loss	sense organs	0.0608275	0.0440843	1.06272	0.167648	59270	594	58676	FALSE	FALSE
597.1	Urethral stricture (not specified as infectious)	genitourinary	-0.105723	0.076996	0.899674	0.169721	59993	193	59800	FALSE	FALSE
527.2	Sialoadenitis	digestive	-0.137237	0.100029	0.871764	0.170074	62155	113	62042	FALSE	FALSE
594	Urinary calculus	genitourinary	0.0311397	0.0227214	1.03163	0.170531	62821	2288	60533	FALSE	FALSE
136	Other infectious and parasitic diseases	infectious diseases	0.0778097	0.0567996	1.08092	0.170719	64389	354	64035	FALSE	FALSE
454	Varicose veins	circulatory system	0.0602369	0.0439822	1.06209	0.17082	51765	595	51170	FALSE	FALSE
246	Other disorders of thyroid	endocrine/metabolic	-0.0740996	0.0542932	0.928579	0.172314	53723	388	53335	FALSE	FALSE
727.6	Rupture of tendon, nontraumatic	musculoskeletal	0.0628373	0.0462072	1.06485	0.173861	51736	537	51199	FALSE	FALSE
442.8	Aneurysm of other specified artery	circulatory system	0.128488	0.0945039	1.13711	0.173956	55071	127	54944	FALSE	FALSE
348.7	Coma	neurological	-0.102189	0.0751952	0.902859	0.174152	51573	200	51373	FALSE	FALSE
700	Corns and callosities	dermatologic	-0.0834577	0.0619342	0.91993	0.177812	59830	299	59531	FALSE	FALSE
425.12	Other hypertrophic cardiomyopathy	circulatory system	-0.126914	0.0944813	0.880809	0.179183	60385	127	60258	FALSE	FALSE
117.4	Aspergillosis	infectious diseases	-0.138503	0.103163	0.870661	0.179413	57602	106	57496	FALSE	FALSE
724	Other and unspecified disorders of back	musculoskeletal	-0.0532623	0.0397392	0.948131	0.180149	54060	728	53332	FALSE	FALSE
345.3	Convulsions	neurological	0.027832	0.0208134	1.02822	0.181153	54177	2804	51373	FALSE	FALSE
291.8	Alteration of consciousness	mental disorders	0.0327991	0.0245549	1.03334	0.181633	55457	1967	53490	FALSE	FALSE
286.5	Hemorrhagic disorder due to intrinsic circulating anticoagulants	hematopoietic	0.0970942	0.0728113	1.10196	0.182366	52235	215	52020	FALSE	FALSE
285.22	Anemia in neoplastic disease	hematopoietic	-0.03356	0.0251887	0.966997	0.182748	45810	1894	43916	FALSE	FALSE
165.1	Cancer of bronchus; lung	neoplasms	-0.0305551	0.0229504	0.969907	0.183074	65308	2272	63036	FALSE	FALSE
727.4	Ganglion and cyst of synovium, tendon, and bursa	musculoskeletal	0.0760411	0.0571778	1.07901	0.183549	51548	349	51199	FALSE	FALSE
522	Diseases of pulp and periapical tissues	digestive	-0.129017	0.0970353	0.878959	0.183655	61176	120	61056	FALSE	FALSE
425	Cardiomyopathy	circulatory system	-0.0287492	0.0216363	0.97166	0.18393	62849	2591	60258	FALSE	FALSE
367.1	Myopia	sense organs	0.0369075	0.0278012	1.0376	0.184327	62669	1517	61152	FALSE	FALSE
356	Hereditary and idiopathic peripheral neuropathy	neurological	0.036515	0.0275105	1.03719	0.184405	61131	1554	59577	FALSE	FALSE
575.8	Other disorders of biliary tract	digestive	-0.0566295	0.0427784	0.944944	0.185574	61113	624	60489	FALSE	FALSE
742.9	Other derangement of joint	musculoskeletal	0.0596213	0.04504	1.06143	0.185589	56409	568	55841	FALSE	FALSE
153.2	Colon cancer	neoplasms	0.0384639	0.0291075	1.03921	0.186355	56110	1378	54732	FALSE	FALSE
279.11	Deficiency of humoral immunity	endocrine/metabolic	0.0985249	0.0746332	1.10354	0.186795	61546	204	61342	FALSE	FALSE
378.1	Strabismus (not specified as paralytic)	sense organs	0.0656056	0.0497406	1.06781	0.187184	58244	473	57771	FALSE	FALSE
394.2	Mitral valve disease	circulatory system	0.0896016	0.0680888	1.09374	0.18819	54580	246	54334	FALSE	FALSE
593	Hematuria	genitourinary	0.0296275	0.0225552	1.03007	0.188997	52108	2369	49739	FALSE	FALSE
588.2	Secondary hyperparathyroidism (of renal origin)	genitourinary	-0.0803224	0.0611662	0.922819	0.189122	50556	304	50252	FALSE	FALSE
425.11	Hypertrophic obstructive cardiomyopathy	circulatory system	-0.0998355	0.0760271	0.904986	0.18913	60454	196	60258	FALSE	FALSE
612	Breast conditions, congenital or relating to hormones	genitourinary	0.0759757	0.05788	1.07894	0.189304	60151	340	59811	FALSE	FALSE
361	Retinal detachments and defects	sense organs	-0.0764918	0.0583555	0.92636	0.189928	60804	338	60466	FALSE	FALSE
450	Noninfectious disorders of lymphatic channels	circulatory system	0.0490947	0.0376294	1.05032	0.191998	65685	812	64873	FALSE	FALSE
574.3	Cholecystitis without cholelithiasis	digestive	0.0718529	0.0552574	1.0745	0.193487	60864	375	60489	FALSE	FALSE
743.22	Pathologic fracture of femur	musculoskeletal	0.126291	0.0973953	1.13461	0.194738	55403	120	55283	FALSE	FALSE
189.2	Cancer of bladder	neoplasms	-0.0504084	0.0389796	0.950841	0.195942	64885	779	64106	FALSE	FALSE
509.1	Respiratory failure	respiratory	-0.0216466	0.016769	0.978586	0.196748	51037	4497	46540	FALSE	FALSE
751.1	Congenital anomalies of genital organs	congenital anomalies	0.0779276	0.0604208	1.08104	0.197138	62805	327	62478	FALSE	FALSE
702	Degenerative skin conditions and other dermatoses	dermatologic	0.023546	0.0182722	1.02383	0.197528	58789	3887	54902	FALSE	FALSE
800.3	Fracture of tibia and fibula	injuries & poisonings	-0.055688	0.0432152	0.945834	0.19753	55566	612	54954	FALSE	FALSE
433.6	Acute, but ill-defined cerebrovascular disease	circulatory system	0.056582	0.0439181	1.05821	0.197624	56631	600	56031	FALSE	FALSE
378	Strabismus and other disorders of binocular eye movements	sense organs	0.0530544	0.0411932	1.05449	0.197767	58459	688	57771	FALSE	FALSE
531.2	Gastric ulcer	digestive	0.0845345	0.065745	1.08821	0.198516	63235	263	62972	FALSE	FALSE
275.51	Hypocalcemia	endocrine/metabolic	-0.0551949	0.0430419	0.946301	0.199719	59731	615	59116	FALSE	FALSE
743.9	Osteopenia or other disorder of bone and cartilage	musculoskeletal	0.0271034	0.0211372	1.02747	0.199751	58105	2822	55283	FALSE	FALSE
242	Thyrotoxicosis with or without goiter	endocrine/metabolic	-0.0491723	0.0384016	0.952017	0.200377	54116	781	53335	FALSE	FALSE
352.2	Facial nerve disorders [CN7]	neurological	-0.0936446	0.0731578	0.910606	0.200533	58034	212	57822	FALSE	FALSE
743.21	Pathologic fracture of vertebrae	musculoskeletal	0.0881325	0.0688521	1.09213	0.200536	55523	240	55283	FALSE	FALSE
626.13	Irregular menstrual cycle	genitourinary	0.0494172	0.0386066	1.05066	0.200538	56339	787	55552	FALSE	FALSE
226	Benign neoplasm of thyroid glands	neoplasms	-0.117041	0.0916851	0.889548	0.201758	64374	134	64240	FALSE	FALSE
636.2	Early onset of delivery	pregnancy complications	0.0725962	0.0569287	1.0753	0.202234	63903	359	63544	FALSE	FALSE
228.1	Hemangioma of skin and subcutaneous tissue	neoplasms	-0.0693816	0.0544273	0.932971	0.202395	64587	385	64202	FALSE	FALSE
751.12	Congenital anomalies of male genital organs	congenital anomalies	0.0900209	0.0706887	1.0942	0.202846	62722	244	62478	FALSE	FALSE
510	Other diseases of lung	respiratory	-0.0213638	0.016781	0.978863	0.202985	60861	4391	56470	FALSE	FALSE
426.31	Right bundle branch block	circulatory system	0.0789021	0.0620175	1.0821	0.203282	42520	297	42223	FALSE	FALSE
599.2	Retention of urine	genitourinary	0.0331138	0.0260453	1.03367	0.203589	51282	1777	49505	FALSE	FALSE
960.2	Allergy/adverse effect of penicillin	injuries & poisonings	-0.0454578	0.0358311	0.95556	0.20456	52359	892	51467	FALSE	FALSE
585.2	Renal failure NOS	genitourinary	-0.0461608	0.0366231	0.954888	0.207515	51111	859	50252	FALSE	FALSE
751.21	Cystic kidney disease	congenital anomalies	0.070114	0.0558821	1.07263	0.209596	62845	367	62478	FALSE	FALSE
41.4	E. coli	infectious diseases	0.0401318	0.0320136	1.04095	0.209992	56590	1125	55465	FALSE	FALSE
654.1	Abnormality of organs and soft tissues of pelvis complicating pregnancy, childbirth, or the puerperium	pregnancy complications	0.112407	0.0899287	1.11897	0.211314	64976	144	64832	FALSE	FALSE
370.1	Corneal ulcer	sense organs	-0.116596	0.093338	0.889945	0.2116	57882	130	57752	FALSE	FALSE
189.21	Malignant neoplasm of bladder	neoplasms	-0.0487208	0.0390717	0.952447	0.212412	64881	775	64106	FALSE	FALSE
415.21	Primary pulmonary hypertension	circulatory system	-0.0662259	0.0532334	0.935919	0.213475	54894	401	54493	FALSE	FALSE
599.6	Oliguria and anuria	genitourinary	0.0964043	0.0776453	1.1012	0.214384	49694	189	49505	FALSE	FALSE
458.1	Orthostatic hypotension	circulatory system	-0.0464068	0.0375338	0.954654	0.21631	55372	827	54545	FALSE	FALSE
535.6	Duodenitis	digestive	0.0981469	0.0793858	1.10312	0.216337	57491	181	57310	FALSE	FALSE
457	Encounter for long-term (current) use of anticoagulants, antithrombotics, aspirin	circulatory system	-0.0358127	0.0289711	0.964821	0.216402	52582	1412	51170	FALSE	FALSE
362.26	Macular puckering of retina	sense organs	-0.0733374	0.0593548	0.929287	0.216616	60335	331	60004	FALSE	FALSE
200	Myeloproliferative disease	neoplasms	0.0435773	0.035286	1.04454	0.21684	64260	932	63328	FALSE	FALSE
578.1	Hematemesis	digestive	0.0618999	0.0505411	1.06386	0.220672	53420	447	52973	FALSE	FALSE
698	Pruritus and related conditions	dermatologic	-0.0517013	0.0422753	0.949613	0.221342	64625	641	63984	FALSE	FALSE
442	Other aneurysm	circulatory system	0.03613	0.0296752	1.03679	0.223408	56300	1356	54944	FALSE	FALSE
292.11	Aphasia	mental disorders	0.0637758	0.0523946	1.06585	0.223521	53908	418	53490	FALSE	FALSE
331.1	Hydrocephalus	neurological	0.0497336	0.0408727	1.05099	0.223683	52062	689	51373	FALSE	FALSE
722.9	Other and unspecified disc disorder	musculoskeletal	-0.11909	0.0979216	0.887728	0.223918	53449	117	53332	FALSE	FALSE
531.1	Hemorrhage from gastrointestinal ulcer	digestive	0.112013	0.0921124	1.11853	0.223969	63106	134	62972	FALSE	FALSE
726.4	Calcaneal spur; Exostosis NOS	musculoskeletal	-0.10745	0.0886298	0.898122	0.225381	51342	143	51199	FALSE	FALSE
657	Infections specific to the perinatal period	pregnancy complications	0.128535	0.106223	1.13716	0.226261	66041	111	65930	FALSE	FALSE
479	Other upper respiratory disease	respiratory	0.0285311	0.0235941	1.02894	0.226568	48963	2133	46830	FALSE	FALSE
256	Ovarian dysfunction	endocrine/metabolic	-0.0568235	0.0471026	0.944761	0.227672	57958	515	57443	FALSE	FALSE
647.1	Infections of genitourinary tract during pregnancy	pregnancy complications	-0.109729	0.090997	0.896077	0.227873	65632	139	65493	FALSE	FALSE
244.1	Secondary hypothyroidism	endocrine/metabolic	-0.034902	0.0289826	0.9657	0.228496	54734	1399	53335	FALSE	FALSE
748	Anomalies of respiratory system, congenital	congenital anomalies	0.0815279	0.0677892	1.08494	0.229105	65317	257	65060	FALSE	FALSE
145	Cancer of mouth	neoplasms	-0.0469322	0.0393558	0.954152	0.233061	64934	746	64188	FALSE	FALSE
712	Infective connective tissue disorders	musculoskeletal	-0.103003	0.0867468	0.902125	0.235072	55114	150	54964	FALSE	FALSE
522.5	Periapical abscess	digestive	-0.118167	0.0995797	0.888547	0.235361	61170	114	61056	FALSE	FALSE
585.4	Chronic kidney disease, Stage I or II	genitourinary	-0.0394221	0.0332897	0.961345	0.23633	51299	1047	50252	FALSE	FALSE
753	Congenital anomalies of the eye	congenital anomalies	-0.124296	0.105717	0.883118	0.239695	64809	102	64707	FALSE	FALSE
743.2	Pathologic fracture	musculoskeletal	0.0480545	0.041001	1.04923	0.241184	55968	685	55283	FALSE	FALSE
454.11	Varicose veins of lower extremity, symptomtic	circulatory system	0.0718094	0.0613283	1.07445	0.241638	51474	304	51170	FALSE	FALSE
456	Chronic venous insufficiency [CVI]	circulatory system	0.0567143	0.0484695	1.05835	0.24196	51659	489	51170	FALSE	FALSE
614.1	Pelvic peritoneal adhesions, female (postoperative) (postinfection)	genitourinary	-0.115984	0.0992144	0.890489	0.242392	62494	116	62378	FALSE	FALSE
264.9	Lack of normal physiological development, unspecified	endocrine/metabolic	0.0501131	0.0428677	1.05139	0.242397	48718	708	48010	FALSE	FALSE
627.3	Postmenopausal atrophic vaginitis	genitourinary	-0.0434594	0.0371872	0.957471	0.242539	56405	853	55552	FALSE	FALSE
713	Arthropathy associated with other disorders classified elsewhere	musculoskeletal	-0.0893874	0.0765306	0.914491	0.242809	55157	193	54964	FALSE	FALSE
159.2	Malignant neoplasm of small intestine, including duodenum	neoplasms	-0.0800412	0.0687439	0.923078	0.244286	58461	241	58220	FALSE	FALSE
271	Disorders of carbohydrate transport and metabolism	endocrine/metabolic	0.0990767	0.0851523	1.10415	0.244617	65941	158	65783	FALSE	FALSE
348	Other conditions of brain	neurological	-0.0265329	0.0228444	0.973816	0.245456	53633	2260	51373	FALSE	FALSE
564.1	Irritable Bowel Syndrome	digestive	0.0334618	0.0288244	1.03403	0.245689	47170	1413	45757	FALSE	FALSE
365.11	Primary open angle glaucoma	sense organs	0.0623878	0.0537883	1.06437	0.2461	60871	405	60466	FALSE	FALSE
580.2	Nephrotic syndrome without mention of glomerulonephritis	genitourinary	-0.0872144	0.0752576	0.916481	0.246505	50452	200	50252	FALSE	FALSE
526.4	Temporomandibular joint disorders	digestive	0.0861434	0.0743785	1.08996	0.246792	61262	206	61056	FALSE	FALSE
361.1	Retinal detachment with retinal defect	sense organs	-0.0880493	0.0761136	0.915716	0.247348	60664	198	60466	FALSE	FALSE
291.4	Specific nonpsychotic mental disorders due to brain damage	mental disorders	0.078578	0.0680893	1.08175	0.248482	53736	246	53490	FALSE	FALSE
496	Chronic airway obstruction	respiratory	-0.0195115	0.0169428	0.980678	0.249483	56865	4451	52414	FALSE	FALSE
429.1	Heart transplant/surgery	circulatory system	-0.0482072	0.0419238	0.952936	0.250194	54829	654	54175	FALSE	FALSE
426.24	Atrioventricular block, complete	circulatory system	-0.0450603	0.0392325	0.95594	0.250743	42990	767	42223	FALSE	FALSE
214.1	Lipoma of skin and subcutaneous tissue	neoplasms	0.0772338	0.0672808	1.08029	0.250996	64878	253	64625	FALSE	FALSE
292.6	Hallucinations	mental disorders	0.0991781	0.0865976	1.10426	0.252095	53641	151	53490	FALSE	FALSE
8.52	Intestinal infection due to C. difficile	infectious diseases	0.046894	0.0411029	1.04801	0.253915	64145	677	63468	FALSE	FALSE
289	Other diseases of blood and blood-forming organs	hematopoietic	-0.048287	0.0423811	0.95286	0.254556	50460	641	49819	FALSE	FALSE
362.21	Macular degeneration, dry	sense organs	0.0802138	0.0704653	1.08352	0.254977	60240	236	60004	FALSE	FALSE
573	Other disorders of liver	digestive	-0.0349294	0.0308315	0.965674	0.257251	54652	1221	53431	FALSE	FALSE
214	Lipoma	neoplasms	0.0657063	0.0582334	1.06791	0.259182	64963	338	64625	FALSE	FALSE
241.1	Nontoxic uninodular goiter	endocrine/metabolic	0.0430088	0.0381975	1.04395	0.260183	54131	796	53335	FALSE	FALSE
80	Postoperative infection	infectious diseases	0.0329514	0.0292707	1.0335	0.260273	63119	1351	61768	FALSE	FALSE
271.3	Intestinal disaccharidase deficiencies and disaccharide malabsorption	endocrine/metabolic	0.111722	0.0993513	1.1182	0.260794	65899	116	65783	FALSE	FALSE
622.1	Polyp of corpus uteri	genitourinary	-0.085194	0.0757893	0.918334	0.260975	65294	198	65096	FALSE	FALSE
871.2	Open wound of finger(s)	injuries & poisonings	0.0883596	0.0787407	1.09238	0.261795	59201	185	59016	FALSE	FALSE
573.4	Acute and subacute necrosis of liver	digestive	-0.0664294	0.0593839	0.935729	0.263293	53754	323	53431	FALSE	FALSE
241	Nontoxic nodular goiter	endocrine/metabolic	0.0298156	0.026673	1.03026	0.263645	55016	1681	53335	FALSE	FALSE
70	Viral hepatitis	infectious diseases	0.0327516	0.0293176	1.03329	0.263939	55631	1360	54271	FALSE	FALSE
594.2	Calculus of lower urinary tract	genitourinary	-0.107008	0.0958248	0.898518	0.264118	60657	124	60533	FALSE	FALSE
772	Symptoms of the muscles	symptoms	-0.0661238	0.0592954	0.936015	0.264782	58536	324	58212	FALSE	FALSE
370.31	Keratoconjunctivitis sicca	sense organs	0.0590845	0.0532836	1.06086	0.267487	58160	408	57752	FALSE	FALSE
364.1	Corneal opacity	sense organs	-0.0948882	0.0856738	0.909475	0.268055	60621	155	60466	FALSE	FALSE
495	Asthma	respiratory	0.0199017	0.0179837	1.0201	0.268443	56149	3735	52414	FALSE	FALSE
327.41	Organic or persistent insomnia	neurological	0.0705095	0.0641223	1.07305	0.271502	51353	277	51076	FALSE	FALSE
401.1	Essential hypertension	circulatory system	-0.0114318	0.0104364	0.988633	0.273348	59509	24154	35355	FALSE	FALSE
374.6	Dermatochalasis	sense organs	0.0435403	0.0398152	1.0445	0.274148	58489	737	57752	FALSE	FALSE
290.2	Delirium due to conditions classified elsewhere	mental disorders	0.0493986	0.0452325	1.05064	0.274786	54052	562	53490	FALSE	FALSE
613.5	Mastodynia	genitourinary	0.0538175	0.0493072	1.05529	0.275065	63315	471	62844	FALSE	FALSE
480.1	Bacterial pneumonia	respiratory	0.0319827	0.0293532	1.0325	0.275898	52666	1354	51312	FALSE	FALSE
513.8	Disorders of diaphragm	respiratory	-0.0798466	0.0733108	0.923258	0.276087	61462	213	61249	FALSE	FALSE
465.4	Acute laryngitis and tracheitis	respiratory	0.0840755	0.0773529	1.08771	0.277077	49784	191	49593	FALSE	FALSE
580.1	Glomerulonephritis	genitourinary	-0.0677676	0.0624139	0.934478	0.277578	50543	291	50252	FALSE	FALSE
750	Digestive congenital anomalies	congenital anomalies	0.0588859	0.0542772	1.06065	0.277961	62875	397	62478	FALSE	FALSE
500	Lung disease due to external agents	respiratory	-0.099975	0.0922894	0.90486	0.278685	46674	134	46540	FALSE	FALSE
257.1	Testicular hypofunction	endocrine/metabolic	0.0406714	0.0376584	1.04151	0.280138	58273	830	57443	FALSE	FALSE
938.2	Chronic dermatitis due to solar radiation	injuries & poisonings	0.0389828	0.0362653	1.03975	0.282405	54131	895	53236	FALSE	FALSE
190	Cancer of eye	neoplasms	-0.112907	0.105135	0.893233	0.282855	64044	102	63942	FALSE	FALSE
8	Intestinal infection	infectious diseases	0.0360626	0.0336832	1.03672	0.284331	64485	1017	63468	FALSE	FALSE
394.1	Mitral valve stenosis and aortic valve stenosis	circulatory system	-0.0643744	0.0605122	0.937654	0.287407	54649	315	54334	FALSE	FALSE
440.21	Atherosclerosis of native arteries of the extremities with ulceration or gangrene	circulatory system	-0.0794442	0.0748336	0.92363	0.288412	55144	200	54944	FALSE	FALSE
721.2	Spondylosis with myelopathy	musculoskeletal	0.0587927	0.0554567	1.06056	0.289074	53705	373	53332	FALSE	FALSE
535.8	Other specified gastritis	digestive	0.0585682	0.0552452	1.06032	0.289076	57686	376	57310	FALSE	FALSE
477	Epistaxis or throat hemorrhage	respiratory	0.0446298	0.0421999	1.04564	0.290246	47477	647	46830	FALSE	FALSE
586.2	Cyst of kidney, acquired	genitourinary	0.0401648	0.0380322	1.04098	0.290934	51063	811	50252	FALSE	FALSE
594.3	Calculus of ureter	genitourinary	-0.0432628	0.0409908	0.95766	0.29123	61216	683	60533	FALSE	FALSE
595	Hydronephrosis	genitourinary	-0.0319569	0.0302991	0.968548	0.291556	61792	1259	60533	FALSE	FALSE
372	Disorders of conjunctiva	sense organs	-0.0890056	0.0844306	0.91484	0.291798	57911	159	57752	FALSE	FALSE
175	Acquired absence of breast	neoplasms	0.0382099	0.0362683	1.03895	0.292096	58429	880	57549	FALSE	FALSE
427.1	Paroxysmal tachycardia, unspecified	circulatory system	-0.0231477	0.0220772	0.977118	0.294414	44757	2534	42223	FALSE	FALSE
705.8	Hyperhidrosis	dermatologic	-0.0778942	0.0744213	0.925062	0.295254	60134	205	59929	FALSE	FALSE
781.2	Abnormal posture	symptoms	-0.0551317	0.0527918	0.946361	0.296336	63996	411	63585	FALSE	FALSE
426.2	Atrioventricular [AV] block	circulatory system	-0.0347276	0.0333773	0.965869	0.298128	43298	1075	42223	FALSE	FALSE
256.4	Polycystic ovaries	endocrine/metabolic	-0.0556713	0.0535243	0.94585	0.298288	57843	400	57443	FALSE	FALSE
343	Infantile cerebral palsy	neurological	-0.0543009	0.0522779	0.947147	0.298945	51803	430	51373	FALSE	FALSE
599.9	Other abnormality of urination	genitourinary	0.0327859	0.0316334	1.03333	0.299999	50686	1181	49505	FALSE	FALSE
366.2	Senile cataract	sense organs	-0.0188704	0.018209	0.981307	0.300053	63397	3921	59476	FALSE	FALSE
578.9	Hemorrhage of gastrointestinal tract	digestive	0.0293298	0.0283856	1.02976	0.301482	54436	1463	52973	FALSE	FALSE
377	Disorders of optic nerve and visual pathways	sense organs	-0.0504856	0.0488999	0.950768	0.301872	58247	476	57771	FALSE	FALSE
557	Intestinal malabsorption (non-celiac)	digestive	-0.0590677	0.057224	0.942643	0.301969	46106	349	45757	FALSE	FALSE
451	Phlebitis and thrombophlebitis	circulatory system	0.0622991	0.0603641	1.06428	0.302046	51481	311	51170	FALSE	FALSE
286.1	Congenital coagulation defects	hematopoietic	-0.0753075	0.0732069	0.927458	0.303623	52232	212	52020	FALSE	FALSE
334.1	Spinocerebellar disease	neurological	-0.103868	0.101004	0.901344	0.30378	51484	111	51373	FALSE	FALSE
172.1	Melanomas of skin, dx or hx	neoplasms	0.0304071	0.0295855	1.03087	0.304058	57670	1342	56328	FALSE	FALSE
592.13	Chronic interstitial cystitis	genitourinary	0.0836339	0.0814542	1.08723	0.304534	49909	170	49739	FALSE	FALSE
323.8	Encephalitis, non-infectious	neurological	-0.102963	0.100286	0.90216	0.304563	65207	113	65094	FALSE	FALSE
189.1	Cancer of kidney and renal pelvis	neoplasms	-0.0366744	0.0357311	0.96399	0.304703	65020	914	64106	FALSE	FALSE
610	Benign mammary dysplasias	genitourinary	0.0350517	0.0342549	1.03567	0.306184	60807	996	59811	FALSE	FALSE
444.1	Arterial embolism and thrombosis of lower extremity artery	circulatory system	-0.0825267	0.080677	0.920787	0.306342	55117	173	54944	FALSE	FALSE
819	Skull and face fracture and other intercranial injury	injuries & poisonings	0.0405586	0.0396922	1.04139	0.306862	64554	732	63822	FALSE	FALSE
425.1	Primary/intrinsic cardiomyopathies	circulatory system	-0.0231831	0.0227388	0.977084	0.307946	62587	2329	60258	FALSE	FALSE
433.31	Transient cerebral ischemia	circulatory system	0.0250733	0.0246246	1.02539	0.308572	58028	1997	56031	FALSE	FALSE
79	Viral infection	infectious diseases	-0.0314259	0.0308649	0.969063	0.308593	55525	1254	54271	FALSE	FALSE
977	Personal history of allergy to medicinal agents	injuries & poisonings	-0.0293381	0.028822	0.971088	0.308723	52860	1393	51467	FALSE	FALSE
279	Disorders involving the immune mechanism	endocrine/metabolic	-0.0283703	0.0278759	0.972028	0.308804	62833	1491	61342	FALSE	FALSE
117	Mycoses	infectious diseases	0.0456456	0.0450371	1.0467	0.310817	58059	563	57496	FALSE	FALSE
389.1	Sensorineural hearing loss	sense organs	0.0241624	0.0238522	1.02446	0.311059	60789	2113	58676	FALSE	FALSE
938	Dermatitis due to solar radiation	injuries & poisonings	0.0350159	0.0346523	1.03564	0.312259	54216	980	53236	FALSE	FALSE
505	Other pulmonary inflamation or edema	respiratory	0.0547175	0.0541854	1.05624	0.312581	46930	390	46540	FALSE	FALSE
433.8	Late effects of cerebrovascular disease	circulatory system	0.0358524	0.0355643	1.0365	0.313406	56949	918	56031	FALSE	FALSE
286.7	Other and unspecified coagulation defects	hematopoietic	-0.0282533	0.0280679	0.972142	0.314125	53491	1471	52020	FALSE	FALSE
782	Symptoms involving skin and other integumentary tissue	symptoms	-0.0674482	0.0670088	0.934776	0.314148	55287	252	55035	FALSE	FALSE
53.1	Herpes zoster with nervous system complications	infectious diseases	-0.0976448	0.0972635	0.906971	0.315417	54391	120	54271	FALSE	FALSE
153	Colorectal cancer	neoplasms	0.0254649	0.02541	1.02579	0.316265	56560	1828	54732	FALSE	FALSE
603.1	Hydrocele	genitourinary	-0.0886252	0.0884425	0.915188	0.316312	58514	147	58367	FALSE	FALSE
530.15	Eosinophilic esophagitis	digestive	0.0877748	0.0876139	1.09174	0.316423	42191	150	42041	FALSE	FALSE
288.11	Neutropenia	hematopoietic	-0.0269061	0.0269264	0.973453	0.317676	51431	1612	49819	FALSE	FALSE
840.3	Joint/ligament sprain	injuries & poisonings	-0.0469632	0.0471501	0.954123	0.319233	58924	515	58409	FALSE	FALSE
264.3	Delayed milestones	endocrine/metabolic	0.0459545	0.0462295	1.04703	0.320198	48637	627	48010	FALSE	FALSE
577	Diseases of pancreas	digestive	0.0297025	0.029891	1.03015	0.320372	65230	1295	63935	FALSE	FALSE
797.1	Cardiogenic shock	symptoms	-0.0483513	0.0488377	0.952799	0.322154	64023	480	63543	FALSE	FALSE
264.2	Failure to thrive (childhood)	endocrine/metabolic	0.0393631	0.0400792	1.04015	0.326033	48870	860	48010	FALSE	FALSE
358.1	Myasthenia gravis	neurological	-0.0921373	0.0939392	0.91198	0.326682	59705	128	59577	FALSE	FALSE
257	Testicular dysfunction	endocrine/metabolic	0.0367515	0.0375254	1.03744	0.327394	58279	836	57443	FALSE	FALSE
227.3	Benign neoplasm of pituitary gland and craniopharyngeal duct (pouch)	neoplasms	0.0703253	0.071819	1.07286	0.327481	64461	221	64240	FALSE	FALSE
358	Myoneural disorders	neurological	-0.0697524	0.0717356	0.932625	0.330875	59797	220	59577	FALSE	FALSE
8.6	Viral Enteritis	infectious diseases	-0.0711698	0.0732536	0.931304	0.331273	63683	215	63468	FALSE	FALSE
414.2	ASCVD	circulatory system	-0.0588779	0.0606438	0.942822	0.331607	50010	310	49700	FALSE	FALSE
967	Adverse effects of sedatives or other central nervous system depressants and anesthetics	injuries & poisonings	-0.0969591	0.100103	0.907593	0.33275	51579	112	51467	FALSE	FALSE
740.1	Osteoarthritis; localized	musculoskeletal	0.0167531	0.0173027	1.01689	0.332924	56578	4430	52148	FALSE	FALSE
687.4	Disturbance of skin sensation	dermatologic	0.0205762	0.0212583	1.02079	0.333087	54739	2642	52097	FALSE	FALSE
592	Cystitis and urethritis	genitourinary	0.0399609	0.0414427	1.04077	0.334924	50407	668	49739	FALSE	FALSE
531.3	Duodenal ulcer	digestive	0.0740613	0.0768849	1.07687	0.335409	63164	192	62972	FALSE	FALSE
520	Disorders of tooth development	digestive	0.0590742	0.0613924	1.06085	0.335929	61361	305	61056	FALSE	FALSE
275.1	Disorders of iron metabolism	hematopoietic	0.0717386	0.0746892	1.07437	0.336806	59321	205	59116	FALSE	FALSE
426.21	First degree AV block	circulatory system	-0.0719702	0.0749697	0.930559	0.33706	42425	202	42223	FALSE	FALSE
204.2	Myeloid leukemia	neoplasms	-0.0384635	0.0400858	0.962267	0.337292	64043	715	63328	FALSE	FALSE
401	Hypertension	circulatory system	-0.00993219	0.0103699	0.990117	0.338168	59924	24569	35355	FALSE	FALSE
394	Rheumatic disease of the heart valves	circulatory system	-0.0275407	0.0287557	0.972835	0.338189	55751	1417	54334	FALSE	FALSE
501	Pneumonitis due to inhalation of food or vomitus	respiratory	0.0373023	0.0389696	1.03801	0.338459	47303	763	46540	FALSE	FALSE
428.3	Heart failure with reduced EF [Systolic or combined heart failure]	circulatory system	-0.0204159	0.0213336	0.979791	0.338575	56872	2697	54175	FALSE	FALSE
519.8	Other diseases of respiratory system, NEC	respiratory	0.0635736	0.0665766	1.06564	0.339632	59856	257	59599	FALSE	FALSE
562.1	Diverticulosis	digestive	0.0219465	0.0229915	1.02219	0.339807	48140	2383	45757	FALSE	FALSE
117.1	Histoplasmosis	infectious diseases	0.0828675	0.0869051	1.0864	0.340316	57647	151	57496	FALSE	FALSE
818	Intracranial hemorrhage (injury)	injuries & poisonings	0.0566162	0.0594226	1.05825	0.340705	64146	324	63822	FALSE	FALSE
504	Other alveolar and parietoalveolar pneumonopathy	respiratory	-0.0493823	0.0519085	0.951817	0.341435	46967	427	46540	FALSE	FALSE
624	Symptoms involving female genital tract	genitourinary	0.0837823	0.0881225	1.08739	0.341733	61846	147	61699	FALSE	FALSE
703.1	Ingrowing nail	dermatologic	0.049689	0.0524415	1.05094	0.343377	62177	417	61760	FALSE	FALSE
259	Other endocrine disorders	endocrine/metabolic	-0.0666472	0.070397	0.935525	0.343775	57672	229	57443	FALSE	FALSE
722.8	Postlaminectomy syndrome	musculoskeletal	-0.044118	0.0467411	0.956841	0.345231	53854	522	53332	FALSE	FALSE
275.5	Disorders of calcium/phosphorus metabolism	endocrine/metabolic	-0.0268384	0.028445	0.973519	0.345416	60547	1431	59116	FALSE	FALSE
764	Sciatica	symptoms	-0.0325417	0.0346065	0.967982	0.347046	59997	969	59028	FALSE	FALSE
795.8	Abnormal tumor markers	symptoms	-0.0893395	0.0950161	0.914535	0.347086	66201	126	66075	FALSE	FALSE
184.1	Malignant neoplasm of ovary and other uterine adnexa	neoplasms	-0.0460977	0.049042	0.954949	0.347236	60591	477	60114	FALSE	FALSE
286	Coagulation defects	hematopoietic	-0.0213285	0.0227284	0.978897	0.348035	54300	2280	52020	FALSE	FALSE
338.2	Chronic pain	neurological	0.0182514	0.0194669	1.01842	0.348469	55180	3185	51995	FALSE	FALSE
379.5	Disorders of iris and ciliary body	sense organs	0.0854249	0.0918049	1.08918	0.35211	57908	137	57771	FALSE	FALSE
357	Inflammatory and toxic neuropathy	neurological	0.029213	0.0315187	1.02964	0.354006	60748	1171	59577	FALSE	FALSE
199	Neoplasm of uncertain behavior	neoplasms	-0.0225684	0.0243532	0.977684	0.354077	51763	1995	49768	FALSE	FALSE
224	Benign neoplasm of eye	neoplasms	-0.0731906	0.0789947	0.929424	0.354173	64124	182	63942	FALSE	FALSE
715.1	Sacroiliitis NEC	musculoskeletal	-0.0439778	0.0474969	0.956975	0.354494	56935	506	56429	FALSE	FALSE
381.9	Otorrhea	sense organs	0.0665719	0.0723159	1.06884	0.357274	58292	218	58074	FALSE	FALSE
512.1	Wheezing	respiratory	-0.0338202	0.0367564	0.966745	0.357512	36152	859	35293	FALSE	FALSE
573.7	Abnormal results of function study of liver	digestive	-0.0441319	0.0479804	0.956828	0.357683	53928	497	53431	FALSE	FALSE
189.11	Malignant neoplasm of kidney, except pelvis	neoplasms	-0.0346312	0.0377395	0.965962	0.358809	64922	816	64106	FALSE	FALSE
260.3	Adult failure to thrive	endocrine/metabolic	0.0333152	0.036307	1.03388	0.35883	48894	884	48010	FALSE	FALSE
427.42	Cardiac arrest	circulatory system	-0.0479551	0.0522863	0.953177	0.359057	42640	417	42223	FALSE	FALSE
755	Congenital anomalies of limbs	congenital anomalies	0.0530113	0.0579618	1.05444	0.360406	64429	350	64079	FALSE	FALSE
706.8	Other specified diseases of sebaceous glands	dermatologic	-0.0674983	0.07385	0.934729	0.360721	60140	211	59929	FALSE	FALSE
510.2	Lung transplant	respiratory	-0.0706479	0.077554	0.93179	0.362321	56658	188	56470	FALSE	FALSE
782.6	Pallor and flushing	symptoms	0.0719706	0.0790171	1.07462	0.362389	55216	181	55035	FALSE	FALSE
681.2	Cellulitis and abscess of face/neck	dermatologic	-0.0503603	0.0553304	0.950887	0.362731	55853	371	55482	FALSE	FALSE
195.1	Malignant neoplasm, other	neoplasms	0.0245586	0.0270355	1.02486	0.363675	51375	1607	49768	FALSE	FALSE
368.1	Amblyopia	sense organs	0.070994	0.0785514	1.07357	0.366107	61543	187	61356	FALSE	FALSE
426.8	Other cardiac conduction disorders	circulatory system	0.0791144	0.0875386	1.08233	0.366119	42371	148	42223	FALSE	FALSE
702.2	Seborrheic keratosis	dermatologic	0.0192941	0.0213507	1.01948	0.366167	61485	2740	58745	FALSE	FALSE
349	Other and unspecified disorders of the nervous system	neurological	0.0505969	0.0559983	1.0519	0.366237	51736	363	51373	FALSE	FALSE
571.51	Cirrhosis of liver without mention of alcohol	digestive	-0.0223264	0.024731	0.977921	0.366649	55369	1938	53431	FALSE	FALSE
530.11	GERD	digestive	-0.0104102	0.0115612	0.989644	0.367884	52880	10839	42041	FALSE	FALSE
112	Candidiasis	infectious diseases	0.0242535	0.0269459	1.02455	0.368078	59096	1600	57496	FALSE	FALSE
740.3	Osteoarthrosis involving more than one site, but not specified as generalized	musculoskeletal	0.0922928	0.102752	1.09669	0.369072	52256	108	52148	FALSE	FALSE
690	Erythematosquamous dermatosis	dermatologic	-0.0426615	0.0475249	0.958236	0.369364	57442	510	56932	FALSE	FALSE
714.2	Juvenile rheumatoid arthritis	musculoskeletal	-0.0582405	0.0649517	0.943423	0.369893	56704	275	56429	FALSE	FALSE
854	Complications of cardiac/vascular device, implant, and graft	injuries & poisonings	-0.0326574	0.0365118	0.96787	0.371089	57826	863	56963	FALSE	FALSE
519.9	Symptoms involving respiratory system and other chest symptoms	respiratory	-0.0235375	0.0263283	0.976737	0.371322	61277	1678	59599	FALSE	FALSE
362.27	Drusen (degenerative) of retina	sense organs	0.0779936	0.0872649	1.08112	0.371452	60155	151	60004	FALSE	FALSE
732	Osteochondropathies	musculoskeletal	-0.0804916	0.0900705	0.922663	0.371509	54685	140	54545	FALSE	FALSE
287.32	Secondary thrombocytopenia	hematopoietic	0.0406015	0.0455774	1.04144	0.373023	52570	550	52020	FALSE	FALSE
415.11	Pulmonary embolism and infarction, acute	circulatory system	-0.028388	0.0318876	0.972011	0.373331	55637	1144	54493	FALSE	FALSE
281.9	Deficiency anemias	hematopoietic	0.0668788	0.0752547	1.06917	0.374165	44118	202	43916	FALSE	FALSE
348.4	Cerebral cysts	neurological	-0.0824904	0.0928945	0.92082	0.37454	51505	132	51373	FALSE	FALSE
580.4	Renal sclerosis, NOS	genitourinary	0.0798836	0.0899673	1.08316	0.374585	50392	140	50252	FALSE	FALSE
334	Degenerative disease of the spinal cord	neurological	-0.0396571	0.0447367	0.961119	0.375373	51944	571	51373	FALSE	FALSE
656.26	Transitory tachypnea or apnea of newborn	pregnancy complications	0.0749473	0.0846022	1.07783	0.375683	64932	196	64736	FALSE	FALSE
656	Other perinatal conditions of fetus or newborn	pregnancy complications	0.0362613	0.0409442	1.03693	0.375819	65639	903	64736	FALSE	FALSE
962	Poisoning by hormones and synthetic substitutes	injuries & poisonings	-0.0639197	0.0725017	0.93808	0.377976	51681	214	51467	FALSE	FALSE
530.2	Esophageal bleeding (varices/hemorrhage)	digestive	-0.0345834	0.0392395	0.966008	0.378133	42788	747	42041	FALSE	FALSE
386.1	Meniere's disease	sense organs	0.0672639	0.0763775	1.06958	0.378493	57064	194	56870	FALSE	FALSE
341	Other demyelinating diseases of central nervous system	neurological	-0.0409338	0.0465485	0.959893	0.379195	51899	526	51373	FALSE	FALSE
70.2	Viral hepatitis B	infectious diseases	0.0670717	0.0764519	1.06937	0.380321	54466	195	54271	FALSE	FALSE
555.1	Regional enteritis	digestive	0.0215485	0.0245859	1.02178	0.38078	47735	1978	45757	FALSE	FALSE
705.1	Dyshidrosis	dermatologic	-0.0892011	0.101911	0.914662	0.38142	60038	109	59929	FALSE	FALSE
290.16	Vascular dementia	mental disorders	0.0820171	0.0940136	1.08547	0.382992	53620	130	53490	FALSE	FALSE
612.2	Hypertrophy of breast (Gynecomastia)	genitourinary	0.0549898	0.0631841	1.05653	0.38413	60096	285	59811	FALSE	FALSE
264	Lack of normal physiological development	endocrine/metabolic	0.0250111	0.0288698	1.02533	0.386302	49830	1820	48010	FALSE	FALSE
727.7	Contracture of tendon (sheath)	musculoskeletal	-0.0689723	0.0796513	0.933353	0.38653	51378	179	51199	FALSE	FALSE
694.2	Other dyschromia	dermatologic	-0.0323052	0.0373701	0.968211	0.387332	57759	827	56932	FALSE	FALSE
452	Other venous embolism and thrombosis	circulatory system	-0.0177352	0.0205488	0.982421	0.388096	54019	2849	51170	FALSE	FALSE
276.42	Alkalosis	endocrine/metabolic	-0.0436475	0.0505908	0.957291	0.388272	44560	445	44115	FALSE	FALSE
198.6	Secondary malignancy of bone	neoplasms	-0.0237677	0.0276485	0.976513	0.389989	51308	1540	49768	FALSE	FALSE
433.11	Occlusion of cerebral arteries, with cerebral infarction	circulatory system	-0.0565045	0.0657576	0.945062	0.390183	56295	264	56031	FALSE	FALSE
735.23	Hallux rigidus	musculoskeletal	0.0707128	0.0826958	1.07327	0.392498	58127	167	57960	FALSE	FALSE
110.1	Dermatophytosis	infectious diseases	-0.0235185	0.0275194	0.976756	0.392765	59058	1562	57496	FALSE	FALSE
90	Sexually transmitted infections (not HIV or hepatitis)	infectious diseases	-0.0694499	0.0815279	0.932907	0.394295	66104	171	65933	FALSE	FALSE
568.1	Peritoneal adhesions (postoperative) (postinfection)	digestive	0.0448801	0.0527699	1.0459	0.395054	55694	410	55284	FALSE	FALSE
695.41	Cutaneous lupus erythematosus	dermatologic	-0.0758857	0.0898645	0.926922	0.39842	55735	139	55596	FALSE	FALSE
758.1	Chromosomal anomalies	congenital anomalies	0.0497634	0.0589373	1.05102	0.398477	64125	349	63776	FALSE	FALSE
348.2	Cerebral edema and compression of brain	neurological	-0.0296228	0.0351388	0.970812	0.399216	52304	931	51373	FALSE	FALSE
740.11	Osteoarthrosis, localized, primary	musculoskeletal	0.0150417	0.0179095	1.01516	0.40098	56229	4081	52148	FALSE	FALSE
427	Cardiac dysrhythmias	circulatory system	0.00885911	0.0105682	1.0089	0.401874	57178	14955	42223	FALSE	FALSE
338.1	Acute pain	neurological	0.0121919	0.0145775	1.01227	0.402957	57988	5993	51995	FALSE	FALSE
803.3	Fracture of clavicle or scapula	injuries & poisonings	0.0486501	0.0582022	1.04985	0.403222	55291	337	54954	FALSE	FALSE
224.1	Benign neoplasm of eye, uveal	neoplasms	-0.0787498	0.094228	0.924271	0.403303	64070	128	63942	FALSE	FALSE
275.53	Disorders of phosphorus metabolism	endocrine/metabolic	-0.033239	0.0399421	0.967307	0.405306	59835	719	59116	FALSE	FALSE
711.1	Pyogenic arthritis	musculoskeletal	-0.0545174	0.0657609	0.946942	0.407091	55226	262	54964	FALSE	FALSE
440.22	Atherosclerosis of native arteries of the extremities with intermittent claudication	circulatory system	-0.0387477	0.046964	0.961993	0.409343	55465	521	54944	FALSE	FALSE
994.2	Sepsis	injuries & poisonings	-0.0159219	0.019316	0.984204	0.409776	63540	3227	60313	FALSE	FALSE
701.3	Circumscribed scleroderma	dermatologic	0.0784813	0.0953249	1.08164	0.410335	59656	125	59531	FALSE	FALSE
626.1	Irregular menstrual cycle/bleeding	genitourinary	0.0206972	0.0251659	1.02091	0.410831	57485	1933	55552	FALSE	FALSE
690.1	Seborrheic dermatitis	dermatologic	-0.0391534	0.0476665	0.961603	0.411417	57439	507	56932	FALSE	FALSE
255.21	Glucocorticoid deficiency	endocrine/metabolic	-0.0333823	0.0406732	0.967169	0.411792	58131	688	57443	FALSE	FALSE
592.1	Cystitis	genitourinary	0.0356563	0.0435547	1.0363	0.412983	50344	605	49739	FALSE	FALSE
577.1	Acute pancreatitis	digestive	0.0364635	0.0446307	1.03714	0.413925	64509	574	63935	FALSE	FALSE
433.3	Cerebral ischemia	circulatory system	0.0195378	0.0239746	1.01973	0.41511	58144	2113	56031	FALSE	FALSE
260	Protein-calorie malnutrition	endocrine/metabolic	0.0142062	0.017455	1.01431	0.415714	52079	4069	48010	FALSE	FALSE
478	Throat pain	respiratory	0.0459412	0.0564875	1.04701	0.416047	47188	358	46830	FALSE	FALSE
907	Injuries to the nervous system	injuries & poisonings	-0.051961	0.0640715	0.949366	0.417374	65752	277	65475	FALSE	FALSE
722.6	Degeneration of intervertebral disc	musculoskeletal	0.0165392	0.0204447	1.01668	0.418531	56291	2959	53332	FALSE	FALSE
733	Other disorders of bone and cartilage	musculoskeletal	0.0289708	0.035902	1.02939	0.419701	55436	891	54545	FALSE	FALSE
377.1	Optic atrophy	sense organs	-0.0730692	0.0909079	0.929536	0.421528	57908	137	57771	FALSE	FALSE
197	Chemotherapy	neoplasms	-0.0112251	0.0139853	0.988838	0.422183	56576	6808	49768	FALSE	FALSE
618.1	Prolapse of vaginal walls	genitourinary	0.0342766	0.0431138	1.03487	0.426598	65622	623	64999	FALSE	FALSE
564	Functional digestive disorders	digestive	0.0180936	0.0228279	1.01826	0.428006	48047	2290	45757	FALSE	FALSE
960	Poisoning by antibiotics	injuries & poisonings	-0.0222568	0.0283444	0.977989	0.43232	52908	1441	51467	FALSE	FALSE
473.3	Paralysis/spasm of vocal cords or larynx	respiratory	0.0431421	0.0550388	1.04409	0.43313	47207	377	46830	FALSE	FALSE
41.2	Streptococcus infection	infectious diseases	-0.0248846	0.0317821	0.975422	0.433642	56603	1138	55465	FALSE	FALSE
728.7	Fasciitis	musculoskeletal	0.0302606	0.0386519	1.03072	0.433686	51970	771	51199	FALSE	FALSE
772.2	Spasm of muscle	symptoms	-0.0231206	0.029673	0.977145	0.435874	59525	1313	58212	FALSE	FALSE
681.1	Cellulitis and abscess of fingers/toes	dermatologic	-0.0363347	0.0466408	0.964317	0.435961	56008	526	55482	FALSE	FALSE
694	Dyschromia and Vitiligo	dermatologic	-0.0281332	0.0361919	0.972259	0.436961	57815	883	56932	FALSE	FALSE
420.22	Chronic pericarditis	circulatory system	-0.0617604	0.0794677	0.940108	0.437055	60438	180	60258	FALSE	FALSE
803.21	Colles' fracture	injuries & poisonings	-0.0686945	0.0887594	0.933612	0.438966	55099	145	54954	FALSE	FALSE
741	Symptoms and disorders of the joints	musculoskeletal	0.0144865	0.0187431	1.01459	0.439583	59293	3452	55841	FALSE	FALSE
656.2	Respiratory conditions of fetus and newborn	pregnancy complications	0.0398695	0.0517013	1.04068	0.440617	65288	552	64736	FALSE	FALSE
706.1	Acne	dermatologic	0.0296665	0.038529	1.03011	0.441312	60718	789	59929	FALSE	FALSE
480	Pneumonia	respiratory	0.0113366	0.0147414	1.0114	0.441874	57213	5901	51312	FALSE	FALSE
656.5	Hematological disorders of newborn	pregnancy complications	0.0705785	0.0922873	1.07313	0.444409	64892	156	64736	FALSE	FALSE
345.11	Generalized convulsive epilepsy	neurological	0.0319219	0.0417511	1.03244	0.444524	52044	671	51373	FALSE	FALSE
527	Diseases of the salivary glands	digestive	0.0346557	0.0453311	1.03526	0.444568	62599	557	62042	FALSE	FALSE
840.2	Rotator cuff (capsule) sprain	injuries & poisonings	-0.0369268	0.0483426	0.963747	0.444953	58900	491	58409	FALSE	FALSE
704.2	Hirsutism	dermatologic	0.0743887	0.0974057	1.07723	0.445046	61881	121	61760	FALSE	FALSE
781	Symptoms involving nervous and musculoskeletal systems	symptoms	0.0355575	0.0465738	1.0362	0.445185	64113	528	63585	FALSE	FALSE
709.6	Other specified diffuse diseases of connective tissue	dermatologic	-0.0521309	0.0683011	0.949205	0.445314	56353	241	56112	FALSE	FALSE
792.1	Papanicolaou smear of cervix or vagina with atypical squamous cells	symptoms	0.0263386	0.0345179	1.02669	0.445437	59439	981	58458	FALSE	FALSE
728.71	Contracture of palmar fascia [Dupuytren's disease]	musculoskeletal	-0.0722113	0.0946895	0.930334	0.445695	51326	127	51199	FALSE	FALSE
253.1	Pituitary hyperfunction	endocrine/metabolic	0.0638181	0.083884	1.0659	0.446783	57604	161	57443	FALSE	FALSE
946	Anaphylactic shock NOS	injuries & poisonings	0.0594131	0.0783172	1.06121	0.448079	53421	185	53236	FALSE	FALSE
611.1	Abnormal mammogram	genitourinary	-0.0242942	0.0321182	0.975999	0.44941	60952	1141	59811	FALSE	FALSE
276.11	Hyperosmolality and/or hypernatremia	endocrine/metabolic	-0.0311229	0.0413401	0.969356	0.451539	44787	672	44115	FALSE	FALSE
727	Other disorders of synovium, tendon, and bursa	musculoskeletal	0.015829	0.0210507	1.01595	0.452082	53914	2715	51199	FALSE	FALSE
318	Tobacco use disorder	mental disorders	-0.0108639	0.0144578	0.989195	0.452397	57867	6179	51688	FALSE	FALSE
442.1	Aortic aneurysm	circulatory system	0.024874	0.0331099	1.02519	0.452499	56028	1084	54944	FALSE	FALSE
721.1	Spondylosis without myelopathy	musculoskeletal	-0.0158478	0.0211134	0.984277	0.452892	56099	2767	53332	FALSE	FALSE
747.13	Congenital anomalies of great vessels	congenital anomalies	-0.033513	0.0447074	0.967042	0.453491	62664	613	62051	FALSE	FALSE
726.1	Enthesopathy	musculoskeletal	0.0171048	0.0228795	1.01725	0.454698	53505	2306	51199	FALSE	FALSE
323	Encephalitis	neurological	-0.0637051	0.0853687	0.938282	0.455526	65250	156	65094	FALSE	FALSE
536.8	Dyspepsia and other specified disorders of function of stomach	digestive	0.0327434	0.0439157	1.03329	0.455911	57903	593	57310	FALSE	FALSE
618.6	Vaginal enterocele, congenital or acquired	genitourinary	-0.0597265	0.0802991	0.942022	0.456997	65174	175	64999	FALSE	FALSE
253.5	Pituitary dwarfism	endocrine/metabolic	0.0588239	0.0791027	1.06059	0.457094	57628	185	57443	FALSE	FALSE
281	Other deficiency anemia	hematopoietic	0.0259897	0.034973	1.02633	0.457399	44876	960	43916	FALSE	FALSE
288.3	Eosinophilia	hematopoietic	0.0552883	0.0745691	1.05685	0.458428	50024	205	49819	FALSE	FALSE
204.4	Multiple myeloma	neoplasms	0.0553515	0.0746571	1.05691	0.458445	63533	205	63328	FALSE	FALSE
513.3	Hypoventilation	respiratory	-0.0346296	0.0468197	0.965963	0.45952	61778	529	61249	FALSE	FALSE
249	Secondary diabetes mellitus	endocrine/metabolic	-0.0417896	0.0567271	0.959072	0.461319	51637	355	51282	FALSE	FALSE
442.3	Aneurysm of artery of lower extremity	circulatory system	-0.0743641	0.101205	0.928334	0.462471	55054	110	54944	FALSE	FALSE
524.3	Anomalies of tooth position/malocclusion	digestive	0.0459925	0.0626326	1.04707	0.462752	61349	293	61056	FALSE	FALSE
580.32	Nephritis and nephropathy with pathological lesion	genitourinary	-0.0495639	0.0678824	0.951644	0.465302	50498	246	50252	FALSE	FALSE
707.1	Decubitus ulcer	dermatologic	-0.0297657	0.0408094	0.970673	0.465766	63676	689	62987	FALSE	FALSE
573.5	Jaundice (not of newborn)	digestive	-0.0301474	0.0413702	0.970303	0.466172	54104	673	53431	FALSE	FALSE
681.6	Cellulitis and abscess of foot, toe	dermatologic	-0.0438088	0.0601375	0.957137	0.466321	55797	315	55482	FALSE	FALSE
260.22	Nutritional marasmus	endocrine/metabolic	0.048302	0.0663312	1.04949	0.466495	48269	259	48010	FALSE	FALSE
797	Shock	symptoms	-0.0219182	0.0301419	0.97832	0.467123	64818	1275	63543	FALSE	FALSE
512.8	Cough	respiratory	-0.00941184	0.0129605	0.990632	0.467721	43888	8595	35293	FALSE	FALSE
801	Fracture of ankle and foot	injuries & poisonings	-0.0214547	0.0296797	0.978774	0.469756	56269	1315	54954	FALSE	FALSE
260.6	Anorexia	endocrine/metabolic	0.0261033	0.0363888	1.02645	0.473161	48885	875	48010	FALSE	FALSE
709.3	Systemic sclerosis	dermatologic	-0.0459865	0.0647252	0.955055	0.477401	56382	270	56112	FALSE	FALSE
302.1	Decreased libido	mental disorders	0.0693972	0.0978075	1.07186	0.477997	41716	120	41596	FALSE	FALSE
818.1	Subdural hemorrhage (injury)	injuries & poisonings	0.0570866	0.0807074	1.05875	0.479362	63997	175	63822	FALSE	FALSE
241.2	Nontoxic multinodular goiter	endocrine/metabolic	0.0223125	0.0316077	1.02256	0.480238	54519	1184	53335	FALSE	FALSE
458.9	Hypotension NOS	circulatory system	0.0125868	0.0178509	1.01267	0.480744	58447	3902	54545	FALSE	FALSE
572	Ascites (non malignant)	digestive	-0.0160952	0.0228827	0.984034	0.481819	55690	2259	53431	FALSE	FALSE
204.21	Myeloid leukemia, acute	neoplasms	-0.030313	0.0434175	0.970142	0.485068	63936	608	63328	FALSE	FALSE
259.4	Precocious sexual development and puberty NEC	endocrine/metabolic	0.0748264	0.107333	1.0777	0.485715	57546	103	57443	FALSE	FALSE
255.2	Adrenal hypofunction	endocrine/metabolic	-0.0269014	0.0385895	0.973457	0.485729	58208	765	57443	FALSE	FALSE
555	Inflammatory bowel disease and other gastroenteritis and colitis	digestive	0.0158377	0.0227238	1.01596	0.485826	48082	2325	45757	FALSE	FALSE
507	Pleurisy; pleural effusion	respiratory	-0.0101069	0.0145586	0.989944	0.487541	52873	6333	46540	FALSE	FALSE
599.1	Urinary obstruction	genitourinary	-0.0489038	0.0704498	0.952273	0.487579	49737	232	49505	FALSE	FALSE
740.9	Osteoarthrosis NOS	musculoskeletal	0.0118789	0.0172793	1.01195	0.49179	56667	4519	52148	FALSE	FALSE
835	Internal derangement of knee	injuries & poisonings	0.0259887	0.0378066	1.02633	0.491822	62540	805	61735	FALSE	FALSE
625	Pain and other symptoms associated with female genital organs	genitourinary	0.0232447	0.0338377	1.02352	0.492117	62714	1015	61699	FALSE	FALSE
611	Abnormal findings on mammogram or breast exam	genitourinary	0.0154859	0.022544	1.01561	0.492135	62223	2412	59811	FALSE	FALSE
427.3	Other specified cardiac dysrhythmias	circulatory system	0.0140527	0.0204832	1.01415	0.492676	45173	2950	42223	FALSE	FALSE
253.4	Anterior pituitary disorders	endocrine/metabolic	0.0518303	0.0756776	1.0532	0.493418	57642	199	57443	FALSE	FALSE
204.11	Lymphoid leukemia, acute	neoplasms	0.057893	0.084647	1.0596	0.494016	63487	159	63328	FALSE	FALSE
279.7	Other immunological findings	endocrine/metabolic	0.0442977	0.0647752	1.04529	0.494058	61613	271	61342	FALSE	FALSE
480.13	MRSA pneumonia	respiratory	0.0546421	0.0799628	1.05616	0.494389	51490	178	51312	FALSE	FALSE
724.2	Disorders of coccyx	musculoskeletal	0.0597955	0.0875282	1.06162	0.494507	53480	148	53332	FALSE	FALSE
519	Other diseases of respiratory system, not elsewhere classified	respiratory	-0.0164275	0.024052	0.983707	0.494607	61619	2020	59599	FALSE	FALSE
619.4	Noninflammatory disorders of vagina	genitourinary	0.0445492	0.0652687	1.04556	0.494891	62862	267	62595	FALSE	FALSE
529	Diseases and other conditions of the tongue	digestive	0.0689133	0.101197	1.07134	0.495882	62153	111	62042	FALSE	FALSE
426.4	Anomalous atrioventricular excitation	circulatory system	0.0709083	0.104136	1.07348	0.495923	42328	105	42223	FALSE	FALSE
41.11	Methicillin sensitive Staphylococcus aureus	infectious diseases	-0.0243382	0.0357473	0.975956	0.495972	56363	898	55465	FALSE	FALSE
726.2	Synoviopathy	musculoskeletal	0.0705866	0.103715	1.07314	0.496137	51305	106	51199	FALSE	FALSE
71	Human immunodeficiency virus [HIV] disease	infectious diseases	0.02789	0.0412293	1.02828	0.498748	54952	681	54271	FALSE	FALSE
149.5	Hx of malignant neoplasm of oral cavity and pharynx	neoplasms	0.0319232	0.0472111	1.03244	0.498927	64704	516	64188	FALSE	FALSE
565	Anal and rectal conditions	digestive	0.0192447	0.0284816	1.01943	0.499237	56727	1443	55284	FALSE	FALSE
292.1	Aphasia/speech disturbance	mental disorders	0.0221725	0.0328612	1.02242	0.499847	54563	1073	53490	FALSE	FALSE
636.1	Threatened premature labor	pregnancy complications	0.0351835	0.0521934	1.03581	0.500249	63971	427	63544	FALSE	FALSE
352	Disorders of other cranial nerves	neurological	0.029699	0.0441173	1.03014	0.500831	58410	588	57822	FALSE	FALSE
195	Cancer, suspected or other	neoplasms	0.0130224	0.0193825	1.01311	0.50167	53052	3284	49768	FALSE	FALSE
729	Other disorders of soft tissues	musculoskeletal	0.0293016	0.0437042	1.02974	0.50257	51796	597	51199	FALSE	FALSE
619.2	Disorders of uterus, NEC	genitourinary	0.0420323	0.062773	1.04293	0.503118	62886	291	62595	FALSE	FALSE
252.1	Hyperparathyroidism	endocrine/metabolic	0.0291506	0.0435522	1.02958	0.503288	58049	606	57443	FALSE	FALSE
191	Malignant and unknown neoplasms of brain and nervous system	neoplasms	-0.0254842	0.0380889	0.974838	0.50345	64729	787	63942	FALSE	FALSE
772.3	Muscle weakness	symptoms	0.0143563	0.0214688	1.01446	0.503684	60780	2568	58212	FALSE	FALSE
385	Other disorders of middle ear and mastoid	sense organs	0.0559264	0.0838856	1.05752	0.504965	58235	161	58074	FALSE	FALSE
443.8	Other specified peripheral vascular diseases	circulatory system	-0.0633901	0.0950832	0.938577	0.504976	55069	125	54944	FALSE	FALSE
526.41	Temporomandibular joint disorder, unspecified	digestive	0.0628825	0.0944049	1.0649	0.505351	61184	128	61056	FALSE	FALSE
695.7	Prurigo and Lichen	dermatologic	-0.0522239	0.0785681	0.949116	0.506245	57116	184	56932	FALSE	FALSE
626	Disorders of menstruation and other abnormal bleeding from female genital tract	genitourinary	0.0155406	0.0233926	1.01566	0.506473	57824	2272	55552	FALSE	FALSE
735	Acquired foot deformities	musculoskeletal	0.0184719	0.0279323	1.01864	0.508414	59449	1489	57960	FALSE	FALSE
752.1	Neural tube defects	congenital anomalies	0.0513604	0.0777913	1.0527	0.509105	64896	189	64707	FALSE	FALSE
277.4	Disorders of bilirubin excretion	endocrine/metabolic	0.055921	0.0847169	1.05751	0.509195	63338	159	63179	FALSE	FALSE
965.1	Opiates and related narcotics causing adverse effects in therapeutic use	injuries & poisonings	-0.0282042	0.042768	0.97219	0.509595	52089	622	51467	FALSE	FALSE
159.3	Malignant neoplasm of gallbladder and extrahepatic bile ducts	neoplasms	0.055285	0.0839098	1.05684	0.509984	58381	161	58220	FALSE	FALSE
327.7	Sleep related movement disorders	neurological	-0.0239026	0.0363542	0.976381	0.510865	51944	868	51076	FALSE	FALSE
949	Allergies, other	injuries & poisonings	0.0272955	0.0416027	1.02767	0.51176	53893	657	53236	FALSE	FALSE
71.1	HIV infection, symptomatic	infectious diseases	0.0271134	0.0414366	1.02748	0.512896	54945	674	54271	FALSE	FALSE
598	Abnormal findings on examination of urine	genitourinary	-0.045934	0.070294	0.955105	0.513462	65675	230	65445	FALSE	FALSE
447.1	Stricture of artery	circulatory system	-0.0645541	0.0990237	0.937485	0.514462	55059	115	54944	FALSE	FALSE
565.1	Anal and rectal polyp	digestive	0.0653326	0.10037	1.06751	0.5151	55398	114	55284	FALSE	FALSE
722	Intervertebral disc disorders	musculoskeletal	0.0117315	0.0180602	1.0118	0.515965	57176	3844	53332	FALSE	FALSE
696.41	Psoriasis vulgaris	dermatologic	-0.0269825	0.0415409	0.973378	0.51599	55189	662	54527	FALSE	FALSE
348.9	Other conditions of brain, NOS	neurological	0.0192412	0.0297496	1.01943	0.517779	52685	1312	51373	FALSE	FALSE
427.4	Cardiac arrest and ventricular fibrillation	circulatory system	-0.0291478	0.0454277	0.971273	0.521113	42779	556	42223	FALSE	FALSE
560.1	Paralytic ileus	digestive	0.022504	0.0350954	1.02276	0.521377	46700	943	45757	FALSE	FALSE
184	Cancer of other female genital organs	neoplasms	-0.0276142	0.0433538	0.972764	0.524157	60727	613	60114	FALSE	FALSE
38.3	Bacteremia	infectious diseases	-0.0152136	0.0238854	0.984902	0.524162	57526	2061	55465	FALSE	FALSE
395	Heart valve disorders	circulatory system	-0.0103551	0.0162595	0.989698	0.524214	59257	4923	54334	FALSE	FALSE
210	Benign neoplasm of lip, oral cavity, and pharynx	neoplasms	0.0496419	0.0779625	1.05089	0.524294	64376	188	64188	FALSE	FALSE
747.1	Cardiac congenital anomalies	congenital anomalies	-0.0146817	0.0230723	0.985426	0.524559	64305	2254	62051	FALSE	FALSE
550.4	Umbilical hernia	digestive	-0.0322225	0.0506862	0.968291	0.524956	58684	446	58238	FALSE	FALSE
441.1	Acute vascular insufficiency of intestine	circulatory system	0.0527529	0.0833317	1.05417	0.526703	55107	163	54944	FALSE	FALSE
180.1	Cervical cancer	neoplasms	-0.0445509	0.0704572	0.956427	0.527183	58685	227	58458	FALSE	FALSE
313.2	Tics and stuttering	mental disorders	-0.0680837	0.107694	0.934182	0.527261	61588	100	61488	FALSE	FALSE
429.3	Symptoms involving cardiovascular system	circulatory system	-0.0262983	0.0416274	0.974044	0.527548	54836	661	54175	FALSE	FALSE
366	Cataract	sense organs	-0.0107293	0.0170862	0.989328	0.530036	64037	4561	59476	FALSE	FALSE
293.1	Swelling, mass, or lump in head and neck [Space-occupying lesion, intracranial NOS]	mental disorders	0.0179024	0.0285698	1.01806	0.530907	63271	1420	61851	FALSE	FALSE
324	Other CNS infection and poliomyelitis	neurological	-0.0440352	0.0702981	0.95692	0.531048	65324	230	65094	FALSE	FALSE
875	Non-healing surgical wound	injuries & poisonings	-0.0465482	0.0743275	0.954519	0.531146	59221	205	59016	FALSE	FALSE
287.1	Spontaneous ecchymoses	hematopoietic	0.0607394	0.0970433	1.06262	0.531381	52140	120	52020	FALSE	FALSE
994.21	Septic shock	injuries & poisonings	-0.0189617	0.0303146	0.981217	0.531645	61574	1261	60313	FALSE	FALSE
457.2	Encounter for long-term (current) use of antiplatelets/antithrombotics	circulatory system	-0.0329379	0.0527274	0.967599	0.532179	51581	411	51170	FALSE	FALSE
110.11	Dermatophytosis of nail	infectious diseases	-0.0186415	0.0300165	0.981531	0.534572	58807	1311	57496	FALSE	FALSE
279.1	Immunity deficiency	endocrine/metabolic	-0.0187321	0.0301722	0.981442	0.534706	62613	1271	61342	FALSE	FALSE
277.5	Other disorders of lipoid metabolism	endocrine/metabolic	0.0547775	0.0883423	1.05631	0.535218	63325	146	63179	FALSE	FALSE
728.2	Laxity of ligament or hypermobility syndrome	musculoskeletal	0.0648937	0.105011	1.06705	0.536595	51303	104	51199	FALSE	FALSE
240	Simple and unspecified goiter	endocrine/metabolic	-0.0346651	0.057212	0.965929	0.544577	53685	350	53335	FALSE	FALSE
681.7	Cellulitis and abscess of trunk	dermatologic	-0.0210114	0.0348721	0.979208	0.546824	56426	944	55482	FALSE	FALSE
800.2	Fracture of unspecified part of femur	injuries & poisonings	0.0325231	0.054067	1.03306	0.547485	55344	390	54954	FALSE	FALSE
289.1	Myelofibrosis	hematopoietic	0.0578183	0.0962284	1.05952	0.547944	49943	124	49819	FALSE	FALSE
590	Pyelonephritis	genitourinary	-0.0232374	0.0388435	0.97703	0.549685	50500	761	49739	FALSE	FALSE
614.3	Pelvic inflammatory disease (PID)	genitourinary	0.0520726	0.0872033	1.05345	0.550414	62527	149	62378	FALSE	FALSE
348.8	Encephalopathy, not elsewhere classified	neurological	-0.0179661	0.0301243	0.982194	0.550909	52648	1275	51373	FALSE	FALSE
441	Vascular insufficiency of intestine	circulatory system	0.0346265	0.0581009	1.03523	0.551194	55280	336	54944	FALSE	FALSE
270.38	Other specified disorders of plasma protein metabolism	endocrine/metabolic	0.0458394	0.0769993	1.04691	0.551628	62657	192	62465	FALSE	FALSE
198.7	Secondary malignant neoplasm of skin	neoplasms	-0.0318945	0.0537883	0.968609	0.553205	50160	392	49768	FALSE	FALSE
626.2	Dysmenorrhea	genitourinary	0.0375154	0.0633205	1.03823	0.553537	55837	285	55552	FALSE	FALSE
276.5	Hypovolemia	endocrine/metabolic	-0.00945172	0.0160133	0.990593	0.555029	49068	4953	44115	FALSE	FALSE
38.2	Gram positive septicemia	infectious diseases	-0.0272937	0.0463802	0.973075	0.556212	55996	531	55465	FALSE	FALSE
446.5	Giant cell arteritis	circulatory system	-0.0585145	0.0996343	0.943165	0.557007	55059	115	54944	FALSE	FALSE
635	Hemorrhage during pregnancy; childbirth and postpartum	pregnancy complications	0.0369622	0.0631937	1.03765	0.558613	63835	291	63544	FALSE	FALSE
315.2	Speech and language disorder	mental disorders	0.0295858	0.0507111	1.03003	0.559612	61977	489	61488	FALSE	FALSE
701	Other hypertrophic and atrophic conditions of skin	dermatologic	0.0145142	0.0248939	1.01462	0.559863	61424	1893	59531	FALSE	FALSE
378.5	Paralytic strabismus	sense organs	-0.0543711	0.0932804	0.947081	0.559975	57901	130	57771	FALSE	FALSE
261.4	Vitamin D deficiency	endocrine/metabolic	-0.00985423	0.0169855	0.990194	0.561811	52394	4384	48010	FALSE	FALSE
735.2	Acquired toe deformities	musculoskeletal	-0.0232583	0.0401165	0.97701	0.562071	58675	715	57960	FALSE	FALSE
172.22	Squamous cell carcinoma	neoplasms	0.023168	0.0400294	1.02344	0.562741	57062	734	56328	FALSE	FALSE
771.2	Cramp of limb	symptoms	-0.0482073	0.0833106	0.952936	0.562828	58753	162	58591	FALSE	FALSE
287.31	Primary thrombocytopenia	hematopoietic	0.0367382	0.0635771	1.03742	0.563364	52302	282	52020	FALSE	FALSE
586.4	Stricture/obstruction of ureter	genitourinary	-0.0273206	0.0474039	0.973049	0.564389	50764	512	50252	FALSE	FALSE
613.1	Inflammatory disease of breast	genitourinary	0.0437091	0.0758438	1.04468	0.56441	63041	197	62844	FALSE	FALSE
191.1	Cancer of brain and nervous system	neoplasms	-0.0246667	0.0429848	0.975635	0.566072	64559	617	63942	FALSE	FALSE
523	Gingival and periodontal diseases	digestive	0.0241815	0.0421765	1.02448	0.566414	61707	651	61056	FALSE	FALSE
749.2	Congenital anomalies of skull and face bones	congenital anomalies	0.0433786	0.0758765	1.04433	0.567525	65266	206	65060	FALSE	FALSE
642	Hypertension complicating pregnancy, childbirth, and the puerperium	pregnancy complications	0.026392	0.0463859	1.02674	0.569379	66000	539	65461	FALSE	FALSE
415.1	Acute pulmonary heart disease	circulatory system	-0.0171571	0.0301881	0.982989	0.569806	55777	1284	54493	FALSE	FALSE
695.9	Unspecified erythematous condition	dermatologic	-0.0458378	0.080768	0.955197	0.570358	57105	173	56932	FALSE	FALSE
427.5	Arrhythmia (cardiac) NOS	circulatory system	-0.0107951	0.0191115	0.989263	0.572176	45750	3527	42223	FALSE	FALSE
858	Complication of internal orthopedic device	injuries & poisonings	-0.0226337	0.040124	0.977621	0.572691	57674	711	56963	FALSE	FALSE
351	Other peripheral nerve disorders	neurological	0.0121569	0.0215556	1.01223	0.572767	60382	2560	57822	FALSE	FALSE
191.11	Cancer of brain	neoplasms	-0.0254784	0.0451797	0.974843	0.572799	64500	558	63942	FALSE	FALSE
689	Disorder of skin and subcutaneous tissue NOS	dermatologic	0.0205093	0.0365226	1.02072	0.574421	63247	861	62386	FALSE	FALSE
53	Herpes zoster	infectious diseases	-0.0258182	0.045981	0.974512	0.574459	54813	542	54271	FALSE	FALSE
530.1	Esophagitis, GERD and related diseases	digestive	-0.0063657	0.0113558	0.993655	0.575092	53386	11345	42041	FALSE	FALSE
333.2	Myoclonus	neurological	-0.0463055	0.082856	0.95475	0.576252	51538	165	51373	FALSE	FALSE
783	Fever of unknown origin	symptoms	0.00735761	0.0132065	1.00738	0.577446	59370	7486	51884	FALSE	FALSE
427.21	Atrial fibrillation	circulatory system	-0.00910324	0.0163639	0.990938	0.578005	48262	6039	42223	FALSE	FALSE
346.1	Nonspecific abnormal findings on radiological and other examination of skull and head	neurological	-0.0571551	0.103166	0.944448	0.579573	51480	107	51373	FALSE	FALSE
596.1	Bladder neck obstruction	genitourinary	-0.0480245	0.0868859	0.95311	0.580448	59953	153	59800	FALSE	FALSE
720	Spinal stenosis	musculoskeletal	0.0124062	0.0226048	1.01248	0.583122	55751	2419	53332	FALSE	FALSE
627.1	Postmenopausal bleeding	genitourinary	0.0259079	0.0472726	1.02625	0.583655	56067	515	55552	FALSE	FALSE
610.8	Other specified benign mammary dysplasias	genitourinary	-0.0577919	0.106012	0.943846	0.585655	59911	100	59811	FALSE	FALSE
227.1	Benign neoplasm of adrenal gland	neoplasms	-0.0469899	0.0866332	0.954097	0.587543	64391	151	64240	FALSE	FALSE
649.1	Diabetes or abnormal glucose tolerance complicating pregnancy	pregnancy complications	0.0272494	0.0502436	1.02762	0.58758	64319	467	63852	FALSE	FALSE
288.1	Decreased white blood cell count	hematopoietic	-0.0131163	0.0242132	0.986969	0.588025	51830	2011	49819	FALSE	FALSE
202.2	Non-Hodgkins lymphoma	neoplasms	0.0284033	0.0524516	1.02881	0.588153	63745	417	63328	FALSE	FALSE
655	Known or suspected fetal abnormality affecting management of mother	pregnancy complications	0.0150865	0.0278936	1.0152	0.588606	65189	1606	63583	FALSE	FALSE
282.9	Other hereditary hemolytic anemias	hematopoietic	0.0544695	0.100738	1.05598	0.588713	44032	116	43916	FALSE	FALSE
480.11	Pneumococcal pneumonia	respiratory	-0.0354691	0.0658405	0.965153	0.590085	51575	263	51312	FALSE	FALSE
615	Endometriosis	genitourinary	0.0368315	0.0687415	1.03752	0.592099	62619	241	62378	FALSE	FALSE
272.11	Hypercholesterolemia	endocrine/metabolic	-0.00860849	0.0161429	0.991428	0.593849	48997	5730	43267	FALSE	FALSE
963	Poisoning by primarily systemic agents	injuries & poisonings	-0.0181761	0.0342371	0.981988	0.595496	52446	979	51467	FALSE	FALSE
261.2	Vitamin B-complex deficiencies	endocrine/metabolic	-0.0162021	0.0306188	0.983928	0.596698	49261	1251	48010	FALSE	FALSE
145.2	Cancer of tongue	neoplasms	-0.0280478	0.0531437	0.972342	0.597658	64595	407	64188	FALSE	FALSE
427.11	Paroxysmal supraventricular tachycardia	circulatory system	-0.0167882	0.031925	0.983352	0.598982	43367	1144	42223	FALSE	FALSE
752.2	Other specified congenital anomalies of nervous system	congenital anomalies	-0.0308955	0.0589716	0.969577	0.600345	65042	335	64707	FALSE	FALSE
622	Polyp of female genital organs	genitourinary	-0.0354464	0.0678198	0.965174	0.601214	65344	248	65096	FALSE	FALSE
625.1	Dyspareunia	genitourinary	0.0370722	0.0713557	1.03777	0.603384	61923	224	61699	FALSE	FALSE
627	Menopausal and postmenopausal disorders	genitourinary	0.0103262	0.019893	1.01038	0.603701	58897	3345	55552	FALSE	FALSE
447.7	Aortic ectasia	circulatory system	0.0307668	0.0592879	1.03124	0.603804	55269	325	54944	FALSE	FALSE
427.2	Atrial fibrillation and flutter	circulatory system	-0.00837134	0.0161325	0.991664	0.603822	48426	6203	42223	FALSE	FALSE
528.1	Stomatitis and mucositis	digestive	0.0220394	0.0433001	1.02228	0.610758	62652	610	62042	FALSE	FALSE
758	Chromosomal anomalies and genetic disorders	congenital anomalies	0.0272681	0.0541908	1.02764	0.614833	64185	409	63776	FALSE	FALSE
961.1	Poisoning/allergy of sulfonamides	injuries & poisonings	0.0220767	0.0440007	1.02232	0.615854	52056	589	51467	FALSE	FALSE
382	Otalgia	sense organs	-0.0205521	0.0410797	0.979658	0.616866	58753	679	58074	FALSE	FALSE
293	Symptoms involving head and neck	mental disorders	-0.0406381	0.0813453	0.960177	0.617375	62022	171	61851	FALSE	FALSE
704.1	Alopecia	dermatologic	0.0255952	0.0516142	1.02593	0.619968	62190	430	61760	FALSE	FALSE
516.1	Hemoptysis	respiratory	0.0215401	0.0437581	1.02177	0.622539	65579	598	64981	FALSE	FALSE
530	Diseases of esophagus	digestive	-0.00541863	0.011059	0.994596	0.624153	54202	12161	42041	FALSE	FALSE
520.2	Disturbances in tooth eruption	digestive	0.0310476	0.0635007	1.03153	0.624889	61341	285	61056	FALSE	FALSE
519.2	Respiratory complications	respiratory	-0.0412888	0.084544	0.959552	0.625288	59757	158	59599	FALSE	FALSE
695.42	Systemic lupus erythematosus	dermatologic	0.0178671	0.0366613	1.01803	0.626007	56449	853	55596	FALSE	FALSE
198.2	Secondary malignancy of respiratory organs	neoplasms	-0.0114271	0.0235234	0.988638	0.627126	51925	2157	49768	FALSE	FALSE
780	Hypothermia/Chills	symptoms	-0.046331	0.0955085	0.954726	0.627607	65845	125	65720	FALSE	FALSE
208	Benign neoplasm of colon	neoplasms	0.0103633	0.021381	1.01042	0.627893	59643	2685	56958	FALSE	FALSE
442.11	Abdominal aortic aneurysm	circulatory system	-0.0210951	0.0435328	0.979126	0.627974	55568	624	54944	FALSE	FALSE
532	Dysphagia	digestive	0.00794967	0.0164889	1.00798	0.629718	46706	4665	42041	FALSE	FALSE
722.1	Displacement of intervertebral disc	musculoskeletal	0.0163688	0.0339744	1.0165	0.62995	54331	999	53332	FALSE	FALSE
965	Poisoning by analgesics, antipyretics, and antirheumatics	injuries & poisonings	-0.0233999	0.0486068	0.976872	0.630223	51947	480	51467	FALSE	FALSE
327.31	Central/nonobstroctive sleep apnea	neurological	-0.0513491	0.106784	0.949947	0.630608	51176	100	51076	FALSE	FALSE
253.2	Pituitary hypofunction	endocrine/metabolic	-0.0340916	0.071089	0.966483	0.631539	57668	225	57443	FALSE	FALSE
558	Noninfectious gastroenteritis	digestive	-0.011354	0.0236928	0.98871	0.631785	47879	2122	45757	FALSE	FALSE
471	Nasal polyps	respiratory	0.038462	0.0803416	1.03921	0.63213	47007	177	46830	FALSE	FALSE
687.1	Rash and other nonspecific skin eruption	dermatologic	-0.00894981	0.0186984	0.99109	0.632194	55559	3462	52097	FALSE	FALSE
184.2	Cancer of other female genital organs	neoplasms	0.0388807	0.0812316	1.03965	0.632194	60285	171	60114	FALSE	FALSE
800.4	Fracture of patella	injuries & poisonings	-0.0320283	0.0674487	0.968479	0.63489	55204	250	54954	FALSE	FALSE
198.1	Secondary malignancy of lymph nodes	neoplasms	-0.00950933	0.0200287	0.990536	0.63494	52812	3044	49768	FALSE	FALSE
380.1	Otitis externa	sense organs	0.0254105	0.0538784	1.02574	0.637193	62406	393	62013	FALSE	FALSE
596	Other disorders of bladder	genitourinary	-0.0126846	0.026896	0.987395	0.6372	61410	1610	59800	FALSE	FALSE
655.1	Abnormality in fetal heart rate or rhythm	pregnancy complications	-0.0200218	0.0425013	0.980177	0.637579	64240	657	63583	FALSE	FALSE
592.11	Acute cystitis	genitourinary	0.0361326	0.0770414	1.03679	0.639068	49931	192	49739	FALSE	FALSE
747.11	Cardiac shunt/ heart septal defect	congenital anomalies	-0.013726	0.0294562	0.986368	0.64123	63421	1370	62051	FALSE	FALSE
695.3	Rosacea	dermatologic	0.0201118	0.0431868	1.02032	0.641435	57546	614	56932	FALSE	FALSE
274.2	Crystal arthropathies	endocrine/metabolic	0.0476115	0.102827	1.04876	0.643347	63103	108	62995	FALSE	FALSE
635.2	Antepartum hemorrhage, abruptio placentae, and placenta previa	pregnancy complications	0.034974	0.0756285	1.03559	0.643763	63746	202	63544	FALSE	FALSE
337	Disorders of the autonomic nervous system	neurological	-0.0263836	0.0572473	0.973961	0.644891	51720	347	51373	FALSE	FALSE
656.7	Conditions involving the integument and temperature regulation of fetus and newborn	pregnancy complications	0.0454651	0.0986791	1.04651	0.644987	64864	128	64736	FALSE	FALSE
782.3	Edema	symptoms	-0.00725094	0.0157384	0.992775	0.645001	60188	5153	55035	FALSE	FALSE
714	Rheumatoid arthritis and other inflammatory polyarthropathies	musculoskeletal	0.0105883	0.0229899	1.01064	0.645113	58659	2230	56429	FALSE	FALSE
990	Effects radiation NOS	injuries & poisonings	0.0150355	0.0327105	1.01515	0.645765	59382	1086	58296	FALSE	FALSE
706.2	Sebaceous cyst	dermatologic	0.015412	0.0335689	1.01553	0.646151	60963	1034	59929	FALSE	FALSE
368.2	Diplopia and disorders of binocular vision	sense organs	0.0218735	0.0476673	1.02211	0.646321	61859	503	61356	FALSE	FALSE
714.1	Rheumatoid arthritis	musculoskeletal	0.0125723	0.0274186	1.01265	0.64657	57986	1557	56429	FALSE	FALSE
711	Arthropathy associated with infections	musculoskeletal	-0.025953	0.0566072	0.974381	0.646611	55318	354	54964	FALSE	FALSE
738.4	Acquired spondylolisthesis	musculoskeletal	-0.0178757	0.0390896	0.982283	0.647456	58719	759	57960	FALSE	FALSE
313.1	Attention deficit hyperactivity disorder	mental disorders	0.0155447	0.034161	1.01567	0.649078	62520	1032	61488	FALSE	FALSE
619.1	Noninflammatory disorders of ovary, fallopian tube, and broad ligament	genitourinary	0.0374946	0.0824262	1.03821	0.649191	62762	167	62595	FALSE	FALSE
350.1	Abnormal involuntary movements	neurological	0.0136282	0.0299946	1.01372	0.649572	59803	1284	58519	FALSE	FALSE
270.3	Disorders of plasma protein metabolism	endocrine/metabolic	-0.0193134	0.0425717	0.980872	0.650068	63096	631	62465	FALSE	FALSE
313	Pervasive developmental disorders	mental disorders	0.0130624	0.0288267	1.01315	0.650452	62997	1509	61488	FALSE	FALSE
771.1	Swelling of limb	symptoms	-0.0121376	0.0268114	0.987936	0.650762	60213	1622	58591	FALSE	FALSE
41.12	Methicillin resistant Staphylococcus aureus	infectious diseases	-0.016361	0.0361444	0.983772	0.650796	56342	877	55465	FALSE	FALSE
344	Other paralytic syndromes	neurological	-0.0212995	0.0470609	0.978926	0.650842	51889	516	51373	FALSE	FALSE
577.3	Cyst and pseudocyst of pancreas	digestive	0.0256076	0.0567124	1.02594	0.651605	64290	355	63935	FALSE	FALSE
740	Osteoarthrosis	musculoskeletal	0.00624714	0.0138448	1.00627	0.651826	59801	7653	52148	FALSE	FALSE
475.9	Postnasal drip	respiratory	0.0254642	0.0567789	1.02579	0.653807	47186	356	46830	FALSE	FALSE
766	Neuralgia, neuritis, and radiculitis NOS	symptoms	0.0137677	0.0307604	1.01386	0.654457	60258	1230	59028	FALSE	FALSE
457.3	Encounter for long-term (current) use of aspirin	circulatory system	-0.0142278	0.0318238	0.985873	0.654816	52329	1159	51170	FALSE	FALSE
433	Cerebrovascular disease	circulatory system	-0.0074494	0.0166675	0.992578	0.654917	60731	4700	56031	FALSE	FALSE
649	Other conditions or status of the mother complicating pregnancy, childbirth, or the puerperium	pregnancy complications	0.0153746	0.0344023	1.01549	0.654942	64874	1022	63852	FALSE	FALSE
697	Sarcoidosis	dermatologic	-0.0299395	0.0671273	0.970504	0.65559	57182	250	56932	FALSE	FALSE
292.5	Transient alteration of awareness	mental disorders	-0.0261729	0.058974	0.974167	0.657184	53818	328	53490	FALSE	FALSE
627.2	Symptomatic menopause	genitourinary	0.010517	0.0237434	1.01057	0.657807	57769	2217	55552	FALSE	FALSE
603	Other disorders of testis	genitourinary	-0.0349322	0.0791727	0.965671	0.659057	58551	184	58367	FALSE	FALSE
284.1	Pancytopenia	hematopoietic	-0.0139761	0.0318735	0.986121	0.661033	45064	1148	43916	FALSE	FALSE
790.8	Elevated C-reactive protein (CRP)	symptoms	-0.0359218	0.082529	0.964716	0.663372	63962	166	63796	FALSE	FALSE
619.5	Noninflammatory disorders of vulva and perineum	genitourinary	0.0445163	0.102481	1.04552	0.66401	62703	108	62595	FALSE	FALSE
800	Fracture of lower limb	injuries & poisonings	-0.0106976	0.0246532	0.989359	0.664344	56886	1932	54954	FALSE	FALSE
597	Other disorders of urethra and urinary tract	genitourinary	-0.0187965	0.0434041	0.981379	0.664972	60410	610	59800	FALSE	FALSE
204.12	Lymphoid leukemia, chronic	neoplasms	-0.0338449	0.0786465	0.966721	0.666947	63513	185	63328	FALSE	FALSE
536.7	Complications of gastrostomy, colostomy and enterostomy	digestive	-0.0223384	0.0519675	0.977909	0.667303	57732	422	57310	FALSE	FALSE
389	Hearing loss	sense organs	0.00807553	0.0188737	1.00811	0.668744	62063	3387	58676	FALSE	FALSE
277	Other disorders of metabolism	endocrine/metabolic	-0.0197607	0.0462106	0.980433	0.668926	63716	537	63179	FALSE	FALSE
427.8	Sinoatrial node dysfunction (Bradycardia)	circulatory system	0.0124224	0.0291509	1.0125	0.670005	43727	1504	42223	FALSE	FALSE
516	Abnormal sputum	respiratory	0.0184862	0.0434405	1.01866	0.670434	65588	607	64981	FALSE	FALSE
626.14	Irregular menstrual bleeding	genitourinary	0.0358179	0.0847346	1.03647	0.672509	55710	158	55552	FALSE	FALSE
556.1	Ulceration of intestine	digestive	-0.0306471	0.072594	0.969818	0.6729	45974	217	45757	FALSE	FALSE
619	Noninflammatory female genital disorders	genitourinary	0.0151479	0.0360364	1.01526	0.674229	63489	894	62595	FALSE	FALSE
220	Benign neoplasm of ovary	neoplasms	0.0332967	0.0792955	1.03386	0.674554	58275	180	58095	FALSE	FALSE
446.4	Wegener's granulomatosis	circulatory system	0.0370893	0.0885637	1.03779	0.675372	55088	144	54944	FALSE	FALSE
870	Open wounds of head; neck; and trunk	injuries & poisonings	0.0142158	0.0340808	1.01432	0.676591	60006	990	59016	FALSE	FALSE
443.1	Raynaud's syndrome	circulatory system	0.02182	0.0523971	1.02206	0.677092	55358	414	54944	FALSE	FALSE
735.21	Hammer toe (acquired)	musculoskeletal	-0.0194975	0.0468696	0.980691	0.677414	58482	522	57960	FALSE	FALSE
573.9	Abnormal serum enzyme levels	digestive	-0.0228019	0.0548881	0.977456	0.677831	53811	380	53431	FALSE	FALSE
350.3	Lack of coordination	neurological	-0.0125693	0.0302861	0.987509	0.678127	59779	1260	58519	FALSE	FALSE
112.3	Candidiasis of skin and nails	infectious diseases	-0.0314549	0.0759297	0.969035	0.678681	57693	197	57496	FALSE	FALSE
110	Dermatophytosis / Dermatomycosis	infectious diseases	-0.0111234	0.0268683	0.988938	0.678877	59136	1640	57496	FALSE	FALSE
286.81	Primary hypercoagulable state	hematopoietic	-0.0217211	0.0525592	0.978513	0.679409	52431	411	52020	FALSE	FALSE
523.1	Gingivitis	digestive	0.0199977	0.0483898	1.0202	0.679414	61550	494	61056	FALSE	FALSE
747	Cardiac and circulatory congenital anomalies	congenital anomalies	-0.00914837	0.0222221	0.990893	0.680575	64486	2435	62051	FALSE	FALSE
759	Other and unspecified congenital anomalies	congenital anomalies	-0.018223	0.0443573	0.981942	0.681202	64367	591	63776	FALSE	FALSE
447	Other disorders of arteries and arterioles	circulatory system	0.0174803	0.0425612	1.01763	0.681285	55579	635	54944	FALSE	FALSE
872	Traumatic amputation	injuries & poisonings	-0.0411745	0.100411	0.959662	0.681762	59128	112	59016	FALSE	FALSE
512.2	Painful respiration	respiratory	0.0172703	0.0421883	1.01742	0.682273	35942	649	35293	FALSE	FALSE
440.9	Atherosclerosis of aorta	circulatory system	-0.022444	0.0549844	0.977806	0.683136	55322	378	54944	FALSE	FALSE
170.2	Cancer of connective tissue	neoplasms	0.0183399	0.0450796	1.01851	0.684131	65330	563	64767	FALSE	FALSE
287	Purpura and other hemorrhagic conditions	hematopoietic	-0.00766257	0.0189703	0.992367	0.686268	55386	3366	52020	FALSE	FALSE
180.3	Cervical intraepithelial neoplasia [CIN] [Cervical dysplasia]	neoplasms	0.0203667	0.050502	1.02058	0.686739	58908	450	58458	FALSE	FALSE
628	Ovarian cyst	genitourinary	-0.0162203	0.0402521	0.983911	0.686972	56265	713	55552	FALSE	FALSE
706	Diseases of sebaceous glands	dermatologic	0.00984086	0.0244355	1.00989	0.687148	61906	1977	59929	FALSE	FALSE
170.1	Bone cancer	neoplasms	-0.0219575	0.0547748	0.978282	0.688517	65146	379	64767	FALSE	FALSE
979	Adverse drug events and drug allergies	injuries & poisonings	-0.0120836	0.0301461	0.987989	0.688542	52742	1275	51467	FALSE	FALSE
737.1	Kyphosis (acquired)	musculoskeletal	0.0312755	0.0785106	1.03177	0.690364	58144	184	57960	FALSE	FALSE
149	Cancer of larynx, pharynx, nasal cavities	neoplasms	0.0129762	0.032719	1.01306	0.691665	65279	1091	64188	FALSE	FALSE
287.3	Thrombocytopenia	hematopoietic	-0.00766323	0.0193316	0.992366	0.691803	55256	3236	52020	FALSE	FALSE
333.4	Torsion dystonia	neurological	-0.0239112	0.0604862	0.976372	0.69261	51683	310	51373	FALSE	FALSE
337.1	Peripheral autonomic neuropathy	neurological	0.039604	0.100518	1.0404	0.693581	51485	112	51373	FALSE	FALSE
524	Dentofacial anomalies, including malocclusion	digestive	0.0235225	0.0597295	1.0238	0.693717	61378	322	61056	FALSE	FALSE
701.4	Keloid scar	dermatologic	0.0317458	0.0806503	1.03226	0.69386	59707	176	59531	FALSE	FALSE
362.22	Macular degeneration, wet	sense organs	0.0372615	0.0951745	1.03796	0.695422	60134	130	60004	FALSE	FALSE
496.21	Obstructive chronic bronchitis	respiratory	-0.013296	0.0342751	0.986792	0.698075	53410	996	52414	FALSE	FALSE
395.6	Heart valve replaced	circulatory system	-0.012556	0.0323851	0.987523	0.698232	55459	1125	54334	FALSE	FALSE
255.11	Cushing's syndrome	endocrine/metabolic	0.0404218	0.104596	1.04125	0.699158	57546	103	57443	FALSE	FALSE
504.1	Idiopathic fibrosing alveolitis	respiratory	-0.0266829	0.0693656	0.97367	0.700481	46778	238	46540	FALSE	FALSE
458	Hypotension	circulatory system	0.00641914	0.0167107	1.00644	0.70088	59064	4519	54545	FALSE	FALSE
738	Other acquired musculoskeletal deformity	musculoskeletal	0.0128604	0.0334939	1.01294	0.701005	58991	1031	57960	FALSE	FALSE
792	Abnormal Papanicolaou smear of cervix and cervical HPV	symptoms	0.0128307	0.033444	1.01291	0.70124	59504	1046	58458	FALSE	FALSE
155.1	Malignant neoplasm of liver, primary	neoplasms	-0.0193095	0.0503377	0.980876	0.701276	58672	452	58220	FALSE	FALSE
350.2	Abnormality of gait	neurological	0.00852133	0.0222967	1.00856	0.702329	60915	2396	58519	FALSE	FALSE
721	Spondylosis and allied disorders	musculoskeletal	-0.00779921	0.0205218	0.992231	0.703911	56275	2943	53332	FALSE	FALSE
530.3	Stricture and stenosis of esophagus	digestive	0.0170516	0.0451122	1.0172	0.705444	42601	560	42041	FALSE	FALSE
716	Other arthropathies	musculoskeletal	-0.0102206	0.0270717	0.989831	0.705772	56576	1612	54964	FALSE	FALSE
149.4	Cancer of larynx	neoplasms	0.0209073	0.0557326	1.02113	0.70756	64556	368	64188	FALSE	FALSE
509.3	Pulmonary insufficiency or respiratory failure following trauma and surgery	respiratory	0.0100611	0.0268389	1.01011	0.707758	48181	1641	46540	FALSE	FALSE
724.1	Disorders of sacrum	musculoskeletal	0.0322537	0.0863643	1.03278	0.708805	53484	152	53332	FALSE	FALSE
158	Neoplasm of unspecified nature of digestive system	neoplasms	-0.0223591	0.0599172	0.977889	0.709025	58538	318	58220	FALSE	FALSE
41.9	Infection with drug-resistant microorganisms	infectious diseases	0.0174366	0.0470664	1.01759	0.711033	55978	513	55465	FALSE	FALSE
368.4	Visual field defects	sense organs	0.0260252	0.0706738	1.02637	0.712691	61583	227	61356	FALSE	FALSE
771	Musculoskeletal symptoms referable to limbs	symptoms	-0.0162146	0.0440461	0.983916	0.712778	59181	590	58591	FALSE	FALSE
353.1	Nerve plexus lesions	neurological	0.0389068	0.105793	1.03967	0.71305	57924	102	57822	FALSE	FALSE
535.9	Gastritis and duodenitis, NOS	digestive	-0.0234657	0.0639763	0.976807	0.713778	57589	279	57310	FALSE	FALSE
555.21	Ulcerative colitis (chronic)	digestive	-0.0209748	0.0574819	0.979244	0.715191	46104	347	45757	FALSE	FALSE
772.6	Facial weakness	symptoms	-0.0309602	0.085132	0.969514	0.716102	58368	156	58212	FALSE	FALSE
270	Disorders of protein plasma/amino-acid transport and metabolism	endocrine/metabolic	-0.0137037	0.0381935	0.98639	0.719748	63251	786	62465	FALSE	FALSE
695.8	Other specified erythematous conditions	dermatologic	0.0257441	0.0719575	1.02608	0.720517	57151	219	56932	FALSE	FALSE
313.3	Autism	mental disorders	0.0181121	0.0508339	1.01828	0.721616	61968	480	61488	FALSE	FALSE
110.12	Althete's foot	infectious diseases	0.0261922	0.0736097	1.02654	0.721972	57709	213	57496	FALSE	FALSE
474	Acute and chronic tonsillitis	respiratory	-0.0126435	0.0355333	0.987436	0.721974	47807	977	46830	FALSE	FALSE
963.1	Antineoplastic and immunosuppressive drugs causing adverse effects	injuries & poisonings	-0.0122515	0.0345534	0.987823	0.722914	52428	961	51467	FALSE	FALSE
739	Contracture of joint	musculoskeletal	0.0198204	0.0559056	1.02002	0.722939	58326	366	57960	FALSE	FALSE
339	Other headache syndromes	neurological	-0.01024	0.0289123	0.989812	0.723207	60446	1382	59064	FALSE	FALSE
440.1	Atherosclerosis of renal artery	circulatory system	0.0236026	0.0666875	1.02388	0.723392	55200	256	54944	FALSE	FALSE
315.3	Mental retardation	mental disorders	0.0198029	0.0560173	1.02	0.723702	61857	369	61488	FALSE	FALSE
367	Disorders of refraction and accommodation; blindness and low vision	sense organs	0.00800454	0.0227094	1.00804	0.724481	63449	2297	61152	FALSE	FALSE
252	Disorders of parathyroid gland	endocrine/metabolic	0.0142973	0.040654	1.0144	0.725077	58138	695	57443	FALSE	FALSE
596.5	Functional disorders of bladder	genitourinary	-0.0108876	0.0311897	0.989171	0.727031	60986	1186	59800	FALSE	FALSE
263	Other nutritional deficiency	endocrine/metabolic	0.0197038	0.0565517	1.0199	0.727524	48367	357	48010	FALSE	FALSE
599.4	Urinary incontinence	genitourinary	0.0088237	0.025431	1.00886	0.728617	51354	1849	49505	FALSE	FALSE
480.12	Pseudomonal pneumonia	respiratory	0.0221834	0.0639506	1.02243	0.728679	51591	279	51312	FALSE	FALSE
157	Pancreatic cancer	neoplasms	-0.0151265	0.0436442	0.984987	0.728903	58824	604	58220	FALSE	FALSE
713.5	Arthropathy associated with neurological disorders	musculoskeletal	-0.0312679	0.0908476	0.969216	0.730711	55101	137	54964	FALSE	FALSE
618	Genital prolapse	genitourinary	0.0132942	0.0389643	1.01338	0.732961	65769	770	64999	FALSE	FALSE
855	Complication of nervous system device, implant, and graft	injuries & poisonings	0.0184402	0.0541172	1.01861	0.733295	57352	389	56963	FALSE	FALSE
375	Disorders of lacrimal system	sense organs	-0.0288445	0.0849021	0.971568	0.734054	57929	158	57771	FALSE	FALSE
289.5	Diseases of spleen	hematopoietic	-0.0244662	0.0726854	0.975831	0.736415	50034	215	49819	FALSE	FALSE
204	Leukemia	neoplasms	-0.011239	0.0334794	0.988824	0.737098	64362	1034	63328	FALSE	FALSE
427.22	Atrial flutter	circulatory system	-0.00906526	0.0271381	0.990976	0.738348	43953	1730	42223	FALSE	FALSE
180	Cervical cancer and dysplasia	neoplasms	-0.0138824	0.0415819	0.986214	0.738488	59123	665	58458	FALSE	FALSE
495.2	Asthma with exacerbation	respiratory	0.0135211	0.0405675	1.01361	0.738908	53109	695	52414	FALSE	FALSE
695.4	Lupus (localized and systemic)	dermatologic	0.0118916	0.0356895	1.01196	0.738987	56497	901	55596	FALSE	FALSE
722.7	Intervertebral disc disorder with myelopathy	musculoskeletal	0.0272022	0.0819969	1.02758	0.74008	53501	169	53332	FALSE	FALSE
286.8	Hypercoagulable state	hematopoietic	-0.0167014	0.0505916	0.983437	0.741308	52464	444	52020	FALSE	FALSE
726	Peripheral enthesopathies and allied syndromes	musculoskeletal	0.00548687	0.016684	1.0055	0.742254	55754	4555	51199	FALSE	FALSE
741.3	Difficulty in walking	musculoskeletal	-0.0109594	0.0333611	0.9891	0.742528	56883	1042	55841	FALSE	FALSE
362.2	Degeneration of macula and posterior pole of retina	sense organs	0.0112177	0.0343324	1.01128	0.743866	61029	1025	60004	FALSE	FALSE
528.11	Stomatitis and mucositis (ulcerative)	digestive	0.031162	0.0954055	1.03165	0.74395	62167	125	62042	FALSE	FALSE
562.2	Diverticulitis	digestive	-0.0144986	0.0444066	0.985606	0.744049	46344	587	45757	FALSE	FALSE
260.1	Cachexia	endocrine/metabolic	-0.0253961	0.0777936	0.974924	0.74408	48198	188	48010	FALSE	FALSE
401.3	Other hypertensive complications	circulatory system	0.0098292	0.0302094	1.00988	0.744902	36692	1337	35355	FALSE	FALSE
755.1	Congenital deformities of feet	congenital anomalies	0.0306303	0.0944393	1.0311	0.745682	64208	129	64079	FALSE	FALSE
174.2	Breast cancer [male]	neoplasms	0.0204744	0.0635621	1.02069	0.747364	59323	282	59041	FALSE	FALSE
261	Vitamin deficiency	endocrine/metabolic	-0.00504893	0.0157087	0.994964	0.7479	53224	5214	48010	FALSE	FALSE
656.3	Endocrine and metabolic disturbances of fetus and newborn	pregnancy complications	0.0263485	0.0820372	1.0267	0.748076	64937	201	64736	FALSE	FALSE
433.5	Cerebral aneurysm	circulatory system	0.0176711	0.0550983	1.01783	0.748423	56405	374	56031	FALSE	FALSE
204.22	Myeloid leukemia, chronic	neoplasms	-0.0203461	0.063873	0.979859	0.750075	63607	279	63328	FALSE	FALSE
452.2	Deep vein thrombosis [DVT]	circulatory system	0.00874921	0.0277016	1.00879	0.752126	52693	1523	51170	FALSE	FALSE
278.4	Abnormal weight gain	endocrine/metabolic	-0.00988122	0.031289	0.990167	0.752151	52329	1180	51149	FALSE	FALSE
740.2	Osteoarthrosis, generalized	musculoskeletal	0.00833164	0.0264315	1.00837	0.752597	53924	1776	52148	FALSE	FALSE
316.1	Polyneuropathy due to drugs	mental disorders	0.0188715	0.0601997	1.01905	0.753915	52002	314	51688	FALSE	FALSE
540	Appendiceal conditions	digestive	-0.0194528	0.0622298	0.980735	0.754587	65948	295	65653	FALSE	FALSE
604	Disorders of penis	genitourinary	0.0161632	0.0518824	1.01629	0.755393	58806	439	58367	FALSE	FALSE
860	Bone marrow or stem cell transplant	neoplasms	-0.0224203	0.0723911	0.977829	0.756781	66212	217	65995	FALSE	FALSE
280.2	Iron deficiency anemia secondary to blood loss (chronic)	hematopoietic	-0.0114891	0.0370992	0.988577	0.7568	44760	844	43916	FALSE	FALSE
278.3	Localized adiposity	endocrine/metabolic	-0.0249612	0.0808936	0.975348	0.75765	51320	171	51149	FALSE	FALSE
614	Inflammatory diseases of female pelvic organs	genitourinary	-0.0109174	0.0354361	0.989142	0.758017	63305	927	62378	FALSE	FALSE
573.6	Nonspecific elevation of levels of transaminase or lactic acid dehydrogenase [LDH]	digestive	-0.0187826	0.0610522	0.981393	0.758351	53738	307	53431	FALSE	FALSE
189.12	Malignant neoplasm of renal pelvis	neoplasms	-0.0254017	0.0826158	0.974918	0.758488	64274	168	64106	FALSE	FALSE
747.12	Valvular heart disease/ heart chambers	congenital anomalies	-0.012346	0.0403384	0.98773	0.759559	62775	724	62051	FALSE	FALSE
264.1	Short stature	endocrine/metabolic	0.0146804	0.0480516	1.01479	0.759976	48561	551	48010	FALSE	FALSE
446.9	Arteritis NOS	circulatory system	0.0223321	0.0731728	1.02258	0.760216	55155	211	54944	FALSE	FALSE
327.71	Restless legs syndrome	neurological	-0.0117464	0.0385513	0.988322	0.760598	51846	770	51076	FALSE	FALSE
184.11	Malignant neoplasm of ovary	neoplasms	-0.0161871	0.0534177	0.983943	0.761868	60515	401	60114	FALSE	FALSE
634.1	Missed abortion/Hydatidiform mole	pregnancy complications	-0.0243584	0.080729	0.975936	0.762857	63721	177	63544	FALSE	FALSE
733.8	Malunion and nonunion of fracture	musculoskeletal	-0.014815	0.0492795	0.985294	0.763695	55012	467	54545	FALSE	FALSE
574.1	Cholelithiasis	digestive	0.00872626	0.0292869	1.00876	0.765736	61845	1356	60489	FALSE	FALSE
155	Cancer of liver and intrahepatic bile duct	neoplasms	0.0137921	0.0464085	1.01389	0.766322	58753	533	58220	FALSE	FALSE
250.41	Impaired fasting glucose	endocrine/metabolic	-0.0150724	0.0509879	0.985041	0.767529	51728	446	51282	FALSE	FALSE
747.2	Congenital anomalies of peripheral vascular system	congenital anomalies	0.0233349	0.0794904	1.02361	0.769097	62231	180	62051	FALSE	FALSE
687	Symptoms affecting skin	dermatologic	0.0210333	0.0716929	1.02126	0.769232	52318	221	52097	FALSE	FALSE
286.2	Encounter for long-term (current) use of anticoagulants	hematopoietic	0.00503017	0.0171717	1.00504	0.769573	56396	4376	52020	FALSE	FALSE
750.21	Congenital anomalies of intestine	congenital anomalies	-0.0242617	0.083093	0.97603	0.7703	62646	168	62478	FALSE	FALSE
430.1	Subarachnoid hemorrhage	circulatory system	-0.0177335	0.0609941	0.982423	0.771249	56336	305	56031	FALSE	FALSE
425.2	Secondary/extrinsic cardiomyopathies	circulatory system	-0.0107446	0.0369768	0.989313	0.771376	61109	851	60258	FALSE	FALSE
871.3	Open wound of foot except toe(s) alone	injuries & poisonings	-0.0289192	0.0997583	0.971495	0.771898	59130	114	59016	FALSE	FALSE
621	Endometrial hyperplasia	genitourinary	0.027028	0.0942637	1.0274	0.774321	65223	127	65096	FALSE	FALSE
153.3	Malignant neoplasm of rectum, rectosigmoid junction, and anus	neoplasms	-0.00996633	0.0347932	0.990083	0.774538	55685	953	54732	FALSE	FALSE
763	Thoracic or lumbosacral neuritis or radiculitis, unspecified	symptoms	-0.00720388	0.0254355	0.992822	0.777007	60854	1826	59028	FALSE	FALSE
642.1	Preeclampsia and eclampsia	pregnancy complications	0.0176455	0.06267	1.0178	0.778279	65753	292	65461	FALSE	FALSE
212	Benign neoplasm of respiratory and intrathoracic organs	neoplasms	0.0211257	0.0753638	1.02135	0.779235	66053	200	65853	FALSE	FALSE
362	Other retinal disorders	sense organs	-0.00718274	0.025799	0.992843	0.780696	61797	1793	60004	FALSE	FALSE
788	Syncope and collapse	symptoms	0.00514218	0.0185604	1.00516	0.78174	63213	3530	59683	FALSE	FALSE
381	Otitis media and Eustachian tube disorders	sense organs	0.0059388	0.0214831	1.00596	0.782209	60684	2610	58074	FALSE	FALSE
521.1	Dental caries	digestive	0.00854863	0.0311396	1.00859	0.783681	62251	1195	61056	FALSE	FALSE
275.6	Hypercalcemia	endocrine/metabolic	-0.01071	0.0391	0.989347	0.784152	59872	756	59116	FALSE	FALSE
149.9	Cancer of of nasal cavities	neoplasms	0.0237623	0.0893539	1.02405	0.79029	64330	142	64188	FALSE	FALSE
513.4	Hyperventilation	respiratory	-0.0103462	0.0389218	0.989707	0.790378	62006	757	61249	FALSE	FALSE
430	Intracranial hemorrhage	circulatory system	0.00913953	0.0344256	1.00918	0.790635	57003	972	56031	FALSE	FALSE
217.1	Nevus, non-neoplastic	neoplasms	0.0199297	0.0763621	1.02013	0.7941	59491	197	59294	FALSE	FALSE
202	Cancer of other lymphoid, histiocytic tissue	neoplasms	0.0128233	0.0491469	1.01291	0.794157	63803	475	63328	FALSE	FALSE
704	Diseases of hair and hair follicles	dermatologic	-0.00970233	0.038366	0.990345	0.800354	62541	781	61760	FALSE	FALSE
218	Benign neoplasm of uterus	neoplasms	-0.0119561	0.0474548	0.988115	0.801082	61341	511	60830	FALSE	FALSE
802	Fracture of pelvis	injuries & poisonings	0.0132486	0.0527533	1.01334	0.801703	55365	411	54954	FALSE	FALSE
704.8	Other specified diseases of hair and hair follicles	dermatologic	-0.0160167	0.0639515	0.984111	0.802239	62040	280	61760	FALSE	FALSE
575.7	Other disorders of gallbladder	digestive	-0.0165807	0.066853	0.983556	0.804122	60744	255	60489	FALSE	FALSE
430.3	Subdural hemorrhage	circulatory system	0.0152718	0.0616311	1.01539	0.804293	56330	299	56031	FALSE	FALSE
395.1	Nonrheumatic mitral valve disorders	circulatory system	-0.00507591	0.0207517	0.994937	0.806765	57203	2869	54334	FALSE	FALSE
200.1	Polycythemia vera	neoplasms	0.0184481	0.0754377	1.01862	0.806807	56133	201	55932	FALSE	FALSE
555.2	Ulcerative colitis	digestive	-0.00871515	0.0358278	0.991323	0.807811	46660	903	45757	FALSE	FALSE
213	Benign neoplasm of bone and articular cartilage	neoplasms	-0.0209207	0.08626	0.979297	0.808369	52126	152	51974	FALSE	FALSE
172.21	Basal cell carcinoma (new)	neoplasms	-0.00853555	0.0352502	0.991501	0.80867	57275	947	56328	FALSE	FALSE
496.2	Chronic bronchitis	respiratory	0.0076865	0.0318071	1.00772	0.809043	53573	1159	52414	FALSE	FALSE
384	Other disorders of tympanic membrane	sense organs	0.0153009	0.06333	1.01542	0.809086	58357	283	58074	FALSE	FALSE
320	Meningitis	neurological	0.0158975	0.0658276	1.01602	0.809166	65357	263	65094	FALSE	FALSE
41.1	Staphylococcus infections	infectious diseases	-0.0057579	0.0239599	0.994259	0.810087	57509	2044	55465	FALSE	FALSE
332	Parkinson's disease	neurological	0.0113794	0.0475239	1.01144	0.810761	51889	516	51373	FALSE	FALSE
579	Other symptoms involving abdomen and pelvis	digestive	0.00520679	0.0217578	1.00522	0.810868	55478	2505	52973	FALSE	FALSE
568	Other disorders of peritoneum	digestive	0.0101417	0.042416	1.01019	0.811027	55921	637	55284	FALSE	FALSE
244	Hypothyroidism	endocrine/metabolic	-0.00324617	0.013583	0.996759	0.811115	60707	7372	53335	FALSE	FALSE
389.4	Tinnitus	sense organs	0.00946715	0.0397076	1.00951	0.811554	59409	733	58676	FALSE	FALSE
669	Complications of labor and delivery NEC	pregnancy complications	-0.0247869	0.104119	0.975518	0.811832	66063	105	65958	FALSE	FALSE
614.52	Vaginitis and vulvovaginitis	genitourinary	0.0108301	0.0456571	1.01089	0.812498	62931	553	62378	FALSE	FALSE
362.23	Cystoid macular degeneration of retina	sense organs	-0.0159904	0.0674444	0.984137	0.812587	60258	254	60004	FALSE	FALSE
716.9	Arthropathy NOS	musculoskeletal	-0.00658999	0.0279021	0.993432	0.813291	56480	1516	54964	FALSE	FALSE
274.21	Chondrocalcinosis	endocrine/metabolic	0.0246245	0.104656	1.02493	0.813984	63099	104	62995	FALSE	FALSE
751.3	Obstructive genitourinary defect	congenital anomalies	0.0207017	0.0882092	1.02092	0.81445	62626	148	62478	FALSE	FALSE
789	Nausea and vomiting	symptoms	-0.00294054	0.0125534	0.997064	0.814796	57782	8426	49356	FALSE	FALSE
513	Respiratory abnormalities	respiratory	-0.00646835	0.0276989	0.993553	0.815355	62767	1518	61249	FALSE	FALSE
749	Congenital anomalies of face and neck	congenital anomalies	-0.0133132	0.0572216	0.986775	0.816025	65426	366	65060	FALSE	FALSE
681	Superficial cellulitis and abscess	dermatologic	0.00407488	0.0175304	1.00408	0.816191	59446	3964	55482	FALSE	FALSE
571.81	Portal hypertension	digestive	0.00798167	0.0346628	1.00801	0.817885	54396	965	53431	FALSE	FALSE
562	Diverticulosis and diverticulitis	digestive	0.00499364	0.0217885	1.00501	0.818724	48425	2668	45757	FALSE	FALSE
550.6	Incisional hernia	digestive	-0.00828411	0.0364975	0.99175	0.820441	59104	866	58238	FALSE	FALSE
355	Complex regional/central pain syndrome	neurological	0.0128554	0.057016	1.01294	0.821614	58171	349	57822	FALSE	FALSE
420.3	Endocarditis	circulatory system	-0.0124376	0.0558942	0.987639	0.823909	60621	363	60258	FALSE	FALSE
597.2	Urinary complications NEC	genitourinary	-0.0199545	0.090539	0.980243	0.825562	59939	139	59800	FALSE	FALSE
255	Disorders of adrenal glands	endocrine/metabolic	-0.00699592	0.0317502	0.993028	0.825604	58582	1139	57443	FALSE	FALSE
459.9	Circulatory disease NEC	circulatory system	0.0103662	0.0472422	1.01042	0.826318	55059	514	54545	FALSE	FALSE
218.1	Uterine leiomyoma	neoplasms	-0.010449	0.0479761	0.989605	0.827587	61330	500	60830	FALSE	FALSE
433.2	Occlusion of cerebral arteries	circulatory system	-0.00579554	0.0266308	0.994221	0.827721	57700	1669	56031	FALSE	FALSE
281.11	Pernicious anemia	hematopoietic	-0.0149666	0.069276	0.985145	0.828954	44157	241	43916	FALSE	FALSE
681.5	Cellulitis and abscess of leg, except foot	dermatologic	-0.00619982	0.0290509	0.993819	0.831005	56866	1384	55482	FALSE	FALSE
805	Fracture of vertebral column without mention of spinal cord injury	injuries & poisonings	0.00655593	0.030776	1.00658	0.831311	56184	1230	54954	FALSE	FALSE
262	Mineral deficiency NEC	endocrine/metabolic	0.0160534	0.0754569	1.01618	0.831523	48210	200	48010	FALSE	FALSE
292.4	Altered mental status	mental disorders	-0.00393513	0.0185817	0.996073	0.832283	57042	3552	53490	FALSE	FALSE
695	Erythematous conditions	dermatologic	0.00498763	0.0237116	1.005	0.833398	59025	2093	56932	FALSE	FALSE
624.9	stress incontinence, female	genitourinary	0.00811986	0.0387602	1.00815	0.834066	62472	773	61699	FALSE	FALSE
216	Benign neoplasm of skin	neoplasms	0.00511766	0.02453	1.00513	0.834738	61259	1965	59294	FALSE	FALSE
276.14	Hypopotassemia	endocrine/metabolic	-0.00326952	0.0157302	0.996736	0.835347	49321	5206	44115	FALSE	FALSE
204.1	Lymphoid leukemia	neoplasms	-0.0128174	0.0618208	0.987264	0.835751	63627	299	63328	FALSE	FALSE
705	Disorders of sweat glands	dermatologic	0.0150745	0.072901	1.01519	0.836181	60142	213	59929	FALSE	FALSE
578.8	Hemorrhage of rectum and anus	digestive	-0.00673245	0.032907	0.99329	0.837892	54040	1067	52973	FALSE	FALSE
798.1	Chronic fatigue syndrome	symptoms	0.0101086	0.0494125	1.01016	0.837904	40887	470	40417	FALSE	FALSE
707.3	Chronic ulcer of unspecified site	dermatologic	-0.0137784	0.0675376	0.986316	0.838345	63236	249	62987	FALSE	FALSE
646	Other complications of pregnancy NEC	pregnancy complications	-0.0122849	0.0615475	0.98779	0.841793	65772	306	65466	FALSE	FALSE
370	Keratitis	sense organs	-0.00828646	0.0417834	0.991748	0.842795	58414	662	57752	FALSE	FALSE
841	Sprains and strains of back and neck	injuries & poisonings	0.00771441	0.0390457	1.00774	0.843379	59163	754	58409	FALSE	FALSE
418	Nonspecific chest pain	circulatory system	0.00218384	0.0110823	1.00219	0.843783	57060	12906	44154	FALSE	FALSE
686.1	Carbuncle and furuncle	dermatologic	-0.0160088	0.082307	0.984119	0.845783	55650	168	55482	FALSE	FALSE
174.1	Breast cancer [female]	neoplasms	0.00435124	0.0224521	1.00436	0.846332	61523	2482	59041	FALSE	FALSE
540.11	Acute appendicitis	digestive	-0.0131087	0.0676995	0.986977	0.846465	65902	249	65653	FALSE	FALSE
556	Ulceration of the lower GI tract	digestive	-0.0129491	0.0680602	0.987134	0.849105	46004	247	45757	FALSE	FALSE
159	Malignant neoplasm of other and ill-defined sites within the digestive organs and peritoneum	neoplasms	-0.00711431	0.0379944	0.992911	0.851467	59017	797	58220	FALSE	FALSE
244.4	Hypothyroidism NOS	endocrine/metabolic	-0.00263394	0.0140702	0.99737	0.851504	60151	6816	53335	FALSE	FALSE
340	Migraine	neurological	0.00439856	0.02351	1.00441	0.851588	61195	2131	59064	FALSE	FALSE
350	Abnormal movement	neurological	-0.00319813	0.0172081	0.996807	0.852562	62621	4102	58519	FALSE	FALSE
736	Other acquired deformities of limbs	musculoskeletal	0.0114035	0.0614664	1.01147	0.852817	58262	302	57960	FALSE	FALSE
281.1	Megaloblastic anemia	hematopoietic	0.00738338	0.040256	1.00741	0.854476	44635	719	43916	FALSE	FALSE
480.5	Bronchopneumonia and lung abscess	respiratory	-0.0119628	0.0662391	0.988108	0.856681	51572	260	51312	FALSE	FALSE
790.1	Elevated sedimentation rate	symptoms	0.0165806	0.0919124	1.01672	0.856842	63930	134	63796	FALSE	FALSE
530.9	Heartburn	digestive	0.0103691	0.0575395	1.01042	0.85699	42384	343	42041	FALSE	FALSE
260.2	severe protein-calorie malnutrition	endocrine/metabolic	-0.00488193	0.0275242	0.99513	0.859219	49557	1547	48010	FALSE	FALSE
579.2	Splenomegaly	digestive	-0.00679497	0.0383102	0.993228	0.85922	53756	783	52973	FALSE	FALSE
686	Other local infections of skin and subcutaneous tissue	dermatologic	0.00666903	0.0376293	1.00669	0.859328	56292	810	55482	FALSE	FALSE
530.5	Disorders of esophageal motility	digestive	0.0135365	0.0765316	1.01363	0.859607	42234	193	42041	FALSE	FALSE
573.3	Hepatomegaly	digestive	0.0125583	0.071215	1.01264	0.860025	53657	226	53431	FALSE	FALSE
703	Diseases of nail, NOS	dermatologic	-0.0119065	0.0679434	0.988164	0.86089	62009	249	61760	FALSE	FALSE
717	Polymyalgia Rheumatica	musculoskeletal	-0.00990929	0.0574974	0.99014	0.863168	66056	349	65707	FALSE	FALSE
300.12	Agorophobia, social phobia, and panic disorder	mental disorders	-0.00769015	0.0446577	0.992339	0.863278	42170	574	41596	FALSE	FALSE
426.9	Cardiac pacemaker/device in situ	circulatory system	-0.00394551	0.0230078	0.996062	0.863842	44660	2437	42223	FALSE	FALSE
172.11	Melanomas of skin	neoplasms	-0.00552748	0.0324954	0.994488	0.864931	57430	1102	56328	FALSE	FALSE
285.1	Acute posthemorrhagic anemia	hematopoietic	-0.00292703	0.0173743	0.997077	0.866214	48184	4268	43916	FALSE	FALSE
198	Secondary malignant neoplasm	neoplasms	0.00249144	0.0148369	1.00249	0.866645	55755	5987	49768	FALSE	FALSE
627.21	Symptomatic artificial menopause	genitourinary	-0.0101514	0.060898	0.9899	0.86761	55857	305	55552	FALSE	FALSE
601.3	Orchitis and epididymitis	genitourinary	0.0154794	0.0940176	1.0156	0.869225	59474	131	59343	FALSE	FALSE
586.1	Anatomical abnormatilies of kidney and ureters	genitourinary	-0.0110024	0.0671592	0.989058	0.869868	50512	260	50252	FALSE	FALSE
521	Diseases of hard tissues of teeth	digestive	0.00503971	0.030972	1.00505	0.87074	62264	1208	61056	FALSE	FALSE
38	Septicemia	infectious diseases	0.00269391	0.0166377	1.0027	0.871372	59929	4464	55465	FALSE	FALSE
187	Cancer of other male genital organs	neoplasms	-0.0139461	0.0864709	0.986151	0.871872	63890	154	63736	FALSE	FALSE
362.4	Retinal vascular changes and abnomalities	sense organs	0.0102587	0.0637159	1.01031	0.872088	60286	282	60004	FALSE	FALSE
720.1	Spinal stenosis of lumbar region	musculoskeletal	0.00409401	0.0257355	1.0041	0.873606	55174	1842	53332	FALSE	FALSE
381.1	Otitis media	sense organs	-0.0044789	0.0284412	0.995531	0.874867	59576	1502	58074	FALSE	FALSE
379	Other disorders of eye	sense organs	0.0040504	0.0258059	1.00406	0.875279	59565	1794	57771	FALSE	FALSE
429.9	Cardiac complications, not elsewhere classified	circulatory system	0.00980995	0.0630413	1.00986	0.876339	54461	286	54175	FALSE	FALSE
201	Hodgkin's disease	neoplasms	0.0155848	0.10026	1.01571	0.876471	63441	113	63328	FALSE	FALSE
691	Congenital anomalies of skin	dermatologic	-0.0126184	0.0817259	0.987461	0.877295	57102	170	56932	FALSE	FALSE
194	Cancer of other endocrine glands	neoplasms	0.0150292	0.0981056	1.01514	0.878245	64358	118	64240	FALSE	FALSE
401.21	Hypertensive heart disease	circulatory system	0.00345268	0.0233217	1.00346	0.882307	38054	2699	35355	FALSE	FALSE
170	Cancer of bone and connective tissue	neoplasms	-0.0055404	0.0376629	0.994475	0.883049	65576	809	64767	FALSE	FALSE
292	Neurological disorders	mental disorders	0.0021809	0.0150528	1.00218	0.884803	59138	5648	53490	FALSE	FALSE
172	Skin cancer	neoplasms	0.00248851	0.0173414	1.00249	0.885895	60678	4350	56328	FALSE	FALSE
381.11	Suppurative and unspecified otitis media	sense organs	0.00434622	0.0308539	1.00436	0.887977	59354	1280	58074	FALSE	FALSE
381.2	Eustachian tube disorders	sense organs	0.00381779	0.0273664	1.00383	0.88905	59631	1557	58074	FALSE	FALSE
586.12	Vesicoureteral reflux	genitourinary	-0.00949588	0.0681125	0.990549	0.889123	50505	253	50252	FALSE	FALSE
174	Breast cancer	neoplasms	-0.00307458	0.0221394	0.99693	0.88955	61601	2560	59041	FALSE	FALSE
474.2	Chronic tonsillitis and adenoiditis	respiratory	0.00494568	0.0371623	1.00496	0.894127	47725	895	46830	FALSE	FALSE
428.2	Heart failure NOS	circulatory system	-0.00342812	0.0258736	0.996578	0.894593	55961	1786	54175	FALSE	FALSE
172.2	Other non-epithelial cancer of skin	neoplasms	-0.0025453	0.0194404	0.997458	0.895832	59739	3411	56328	FALSE	FALSE
174.11	Malignant neoplasm of female breast	neoplasms	0.00293551	0.0225609	1.00294	0.896475	61498	2457	59041	FALSE	FALSE
368.9	Subjective visual disturbances	sense organs	0.00762417	0.0587795	1.00765	0.896797	61685	329	61356	FALSE	FALSE
536.3	Gastroparesis	digestive	-0.00684521	0.0531977	0.993178	0.897615	57711	401	57310	FALSE	FALSE
696	Psoriasis and related disorders	dermatologic	0.00463226	0.0364355	1.00464	0.898833	55392	865	54527	FALSE	FALSE
41	Bacterial infection NOS	infectious diseases	-0.00201919	0.0159366	0.997983	0.899177	60319	4854	55465	FALSE	FALSE
70.9	Hepatitis NOS	infectious diseases	-0.00725521	0.057724	0.992771	0.899979	54613	342	54271	FALSE	FALSE
360	Disorders of the globe	sense organs	-0.0107652	0.0858823	0.989292	0.900247	60621	155	60466	FALSE	FALSE
196	Radiotherapy	neoplasms	-0.00346317	0.0276904	0.996543	0.90047	51297	1529	49768	FALSE	FALSE
385.3	Cholesteatoma	sense organs	0.0117389	0.0947344	1.01181	0.901383	58200	126	58074	FALSE	FALSE
752.11	Spina bifida	congenital anomalies	0.0104267	0.0845621	1.01048	0.901868	64867	160	64707	FALSE	FALSE
459	Other disorders of circulatory system	circulatory system	-0.00437783	0.0368637	0.995632	0.905468	55393	848	54545	FALSE	FALSE
537	Other disorders of stomach and duodenum	digestive	-0.00425105	0.0358979	0.995758	0.905734	58199	889	57310	FALSE	FALSE
211	Benign neoplasm of other parts of digestive system	neoplasms	0.00656377	0.0555607	1.00659	0.905959	60340	368	59972	FALSE	FALSE
446	Polyarteritis nodosa and allied conditions	circulatory system	-0.00554842	0.0475905	0.994467	0.907188	55446	502	54944	FALSE	FALSE
613.8	Other specified disorders of breast	genitourinary	0.00665116	0.0570588	1.00667	0.907203	63194	350	62844	FALSE	FALSE
614.5	Inflammatory disease of cervix, vagina, and vulva	genitourinary	-0.00480732	0.041336	0.995204	0.907416	63055	677	62378	FALSE	FALSE
187.2	Malignant neoplasm of testis	neoplasms	0.0118447	0.101926	1.01192	0.907487	63847	111	63736	FALSE	FALSE
611.11	Mammographic microcalcification	genitourinary	-0.00574791	0.0496418	0.994269	0.907821	60278	467	59811	FALSE	FALSE
427.7	Tachycardia NOS	circulatory system	0.00183593	0.0162286	1.00184	0.909928	47078	4855	42223	FALSE	FALSE
571.8	Liver abscess and sequelae of chronic liver disease	digestive	-0.00319434	0.0287174	0.996811	0.911431	54847	1416	53431	FALSE	FALSE
333	Extrapyramidal disease and abnormal movement disorders	neurological	-0.00350013	0.0316281	0.996506	0.911882	52534	1161	51373	FALSE	FALSE
164	Cancer of intrathoracic organs	neoplasms	0.0108302	0.101358	1.01089	0.914907	63146	110	63036	FALSE	FALSE
626.8	Infertility, female	genitourinary	-0.00988934	0.0926266	0.990159	0.914975	55685	133	55552	FALSE	FALSE
741.4	Joint effusions	musculoskeletal	-0.00374143	0.0353138	0.996266	0.915624	56763	922	55841	FALSE	FALSE
81	Infection/inflammation of internal prosthetic device; implant; and graft	infectious diseases	-0.00300771	0.0293823	0.996997	0.918467	63107	1339	61768	FALSE	FALSE
255.1	Adrenal hyperfunction	endocrine/metabolic	-0.00742437	0.0728301	0.992603	0.918804	57656	213	57443	FALSE	FALSE
281.12	Other vitamin B12 deficiency anemia	hematopoietic	-0.00461478	0.0456636	0.995396	0.919503	44470	554	43916	FALSE	FALSE
772.4	Rhabdomyolysis	symptoms	0.00850846	0.0844448	1.00854	0.919743	58371	159	58212	FALSE	FALSE
613	Other nonmalignant breast conditions	genitourinary	-0.00320719	0.0318812	0.996798	0.91987	63992	1148	62844	FALSE	FALSE
193	Thyroid cancer	neoplasms	-0.00439886	0.0442403	0.995611	0.920796	64824	584	64240	FALSE	FALSE
359	Muscular dystrophies and other myopathies	neurological	0.00330155	0.0334124	1.00331	0.921287	60618	1041	59577	FALSE	FALSE
591	Urinary tract infection	genitourinary	0.00129742	0.0134916	1.0013	0.923389	57205	7466	49739	FALSE	FALSE
270.32	Paraproteinemia	endocrine/metabolic	-0.00564103	0.0586807	0.994375	0.923417	62798	333	62465	FALSE	FALSE
371.1	Uveitis, noninfectious or NOS	sense organs	-0.00632873	0.0662827	0.993691	0.923933	58011	259	57752	FALSE	FALSE
198.5	Secondary malignancy of brain/spine	neoplasms	0.00322979	0.0347774	1.00324	0.926006	50721	953	49768	FALSE	FALSE
433.21	Cerebral artery occlusion, with cerebral infarction	circulatory system	0.00239367	0.0271071	1.0024	0.929635	57641	1610	56031	FALSE	FALSE
750.2	Lower gastrointestinal congenital anomalies	congenital anomalies	-0.00577549	0.0659409	0.994241	0.930206	62743	265	62478	FALSE	FALSE
284	Aplastic anemia	hematopoietic	-0.00260752	0.0299584	0.997396	0.930641	45220	1304	43916	FALSE	FALSE
365.2	Primary angle-closure glaucoma	sense organs	0.00693053	0.0798253	1.00695	0.930814	60646	180	60466	FALSE	FALSE
604.1	Redundant prepuce and phimosis/BXO	genitourinary	0.00562151	0.0651108	1.00564	0.931198	58653	286	58367	FALSE	FALSE
530.14	Reflux esophagitis	digestive	0.00394918	0.0462649	1.00396	0.931975	42575	534	42041	FALSE	FALSE
312	Conduct disorders	mental disorders	-0.00439287	0.0521986	0.995617	0.932932	61918	430	61488	FALSE	FALSE
444	Arterial embolism and thrombosis	circulatory system	0.00434859	0.0527104	1.00436	0.934249	55352	408	54944	FALSE	FALSE
217	Vascular hamartomas and non-neoplastic nevi	neoplasms	-0.00579342	0.0704328	0.994223	0.934444	59525	231	59294	FALSE	FALSE
379.1	Scleritis and episcleritis	sense organs	0.00805731	0.0980684	1.00809	0.934519	57889	118	57771	FALSE	FALSE
215	Other benign neoplasm of connective and other soft tissue	neoplasms	-0.00817517	0.0997097	0.991858	0.934655	64739	114	64625	FALSE	FALSE
656.4	Hemorrhage of fetus or newborn	pregnancy complications	-0.00869524	0.106135	0.991342	0.934705	64849	113	64736	FALSE	FALSE
145.3	Cancer of major salivary glands	neoplasms	-0.00759033	0.0939036	0.992438	0.935576	64317	129	64188	FALSE	FALSE
994	Sepsis and SIRS	injuries & poisonings	-0.00143036	0.0181844	0.998571	0.937304	63984	3671	60313	FALSE	FALSE
495.1	Chronic obstructive asthma	respiratory	-0.00473499	0.0603357	0.995276	0.937448	52725	311	52414	FALSE	FALSE
930	Allergic reaction to food	injuries & poisonings	-0.00373899	0.0484445	0.996268	0.93848	53723	487	53236	FALSE	FALSE
369.2	Eye infection, viral	sense organs	0.00720934	0.0934125	1.00724	0.938482	57882	130	57752	FALSE	FALSE
290.13	Senile dementia	mental disorders	0.00609199	0.0808459	1.00611	0.939934	53675	185	53490	FALSE	FALSE
418.1	Precordial pain	circulatory system	-0.00269907	0.0358895	0.997305	0.940052	45058	904	44154	FALSE	FALSE
252.2	Hypoparathyroidism	endocrine/metabolic	-0.00765749	0.101978	0.992372	0.940143	57551	108	57443	FALSE	FALSE
715	Other inflammatory spondylopathies	musculoskeletal	-0.00304642	0.0406479	0.996958	0.940257	57124	695	56429	FALSE	FALSE
733.4	Aseptic necrosis of bone	musculoskeletal	-0.00461703	0.0620917	0.995394	0.940725	54839	294	54545	FALSE	FALSE
367.8	Hypermetropia	sense organs	-0.00446143	0.0612945	0.995549	0.941976	61457	305	61152	FALSE	FALSE
536	Disorders of function of stomach	digestive	-0.0021543	0.0296966	0.997848	0.942169	58620	1310	57310	FALSE	FALSE
610.3	Fibrosclerosis of breast	genitourinary	-0.00734488	0.102229	0.992682	0.942723	59919	108	59811	FALSE	FALSE
752	Nervous system congenital anomalies	congenital anomalies	0.00326678	0.0488573	1.00327	0.94669	65196	489	64707	FALSE	FALSE
840	Sprains and strains	injuries & poisonings	0.00151595	0.0237174	1.00152	0.949036	60502	2093	58409	FALSE	FALSE
580.12	Non-proliferative glomerulonephritis	genitourinary	-0.0059937	0.0943901	0.994024	0.949369	50379	127	50252	FALSE	FALSE
458.2	Iatrogenic hypotension	circulatory system	-0.00589095	0.0942751	0.994126	0.950175	54673	128	54545	FALSE	FALSE
912	Insect bite	injuries & poisonings	0.00545685	0.0876102	1.00547	0.950335	64494	149	64345	FALSE	FALSE
696.4	Psoriasis	dermatologic	-0.00228548	0.0367068	0.997717	0.950353	55379	852	54527	FALSE	FALSE
227	Benign neoplasm of other endocrine glands and related structures	neoplasms	-0.00305172	0.050961	0.996953	0.952248	64679	439	64240	FALSE	FALSE
149.1	Cancer of oropharynx	neoplasms	-0.00276423	0.0497477	0.99724	0.955688	64653	465	64188	FALSE	FALSE
459.1	Hemorrhage NOS	circulatory system	0.00431089	0.077994	1.00432	0.955922	54732	187	54545	FALSE	FALSE
574.12	Cholelithiasis with other cholecystitis	digestive	0.00381227	0.0723794	1.00382	0.957994	60706	217	60489	FALSE	FALSE
770	Myalgia and myositis unspecified	symptoms	-0.00103532	0.019781	0.998965	0.958258	62996	3091	59905	FALSE	FALSE
317.11	Alcoholic liver damage	mental disorders	-0.00246615	0.0487504	0.997537	0.959654	52171	483	51688	FALSE	FALSE
359.2	Myopathy	neurological	-0.00168101	0.0344094	0.99832	0.961036	60560	983	59577	FALSE	FALSE
426	Cardiac conduction disorders	circulatory system	-0.000886148	0.018342	0.999114	0.961467	46164	3941	42223	FALSE	FALSE
379.2	Disorders of vitreous body	sense organs	0.00133816	0.0283421	1.00134	0.962342	59259	1488	57771	FALSE	FALSE
962.1	Adrenal cortical steroids causing adverse effects in therapeutic use	injuries & poisonings	0.00357104	0.0799798	1.00358	0.964387	51643	176	51467	FALSE	FALSE
327.1	Hypersomnia	neurological	0.00300221	0.0682274	1.00301	0.964902	51320	244	51076	FALSE	FALSE
368	Visual disturbances	sense organs	0.00115067	0.0281687	1.00115	0.967416	62817	1461	61356	FALSE	FALSE
947	Urticaria	injuries & poisonings	0.00208743	0.051399	1.00209	0.967605	53665	429	53236	FALSE	FALSE
939	Atopic/contact dermatitis due to other or unspecified	dermatologic	0.000925419	0.0228568	1.00093	0.967704	55490	2254	53236	FALSE	FALSE
653	Problems associated with amniotic cavity and membranes	pregnancy complications	0.00194016	0.048487	1.00194	0.968082	65329	497	64832	FALSE	FALSE
618.2	Uterine/Uterovaginal prolapse	genitourinary	0.00273865	0.0712401	1.00274	0.969335	65223	224	64999	FALSE	FALSE
754	Congenital musculoskeletal deformities of spine	congenital anomalies	0.00323337	0.0864755	1.00324	0.970174	64231	152	64079	FALSE	FALSE
809	Fracture of unspecified bones	injuries & poisonings	-0.000862997	0.0232424	0.999137	0.970381	57137	2183	54954	FALSE	FALSE
430.2	Intracerebral hemorrhage	circulatory system	-0.00163924	0.0477046	0.998362	0.972588	56532	501	56031	FALSE	FALSE
370.3	Keratoconjunctivitis	sense organs	0.00167439	0.0497439	1.00168	0.973148	58218	466	57752	FALSE	FALSE
574	Cholelithiasis and cholecystitis	digestive	0.000846717	0.0259374	1.00085	0.973958	62230	1741	60489	FALSE	FALSE
333.1	Essential tremor	neurological	0.00130954	0.0466709	1.00131	0.977615	51903	530	51373	FALSE	FALSE
379.9	Pain, swelling or discharge of eye	sense organs	-0.00217174	0.080567	0.997831	0.978495	57946	175	57771	FALSE	FALSE
550.5	Ventral hernia	digestive	-0.00117088	0.0436405	0.99883	0.978595	58840	602	58238	FALSE	FALSE
481	Influenza	respiratory	0.00120577	0.0526465	1.00121	0.981727	51728	416	51312	FALSE	FALSE
560.2	Impaction of intestine	digestive	0.00241142	0.105665	1.00241	0.981793	45859	102	45757	FALSE	FALSE
727.1	Synovitis and tenosynovitis	musculoskeletal	-0.000552744	0.0285784	0.999447	0.984569	52635	1436	51199	FALSE	FALSE
384.4	Perforation of tympanic membrane	sense organs	-0.00115736	0.0652883	0.998843	0.985857	58340	266	58074	FALSE	FALSE
654	Other and unspecified complications of birth; puerperium affecting management of mother	pregnancy complications	0.00153486	0.0869109	1.00154	0.98591	64984	152	64832	FALSE	FALSE
282	Hereditary hemolytic anemias	hematopoietic	-0.00136638	0.0871868	0.998635	0.987496	44071	155	43916	FALSE	FALSE
283	Acquired hemolytic anemias	hematopoietic	-0.00125597	0.0835942	0.998745	0.988013	44079	163	43916	FALSE	FALSE
38.1	Gram negative septicemia	infectious diseases	-0.000597288	0.0421538	0.999403	0.988695	56109	644	55465	FALSE	FALSE
198.4	Secondary malignant neoplasm of liver	neoplasms	0.000353892	0.0256848	1.00035	0.989007	51556	1788	49768	FALSE	FALSE
367.2	Astigmatism	sense organs	-0.00058967	0.0480216	0.999411	0.990203	61650	498	61152	FALSE	FALSE
526	Diseases of the jaws	digestive	-0.000467917	0.0455451	0.999532	0.991803	61607	551	61056	FALSE	FALSE
972	Poisoning by agents primarily affecting the cardiovascular system	injuries & poisonings	0.000808869	0.0814438	1.00081	0.992076	51638	171	51467	FALSE	FALSE
253	Disorders of the pituitary gland and its hypothalamic control	endocrine/metabolic	0.00033622	0.0399674	1.00034	0.993288	58160	717	57443	FALSE	FALSE
634	Miscarriage; stillbirth	pregnancy complications	0.00046391	0.0581827	1.00046	0.993638	63890	346	63544	FALSE	FALSE
242.2	Toxic multinodular goiter	endocrine/metabolic	0.000694559	0.0983537	1.00069	0.994366	53452	117	53335	FALSE	FALSE
597.8	Urethral hypermobility/ISD	genitourinary	0.000433096	0.0735648	1.00043	0.995303	60012	212	59800	FALSE	FALSE
172.3	Carcinoma in situ of skin	neoplasms	-0.000348775	0.0596395	0.999651	0.995334	56653	325	56328	FALSE	FALSE
756	Other congenital musculoskeletal anomalies	congenital anomalies	-0.000321829	0.0588426	0.999678	0.995636	64416	337	64079	FALSE	FALSE
174.3	Neoplasm of uncertain behavior of breast	neoplasms	0.00050469	0.0971088	1.0005	0.995853	59161	120	59041	FALSE	FALSE
807	Fracture of ribs	injuries & poisonings	-0.000142114	0.0472505	0.999858	0.9976	55468	514	54954	FALSE	FALSE
540.1	Appendicitis	digestive	-0.00015406	0.0643421	0.999846	0.99809	65929	276	65653	FALSE	FALSE
519.1	Tracheostomy complications	respiratory	0.000163851	0.0979333	1.00016	0.998665	59717	118	59599	FALSE	FALSE
429	Ill-defined descriptions and complications of heart disease	circulatory system	-5.24713e-05	0.0344122	0.999948	0.998783	55150	975	54175	FALSE	FALSE
259.3	Delay in sexual development and puberty NEC	endocrine/metabolic	NA	NA	NA	NA	57512	69	57443	NA	NA
727.8	Plica syndrome	musculoskeletal	NA	NA	NA	NA	51264	65	51199	NA	NA
620	Dysplasia of female genital organs	genitourinary	NA	NA	NA	NA	65163	67	65096	NA	NA
614.54	Abscess or ulceration of vulva	genitourinary	NA	NA	NA	NA	62431	53	62378	NA	NA
526.5	Inflammatory conditions of jaw	digestive	NA	NA	NA	NA	61153	97	61056	NA	NA
346.2	Nonspecific abnormal results of function study of brain and central nervous system	neurological	NA	NA	NA	NA	51392	19	51373	NA	NA
384.1	Myringitis	sense organs	NA	NA	NA	NA	58094	20	58074	NA	NA
525.2	Atrophy of edentulous alveolar ridge	digestive	NA	NA	NA	NA	61071	15	61056	NA	NA
389.3	Degenerative and vascular disorders of ear	sense organs	NA	NA	NA	NA	58695	19	58676	NA	NA
327.72	Sleep related leg cramps	neurological	NA	NA	NA	NA	51105	29	51076	NA	NA
255.12	Hyperaldosteronism	endocrine/metabolic	NA	NA	NA	NA	57488	45	57443	NA	NA
441.2	Chronic vascular insufficiency of intestine	circulatory system	NA	NA	NA	NA	55007	63	54944	NA	NA
149.2	Cancer of nasopharynx	neoplasms	NA	NA	NA	NA	64284	96	64188	NA	NA
592.3	Urethral stricture due to infecton	genitourinary	NA	NA	NA	NA	49741	2	49739	NA	NA
276.8	Polydipsia	endocrine/metabolic	NA	NA	NA	NA	44143	28	44115	NA	NA
526.3	Anomalies of jaw size/symmetry	digestive	NA	NA	NA	NA	61155	99	61056	NA	NA
686.3	Pilonidal cyst	dermatologic	NA	NA	NA	NA	55547	65	55482	NA	NA
130	Spirochetal infection	infectious diseases	NA	NA	NA	NA	64082	47	64035	NA	NA
279.2	Autoimmune disease NEC	endocrine/metabolic	NA	NA	NA	NA	61387	45	61342	NA	NA
362.1	Retinopathy of prematurity	sense organs	NA	NA	NA	NA	60098	94	60004	NA	NA
277.51	Lipoprotein disorders	endocrine/metabolic	NA	NA	NA	NA	63263	84	63179	NA	NA
528.12	Oral aphthae	digestive	NA	NA	NA	NA	62118	76	62042	NA	NA
609	Male infertility and abnormal spermatozoa	genitourinary	NA	NA	NA	NA	58407	40	58367	NA	NA
691.3	Congenital pigmentary anomalies of skin	dermatologic	NA	NA	NA	NA	56964	32	56932	NA	NA
521.2	Dental abrasion, erosion and attrition	digestive	NA	NA	NA	NA	61057	1	61056	NA	NA
701.5	Abnormal granulation tissue	dermatologic	NA	NA	NA	NA	59625	94	59531	NA	NA
303.1	Dissociative disorder	mental disorders	NA	NA	NA	NA	41618	22	41596	NA	NA
110.2	Dermatomycoses	infectious diseases	NA	NA	NA	NA	57584	88	57496	NA	NA
362.5	Toxic maculopathy of retina	sense organs	NA	NA	NA	NA	60083	79	60004	NA	NA
364.51	Fuchs' dystrophy	sense organs	NA	NA	NA	NA	60558	92	60466	NA	NA
303.3	Psychogenic disorder	mental disorders	NA	NA	NA	NA	41682	86	41596	NA	NA
790	Nonspecific findings on examination of blood	symptoms	NA	NA	NA	NA	63815	19	63796	NA	NA
988	Toxic effect of noxious substances eaten as food	injuries & poisonings	NA	NA	NA	NA	65986	6	65980	NA	NA
364.41	Keratoconus	sense organs	NA	NA	NA	NA	60499	33	60466	NA	NA
604.2	Vascular disorders of penis	genitourinary	NA	NA	NA	NA	58367	NA	NA	NA	NA
130.1	Lyme disease	infectious diseases	NA	NA	NA	NA	64038	3	64035	NA	NA
270.34	Alpha-1-antitrypsin deficiency	endocrine/metabolic	NA	NA	NA	NA	62555	90	62465	NA	NA
446.3	Hypersensitivity angiitis	circulatory system	NA	NA	NA	NA	54983	39	54944	NA	NA
426.25	Other heart block	circulatory system	NA	NA	NA	NA	42261	38	42223	NA	NA
609.2	Abnormal spermatozoa	genitourinary	NA	NA	NA	NA	58387	20	58367	NA	NA
626.15	Infertility, female, associated with anovulation	genitourinary	NA	NA	NA	NA	55581	29	55552	NA	NA
286.13	Congenital factor VIII disorder	hematopoietic	NA	NA	NA	NA	52093	73	52020	NA	NA
446.8	Thrombotic microangiopathy	circulatory system	NA	NA	NA	NA	54971	27	54944	NA	NA
444.5	Atheroembolism	circulatory system	NA	NA	NA	NA	54953	9	54944	NA	NA
261.41	Rickets or osteomalacia	endocrine/metabolic	NA	NA	NA	NA	48048	38	48010	NA	NA
133	Arthropod-borne diseases	infectious diseases	NA	NA	NA	NA	64042	7	64035	NA	NA
756.5	Congenital osteodystrophies	congenital anomalies	NA	NA	NA	NA	64136	57	64079	NA	NA
686.2	Impetigo	dermatologic	NA	NA	NA	NA	55569	87	55482	NA	NA
614.53	Cyst or abscess of Bartholin's gland	genitourinary	NA	NA	NA	NA	62414	36	62378	NA	NA
620.1	Dysplasia of cervix	genitourinary	NA	NA	NA	NA	65102	6	65096	NA	NA
736.1	Acquired deformities of forearm	musculoskeletal	NA	NA	NA	NA	57969	9	57960	NA	NA
961	Poisoning by other anti-infectives	injuries & poisonings	NA	NA	NA	NA	51561	94	51467	NA	NA
246.2	Thyroid cyst	endocrine/metabolic	NA	NA	NA	NA	53347	12	53335	NA	NA
701.6	Acquired acanthosis nigricans	dermatologic	NA	NA	NA	NA	59595	64	59531	NA	NA
229.1	Benign neoplasm of lymph nodes	neoplasms	NA	NA	NA	NA	65674	18	65656	NA	NA
368.91	Psychophysical visual disturbances	sense organs	NA	NA	NA	NA	61424	68	61356	NA	NA
380	Disorders of external ear	sense organs	NA	NA	NA	NA	62099	86	62013	NA	NA
612.3	Congenital anomalies of breast	genitourinary	NA	NA	NA	NA	59822	11	59811	NA	NA
530.12	Ulcer of esophagus	digestive	NA	NA	NA	NA	42134	93	42041	NA	NA
750.14	Congenital anomalies of esophagus	congenital anomalies	NA	NA	NA	NA	62491	13	62478	NA	NA
444.2	Embolism and thrombosis of abdominal aorta	circulatory system	NA	NA	NA	NA	54998	54	54944	NA	NA
856	Vascular complications of surgery and medical procedures	injuries & poisonings	NA	NA	NA	NA	57047	84	56963	NA	NA
286.6	Defibrination syndrome	hematopoietic	NA	NA	NA	NA	52101	81	52020	NA	NA
870.6	Open wound of neck	injuries & poisonings	NA	NA	NA	NA	59036	20	59016	NA	NA
756.3	Congenital anomalies of muscle, tendon, fascia, and connective tissue	congenital anomalies	NA	NA	NA	NA	64164	85	64079	NA	NA
592.21	Urethral syndrome	genitourinary	NA	NA	NA	NA	49743	4	49739	NA	NA
526.1	Cysts of the jaws	digestive	NA	NA	NA	NA	61076	20	61056	NA	NA
230	Kaposi's sarcoma	neoplasms	NA	NA	NA	NA	66339	17	66322	NA	NA
270.21	Disorders of urea cycle metabolism	endocrine/metabolic	NA	NA	NA	NA	62521	56	62465	NA	NA
972.1	Cardiac rhythm regulators causing adverse effects in therapeutic use	injuries & poisonings	NA	NA	NA	NA	51487	20	51467	NA	NA
31.1	Leprosy	infectious diseases	NA	NA	NA	NA	55465	NA	NA	NA	NA
527.1	Hypertrophy of salivary gland	digestive	NA	NA	NA	NA	62047	5	62042	NA	NA
729.7	Nontraumatic compartment syndrome	musculoskeletal	NA	NA	NA	NA	51229	30	51199	NA	NA
911	Blister	injuries & poisonings	NA	NA	NA	NA	66177	29	66148	NA	NA
79.9	Viremia, NOS	infectious diseases	NA	NA	NA	NA	54368	97	54271	NA	NA
379.3	Aphakia and other disorders of lens	sense organs	NA	NA	NA	NA	57857	86	57771	NA	NA
379.51	Pigmentary iris degeneration	sense organs	NA	NA	NA	NA	57785	14	57771	NA	NA
528.4	Cysts of oral soft tissues	digestive	NA	NA	NA	NA	62060	18	62042	NA	NA
694.3	Vascular disorders of skin	dermatologic	NA	NA	NA	NA	56946	14	56932	NA	NA
729.3	Panniculitis	musculoskeletal	NA	NA	NA	NA	51240	41	51199	NA	NA
941	Adverse reaction to serum or vaccine	injuries & poisonings	NA	NA	NA	NA	53290	54	53236	NA	NA
277.6	Other deficiencies of circulating enzymes	endocrine/metabolic	NA	NA	NA	NA	63205	26	63179	NA	NA
327.6	Circadian rhythm sleep disorder	neurological	NA	NA	NA	NA	51103	27	51076	NA	NA
736.2	Acquired deformities of finger	musculoskeletal	NA	NA	NA	NA	58054	94	57960	NA	NA
756.22	Pectus carinatum	congenital anomalies	NA	NA	NA	NA	64094	15	64079	NA	NA
277.8	Carnitine deficiencies	endocrine/metabolic	NA	NA	NA	NA	63182	3	63179	NA	NA
383	Otosclerosis	sense organs	NA	NA	NA	NA	58100	26	58074	NA	NA
229	Benign neoplasm of unspecified sites	neoplasms	NA	NA	NA	NA	65710	54	65656	NA	NA
347	Cataplexy and narcolepsy	neurological	NA	NA	NA	NA	51432	59	51373	NA	NA
368.3	Anisometropia	sense organs	NA	NA	NA	NA	61398	42	61356	NA	NA
732.7	Osteochondritis dissecans	musculoskeletal	NA	NA	NA	NA	54603	58	54545	NA	NA
187.1	Malignant neoplasm of unspecified male genital organ	neoplasms	NA	NA	NA	NA	63769	33	63736	NA	NA
286.4	Acquired coagulation factor deficiency	hematopoietic	NA	NA	NA	NA	52110	90	52020	NA	NA
452.1	Iatrogenic pulmonary embolism and infarction	circulatory system	NA	NA	NA	NA	51231	61	51170	NA	NA
722.3	Schmorl's nodes	musculoskeletal	NA	NA	NA	NA	53333	1	53332	NA	NA
315.1	Learning disorder	mental disorders	NA	NA	NA	NA	61529	41	61488	NA	NA
989	Toxic effect of other substances, chiefly nonmedicinal as to source	injuries & poisonings	NA	NA	NA	NA	66008	28	65980	NA	NA
376	Disorders of the orbit	sense organs	NA	NA	NA	NA	57819	48	57771	NA	NA
575.6	Cholesterolosis of gallbladder	digestive	NA	NA	NA	NA	60505	16	60489	NA	NA
702.4	Degenerative skin disorders	dermatologic	NA	NA	NA	NA	54913	11	54902	NA	NA
81.1	Graft-versus-host disease	infectious diseases	NA	NA	NA	NA	61832	64	61768	NA	NA
592.2	Urethritis and urethral syndrome	genitourinary	NA	NA	NA	NA	49780	41	49739	NA	NA
691.1	Ichthyosis congenita	dermatologic	NA	NA	NA	NA	56936	4	56932	NA	NA
290.12	Dementia with cerebral degenerations	mental disorders	NA	NA	NA	NA	53584	94	53490	NA	NA
695.21	Dermatitis herpetiformis	dermatologic	NA	NA	NA	NA	56955	23	56932	NA	NA
145.1	Cancer of lip	neoplasms	NA	NA	NA	NA	64207	19	64188	NA	NA
656.1	Isoimmunization of fetus or newborn	pregnancy complications	NA	NA	NA	NA	64774	38	64736	NA	NA
253.3	Diabetes insipidus	endocrine/metabolic	NA	NA	NA	NA	57526	83	57443	NA	NA
732.1	Juvenile osteochondrosis	musculoskeletal	NA	NA	NA	NA	54613	68	54545	NA	NA
334.21	Amyotrophic Lateral Sclerosis	neurological	NA	NA	NA	NA	51441	68	51373	NA	NA
750.5	Congenital hypertrophic pyloric stenosis	congenital anomalies	NA	NA	NA	NA	62506	28	62478	NA	NA
983	Toxic effect of corrosive aromatics, acids, and caustic alkalis	injuries & poisonings	NA	NA	NA	NA	65983	3	65980	NA	NA
509.5	Respiratory arrest	respiratory	NA	NA	NA	NA	46604	64	46540	NA	NA
253.11	Acromegaly and gigantism	endocrine/metabolic	NA	NA	NA	NA	57473	30	57443	NA	NA
624.2	Atrophy of female genital tract	genitourinary	NA	NA	NA	NA	61702	3	61699	NA	NA
694.1	Vitiligo	dermatologic	NA	NA	NA	NA	56980	48	56932	NA	NA
259.8	Polyglandular activity in multiple endocrine adenomatosis	endocrine/metabolic	NA	NA	NA	NA	57478	35	57443	NA	NA
580.11	Proliferative glomerulonephritis	genitourinary	NA	NA	NA	NA	50341	89	50252	NA	NA
735.22	Claw toe (acquired)	musculoskeletal	NA	NA	NA	NA	57987	27	57960	NA	NA
637	Short gestation; low birth weight; and fetal growth retardation	pregnancy complications	NA	NA	NA	NA	63428	83	63345	NA	NA
870.4	Open wound of nose and sinus	injuries & poisonings	NA	NA	NA	NA	59043	27	59016	NA	NA
70.1	Viral hepatitis A	infectious diseases	NA	NA	NA	NA	54287	16	54271	NA	NA
363.4	Choroidal degenerations	sense organs	NA	NA	NA	NA	60471	5	60466	NA	NA
513.32	Orthopnea	respiratory	NA	NA	NA	NA	61336	87	61249	NA	NA
386.21	Central origin vertigo	sense organs	NA	NA	NA	NA	56961	91	56870	NA	NA
573.1	Chronic passive congestion of liver	digestive	NA	NA	NA	NA	53482	51	53431	NA	NA
270.33	Amyloidosis	endocrine/metabolic	NA	NA	NA	NA	62543	78	62465	NA	NA
360.2	Progressive myopia	sense organs	NA	NA	NA	NA	60564	98	60466	NA	NA
218.2	Other benign neoplasm of uterus	neoplasms	NA	NA	NA	NA	60843	13	60830	NA	NA
598.4	Other cells and casts in urine	genitourinary	NA	NA	NA	NA	65445	NA	NA	NA	NA
134.1	Intestinal helminthiases	infectious diseases	NA	NA	NA	NA	64050	15	64035	NA	NA
589	Abnormal results of function study of kidney	genitourinary	NA	NA	NA	NA	50306	54	50252	NA	NA
260.7	Polyphagia	endocrine/metabolic	NA	NA	NA	NA	48027	17	48010	NA	NA
580.14	Chronic glomerulonephritis, NOS	genitourinary	NA	NA	NA	NA	50341	89	50252	NA	NA
986	Toxic effect of carbon monoxide	injuries & poisonings	NA	NA	NA	NA	65984	4	65980	NA	NA
592.12	Chronic cystitis	genitourinary	NA	NA	NA	NA	49797	58	49739	NA	NA
716.8	Palindromic rheumatism	musculoskeletal	NA	NA	NA	NA	54978	14	54964	NA	NA
270.1	Disturbances of amino-acid transport	endocrine/metabolic	NA	NA	NA	NA	62552	87	62465	NA	NA
586.3	Vascular disorders of kidney/hypertrophy	genitourinary	NA	NA	NA	NA	50322	70	50252	NA	NA
938.1	Acute dermatitis due to solar radiation	injuries & poisonings	NA	NA	NA	NA	53256	20	53236	NA	NA
253.7	Other disorders of neurohypophysis	endocrine/metabolic	NA	NA	NA	NA	57538	95	57443	NA	NA
131	Protozoan infection	infectious diseases	NA	NA	NA	NA	64056	21	64035	NA	NA
586.11	Small kidney	genitourinary	NA	NA	NA	NA	50262	10	50252	NA	NA
411.9	Other acute and subacute forms of ischemic heart disease	circulatory system	NA	NA	NA	NA	49791	91	49700	NA	NA
711.3	Behcet's syndrome	musculoskeletal	NA	NA	NA	NA	55009	45	54964	NA	NA
647.3	Major puerperal infection	pregnancy complications	NA	NA	NA	NA	65532	39	65493	NA	NA
132.1	Pediculosis and phthirus infestation	infectious diseases	NA	NA	NA	NA	64066	31	64035	NA	NA
420.1	Myocarditis	circulatory system	NA	NA	NA	NA	60295	37	60258	NA	NA
259.2	Carcinoid syndrome	endocrine/metabolic	NA	NA	NA	NA	57522	79	57443	NA	NA
429.2	Abnormal function study of cardiovascular system	circulatory system	NA	NA	NA	NA	54234	59	54175	NA	NA
733.9	Chondromalacia	musculoskeletal	NA	NA	NA	NA	54584	39	54545	NA	NA
291.1	Transient mental disorders due to conditions classified elsewhere	mental disorders	NA	NA	NA	NA	53554	64	53490	NA	NA
433.32	Moyamoya disease	circulatory system	NA	NA	NA	NA	56052	21	56031	NA	NA
695.2	Bullous dermatoses	dermatologic	NA	NA	NA	NA	56995	63	56932	NA	NA
704.12	Telogen effluvium	dermatologic	NA	NA	NA	NA	61829	69	61760	NA	NA
359.1	Muscular dystrophies	neurological	NA	NA	NA	NA	59652	75	59577	NA	NA
626.4	Premenstrual tension syndromes	genitourinary	NA	NA	NA	NA	55587	35	55552	NA	NA
965.3	Salicylates causing adverse effects in therapeutic use	injuries & poisonings	NA	NA	NA	NA	51483	16	51467	NA	NA
324.1	Jakob-Creutzfeldt disease	neurological	NA	NA	NA	NA	65094	NA	NA	NA	NA
245.1	Thyroiditis, acute and subacute	endocrine/metabolic	NA	NA	NA	NA	53384	49	53335	NA	NA
250.5	Glycosuria or Acetonuria	endocrine/metabolic	NA	NA	NA	NA	51318	36	51282	NA	NA
601.4	Balanoposthitis	genitourinary	NA	NA	NA	NA	59379	36	59343	NA	NA
282.8	Other hemoglobinopathies	hematopoietic	NA	NA	NA	NA	43955	39	43916	NA	NA
741.5	Hemarthrosis	musculoskeletal	NA	NA	NA	NA	55876	35	55841	NA	NA
526.42	Arthralgia/ankylosis of temporomandibular joint	digestive	NA	NA	NA	NA	61100	44	61056	NA	NA
705.3	Hidradenitis	dermatologic	NA	NA	NA	NA	60028	99	59929	NA	NA
287.4	Qualitative platelet defects	hematopoietic	NA	NA	NA	NA	52049	29	52020	NA	NA
289.9	Abnormality of red blood cells	hematopoietic	NA	NA	NA	NA	49877	58	49819	NA	NA
985	Toxic effect of other metals	injuries & poisonings	NA	NA	NA	NA	65992	12	65980	NA	NA
292.12	Symbolic dysfunction	mental disorders	NA	NA	NA	NA	53547	57	53490	NA	NA
385.5	Tympanosclerosis and middle ear disease related to otitis media	sense organs	NA	NA	NA	NA	58122	48	58074	NA	NA
222	Benign neoplasm of male genital organs	neoplasms	NA	NA	NA	NA	63751	15	63736	NA	NA
283.21	Hemolytic-uremic syndrome	hematopoietic	NA	NA	NA	NA	43955	39	43916	NA	NA
656.9	Neonatal bradycardia or tachycardia	pregnancy complications	NA	NA	NA	NA	64819	83	64736	NA	NA
716.1	Unspecified polyarthropathy or polyarthritis	musculoskeletal	NA	NA	NA	NA	54999	35	54964	NA	NA
816	Cerebral laceration and contusion	injuries & poisonings	NA	NA	NA	NA	63859	37	63822	NA	NA
721.8	Other allied disorders of spine	musculoskeletal	NA	NA	NA	NA	53360	28	53332	NA	NA
750.22	Congenital anomaly of gallbladder, bile ducts, liver, pancreas	congenital anomalies	NA	NA	NA	NA	62575	97	62478	NA	NA
976	Poisoning by agents primarily affecting skin & mucous membrane, ophthalmological, otorhinolaryngological, & dental drugs	injuries & poisonings	NA	NA	NA	NA	51473	6	51467	NA	NA
710.2	Periostitis	musculoskeletal	NA	NA	NA	NA	54968	4	54964	NA	NA
90.2	Gonococcal infections	infectious diseases	NA	NA	NA	NA	65964	31	65933	NA	NA
221	Benign neoplasm of other female genital organs	neoplasms	NA	NA	NA	NA	57927	39	57888	NA	NA
794	Abnormal results of other function studies (bladder, pancreas, placenta, spleen, etc)	symptoms	NA	NA	NA	NA	66260	15	66245	NA	NA
8.7	Intestinal infection due to protozoa	infectious diseases	NA	NA	NA	NA	63475	7	63468	NA	NA
199.4	Neurofibromatosis	neoplasms	NA	NA	NA	NA	49839	71	49768	NA	NA
259.1	Nonspecific abnormal results of other endocrine function study	endocrine/metabolic	NA	NA	NA	NA	57449	6	57443	NA	NA
750.11	Esophageal atresia/tracheoesophageal fistula	congenital anomalies	NA	NA	NA	NA	62502	24	62478	NA	NA
145.4	Cancer of the gums	neoplasms	NA	NA	NA	NA	64259	71	64188	NA	NA
187.8	Neoplasm of uncertain behavior of male genital organs	neoplasms	NA	NA	NA	NA	63750	14	63736	NA	NA
270.31	Polyclonal hypergammaglobulinemia	endocrine/metabolic	NA	NA	NA	NA	62469	4	62465	NA	NA
965.2	Antirheumatics causing adverse effects in therapeutic use	injuries & poisonings	NA	NA	NA	NA	51469	2	51467	NA	NA
789.1	Persistent vomiting	symptoms	NA	NA	NA	NA	49442	86	49356	NA	NA
984	Toxic effect of lead and its compounds (including fumes)	injuries & poisonings	NA	NA	NA	NA	65983	3	65980	NA	NA
132	Infestation (lice, mites)	infectious diseases	NA	NA	NA	NA	64106	71	64035	NA	NA
870.2	Open wound of ear	injuries & poisonings	NA	NA	NA	NA	59030	14	59016	NA	NA
731	Osteitis deformans and osteopathies associated with other disorders classified elsewhere	musculoskeletal	NA	NA	NA	NA	54617	72	54545	NA	NA
823	Fracture of tibia and fibula	injuries & poisonings	NA	NA	NA	NA	53809	1	53808	NA	NA
446.1	Thromboangiitis obliterans	circulatory system	NA	NA	NA	NA	54949	5	54944	NA	NA
704.11	Alopecia Areata	dermatologic	NA	NA	NA	NA	61832	72	61760	NA	NA
695.22	Pemphigus and pemphigoid	dermatologic	NA	NA	NA	NA	56967	35	56932	NA	NA
368.5	Color vision deficiencies	sense organs	NA	NA	NA	NA	61360	4	61356	NA	NA
256.1	Hyperestrogenism	endocrine/metabolic	NA	NA	NA	NA	57446	3	57443	NA	NA
281.13	Folate-deficiency anemia	hematopoietic	NA	NA	NA	NA	43936	20	43916	NA	NA
134	Helminthiases	infectious diseases	NA	NA	NA	NA	64057	22	64035	NA	NA
964	Poisoning by agents primarily affecting blood constituents	injuries & poisonings	NA	NA	NA	NA	51558	91	51467	NA	NA
365.5	Pseudoexfoliation glaucoma	sense organs	NA	NA	NA	NA	60489	23	60466	NA	NA
388	Other disorders of ear	sense organs	NA	NA	NA	NA	58771	95	58676	NA	NA
910	Superficial injury, infected	injuries & poisonings	NA	NA	NA	NA	66252	10	66242	NA	NA
687.3	Changes in skin texture	dermatologic	NA	NA	NA	NA	52119	22	52097	NA	NA
972.2	Antilipemic and antiarteriosclerotic drugs causing adverse effects in therapeutic use	injuries & poisonings	NA	NA	NA	NA	51467	NA	NA	NA	NA
728.1	Muscular calcification and ossification	musculoskeletal	NA	NA	NA	NA	51243	44	51199	NA	NA
643	Excessive vomiting in pregnancy	pregnancy complications	NA	NA	NA	NA	66150	76	66074	NA	NA
876	Posttraumatic wound infection not elsewhere classified	injuries & poisonings	NA	NA	NA	NA	59082	66	59016	NA	NA
258	Iatrogenic endocrine disorders	endocrine/metabolic	NA	NA	NA	NA	57490	47	57443	NA	NA
500.1	Extrinsic allergic alveolitis	respiratory	NA	NA	NA	NA	46562	22	46540	NA	NA
622.2	Mucous polyp of cervix	genitourinary	NA	NA	NA	NA	65145	49	65096	NA	NA
333.8	Other degenerative diseases of the basal ganglia	neurological	NA	NA	NA	NA	51460	87	51373	NA	NA
715.3	Spinal enthesopathy	musculoskeletal	NA	NA	NA	NA	56483	54	56429	NA	NA
610.2	Fibroadenosis of breast	genitourinary	NA	NA	NA	NA	59850	39	59811	NA	NA
626.21	Mittelschmerz	genitourinary	NA	NA	NA	NA	55555	3	55552	NA	NA
613.9	Breast disorder NOS	genitourinary	NA	NA	NA	NA	62880	36	62844	NA	NA
346.3	Nonspecific abnormal findings in cerebrospinal fluid	neurological	NA	NA	NA	NA	51386	13	51373	NA	NA
41.21	Rheumatic fever / chorea	infectious diseases	NA	NA	NA	NA	55479	14	55465	NA	NA
289.3	Personal history of diseases of blood and blood-forming organs	hematopoietic	NA	NA	NA	NA	49908	89	49819	NA	NA
795	Other and nonspecific abnormal cytological, histological and immunological findings	symptoms	NA	NA	NA	NA	66099	24	66075	NA	NA
535.1	Acute gastritis	digestive	NA	NA	NA	NA	57377	67	57310	NA	NA
286.12	Congenital deficiency of other clotting factors (including factor VII)	hematopoietic	NA	NA	NA	NA	52094	74	52020	NA	NA
599.8	Other symptoms involving urinary system	genitourinary	NA	NA	NA	NA	49597	92	49505	NA	NA
674	Other complications of the puerperium NEC	pregnancy complications	NA	NA	NA	NA	65968	48	65920	NA	NA
757	Congenital anomalies of the integument	congenital anomalies	NA	NA	NA	NA	63813	37	63776	NA	NA
960.3	Poisoning by antifungal antibiotics	injuries & poisonings	NA	NA	NA	NA	51469	2	51467	NA	NA
79.2	Infectious mononucleosis	infectious diseases	NA	NA	NA	NA	54362	91	54271	NA	NA
366.3	Traumatic cataract	sense organs	NA	NA	NA	NA	59482	6	59476	NA	NA
599.7	Urethral discharge	genitourinary	NA	NA	NA	NA	49508	3	49505	NA	NA
520.1	Hereditary disturbances in tooth structure	digestive	NA	NA	NA	NA	61076	20	61056	NA	NA
601.8	Other inflammatory disorders of male genital organs	genitourinary	NA	NA	NA	NA	59399	56	59343	NA	NA
285.8	Hemoglobinuria	hematopoietic	NA	NA	NA	NA	43927	11	43916	NA	NA
783.1	Postprocedural fever	symptoms	NA	NA	NA	NA	51972	88	51884	NA	NA
204.3	Monocytic leukemia	neoplasms	NA	NA	NA	NA	63385	57	63328	NA	NA
526.8	Exostosis of jaw	digestive	NA	NA	NA	NA	61066	10	61056	NA	NA
453	Chronic venous hypertension	circulatory system	NA	NA	NA	NA	51187	17	51170	NA	NA
556.11	Angiodysplasia of intestine (without mention of hemorrhage)	digestive	NA	NA	NA	NA	45798	41	45757	NA	NA
795.81	Elevated carcinoembryonic antigen [CEA]	symptoms	NA	NA	NA	NA	66146	71	66075	NA	NA
723.1	Torticollis	musculoskeletal	NA	NA	NA	NA	53383	51	53332	NA	NA
754.2	Spondylolisthesis, congenital	congenital anomalies	NA	NA	NA	NA	64165	86	64079	NA	NA
530.6	Diverticulum of esophagus, acquired	digestive	NA	NA	NA	NA	42100	59	42041	NA	NA
303.31	Gastrointestinal malfunction arising from mental factors	mental disorders	NA	NA	NA	NA	41608	12	41596	NA	NA
624.1	Dystrophy of female genital tract	genitourinary	NA	NA	NA	NA	61724	25	61699	NA	NA
614.4	Inflammatory diseases of uterus, except cervix	genitourinary	NA	NA	NA	NA	62403	25	62378	NA	NA
522.1	Pulpitis and necrosis of tooth pulp	digestive	NA	NA	NA	NA	61062	6	61056	NA	NA
614.51	Cervicitis and endocervicitis	genitourinary	NA	NA	NA	NA	62428	50	62378	NA	NA
495.11	Chronic obstructive asthma with exacerbation	respiratory	NA	NA	NA	NA	52466	52	52414	NA	NA
795.82	Elevated cancer antigen 125 [CA 125]	symptoms	NA	NA	NA	NA	66084	9	66075	NA	NA
931	Contact dermatitis and other eczema due to plants [except food]	injuries & poisonings	NA	NA	NA	NA	53294	58	53236	NA	NA
710.3	Osteopathy resulting from poliomyelitis	musculoskeletal	NA	NA	NA	NA	54966	2	54964	NA	NA
724.9	Other unspecified back disorders	musculoskeletal	NA	NA	NA	NA	53411	79	53332	NA	NA
283.2	Non-autoimmune hemolytic anemias	hematopoietic	NA	NA	NA	NA	43988	72	43916	NA	NA
325	Phlebitis and thrombophlebitis of intracranial venous sinuses	neurological	NA	NA	NA	NA	65153	59	65094	NA	NA
528.5	Diseases of lips	digestive	NA	NA	NA	NA	62109	67	62042	NA	NA
981	Toxic effect of (non-ethyl) alcohol and petroleum and other solvents	injuries & poisonings	NA	NA	NA	NA	65985	5	65980	NA	NA
381.3	Mastoiditis & related conditions	sense organs	NA	NA	NA	NA	58164	90	58074	NA	NA
81.11	Acute graft-versus-host disease	infectious diseases	NA	NA	NA	NA	61784	16	61768	NA	NA
225.2	Benign neoplasm of spinal cord, meninges	neoplasms	NA	NA	NA	NA	63984	42	63942	NA	NA
580.13	Acute glomerulonephritis, NOS	genitourinary	NA	NA	NA	NA	50300	48	50252	NA	NA
261.1	Vitamin A deficiency	endocrine/metabolic	NA	NA	NA	NA	48048	38	48010	NA	NA
754.1	Lumbosacral spondylolysis, congenital	congenital anomalies	NA	NA	NA	NA	64101	22	64079	NA	NA
394.3	Aortic valve disease	circulatory system	NA	NA	NA	NA	54354	20	54334	NA	NA
79.1	Varicella infection	infectious diseases	NA	NA	NA	NA	54291	20	54271	NA	NA
371.33	Noninfectious dermatoses of eyelid	sense organs	NA	NA	NA	NA	57756	4	57752	NA	NA
284.2	Constitutional aplastic anemia	hematopoietic	NA	NA	NA	NA	43929	13	43916	NA	NA
411.41	Aneurysm and dissection of heart	circulatory system	NA	NA	NA	NA	49773	73	49700	NA	NA
285.3	Sideroblastic anemia	hematopoietic	NA	NA	NA	NA	43926	10	43916	NA	NA
389.5	Disorders of acoustic nerve	sense organs	NA	NA	NA	NA	58699	23	58676	NA	NA
711.2	Reiter's disease	musculoskeletal	NA	NA	NA	NA	54983	19	54964	NA	NA
242.3	Exophthalmos	endocrine/metabolic	NA	NA	NA	NA	53420	85	53335	NA	NA
251.8	Abnormality of secretion of glucagon or gastrin	endocrine/metabolic	NA	NA	NA	NA	57451	8	57443	NA	NA
709.4	Polymyositis	dermatologic	NA	NA	NA	NA	56181	69	56112	NA	NA
736.3	Acquired deformities of hip	musculoskeletal	NA	NA	NA	NA	57982	22	57960	NA	NA
254	Diseases of thymus gland	endocrine/metabolic	NA	NA	NA	NA	57462	19	57443	NA	NA
255.22	Mineralocorticoid deficiency	endocrine/metabolic	NA	NA	NA	NA	57491	48	57443	NA	NA
733.6	Costochondritis	musculoskeletal	NA	NA	NA	NA	54590	45	54545	NA	NA
277.2	Other disorders of purine and pyrimidine metabolism	endocrine/metabolic	NA	NA	NA	NA	63182	3	63179	NA	NA
736.6	Unequal leg length (acquired)	musculoskeletal	NA	NA	NA	NA	58037	77	57960	NA	NA
759.1	Anomalies of endocrine glands, congenital	congenital anomalies	NA	NA	NA	NA	63800	24	63776	NA	NA
275.2	Disorders of copper metabolism	endocrine/metabolic	NA	NA	NA	NA	59140	24	59116	NA	NA
255.3	Adrenogenital disorders	endocrine/metabolic	NA	NA	NA	NA	57482	39	57443	NA	NA
202.23	Lymphosarcoma	neoplasms	NA	NA	NA	NA	63398	70	63328	NA	NA
528.3	Cellulitis and abscess of oral soft tissues	digestive	NA	NA	NA	NA	62104	62	62042	NA	NA
634.3	Ectopic pregnancy	pregnancy complications	NA	NA	NA	NA	63575	31	63544	NA	NA
964.1	Anticoagulants causing adverse effects	injuries & poisonings	NA	NA	NA	NA	51554	87	51467	NA	NA
962.3	Hormones and synthetic substitutes causing adverse effects in therapeutic use	injuries & poisonings	NA	NA	NA	NA	51474	7	51467	NA	NA
870.8	Open wound of genital organs	injuries & poisonings	NA	NA	NA	NA	59030	14	59016	NA	NA
368.7	Disorders of accommodation	sense organs	NA	NA	NA	NA	61357	1	61356	NA	NA
756.21	Pectus excavatum	congenital anomalies	NA	NA	NA	NA	64131	52	64079	NA	NA
769	Nonallopathic lesions NEC	symptoms	NA	NA	NA	NA	66228	66	66162	NA	NA
627.5	Premature menopause and other ovarian failure	genitourinary	NA	NA	NA	NA	55641	89	55552	NA	NA
41.8	H. pylori	infectious diseases	NA	NA	NA	NA	55560	95	55465	NA	NA
286.3	Coagulation defects complicating pregnancy or postpartum	hematopoietic	NA	NA	NA	NA	52088	68	52020	NA	NA
614.31	Acute inflammatory pelvic disease	genitourinary	NA	NA	NA	NA	62393	15	62378	NA	NA
656.22	Interstitial emphysema and related conditions of newborn	pregnancy complications	NA	NA	NA	NA	64791	55	64736	NA	NA
960.1	Adverse effects of antibacterials (not penicillins)	injuries & poisonings	NA	NA	NA	NA	51470	3	51467	NA	NA
753.2	Congenital anomalies of posterior segment of eye	congenital anomalies	NA	NA	NA	NA	64755	48	64707	NA	NA
614.33	Pelvic inflammatory disease, NOS	genitourinary	NA	NA	NA	NA	62423	45	62378	NA	NA
817	Concussion	injuries & poisonings	NA	NA	NA	NA	63917	95	63822	NA	NA
742.2	Pathological, developmental or recurrent dislocation	musculoskeletal	NA	NA	NA	NA	55921	80	55841	NA	NA
528.41	Cyst of the salivary gland	digestive	NA	NA	NA	NA	62059	17	62042	NA	NA
529.6	Glossodynia	digestive	NA	NA	NA	NA	62073	31	62042	NA	NA
671	Venous/cerebrovascular complications embolism in pregnancy and the puerperium	pregnancy complications	NA	NA	NA	NA	65987	67	65920	NA	NA
301.1	Schizoid personality disorder	mental disorders	NA	NA	NA	NA	41611	15	41596	NA	NA
523.32	Chronic periodontitis	digestive	NA	NA	NA	NA	61097	41	61056	NA	NA
603.2	Spermatocele	genitourinary	NA	NA	NA	NA	58409	42	58367	NA	NA
627.4	Premenopausal menorrhagia	genitourinary	NA	NA	NA	NA	55603	51	55552	NA	NA
364.9	Cornea replaced by transplant	sense organs	NA	NA	NA	NA	60510	44	60466	NA	NA
521.4	Tooth complications likely association with other diseases	digestive	NA	NA	NA	NA	61063	7	61056	NA	NA
751.11	Congenital anomalies of female genital organs	congenital anomalies	NA	NA	NA	NA	62544	66	62478	NA	NA
987	Toxic effect of other gases, fumes, or vapors	injuries & poisonings	NA	NA	NA	NA	65987	7	65980	NA	NA
227.2	Benign neoplasm of parathyroid gland	neoplasms	NA	NA	NA	NA	64305	65	64240	NA	NA
446.2	Acute febrile mucocutaneous lymph node syndrome (Kawasaki disease)	circulatory system	NA	NA	NA	NA	54970	26	54944	NA	NA
512.3	Abnormal chest sounds	respiratory	NA	NA	NA	NA	35293	NA	NA	NA	NA
446.6	Polyarteritis nodosa	circulatory system	NA	NA	NA	NA	54999	55	54944	NA	NA
729.1	Rheumatism, unspecified and fibrositis	musculoskeletal	NA	NA	NA	NA	51208	9	51199	NA	NA
261.3	Vitamin C deficiencies	endocrine/metabolic	NA	NA	NA	NA	48014	4	48010	NA	NA
362.31	Separation of retinal layers	sense organs	NA	NA	NA	NA	60054	50	60004	NA	NA
962.2	Insulins and antidiabetic agents causing adverse effects in therapeutic use	injuries & poisonings	NA	NA	NA	NA	51502	35	51467	NA	NA
242.31	Thyrotoxic exophthalmos	endocrine/metabolic	NA	NA	NA	NA	53359	24	53335	NA	NA
971	Poisoning by drugs primarily affecting the autonomic nervous system	injuries & poisonings	NA	NA	NA	NA	51473	6	51467	NA	NA
741.6	Villonodular synovitis	musculoskeletal	NA	NA	NA	NA	55863	22	55841	NA	NA
498	Acute bronchospasm	respiratory	NA	NA	NA	NA	52463	49	52414	NA	NA
749.1	Cleft palate	congenital anomalies	NA	NA	NA	NA	55265	58	55207	NA	NA
871.4	Open wound of toe(s)	injuries & poisonings	NA	NA	NA	NA	59037	21	59016	NA	NA
244.3	Iodine hypothyroidism	endocrine/metabolic	NA	NA	NA	NA	53340	5	53335	NA	NA
366.1	Nonsenile Cataract	sense organs	NA	NA	NA	NA	59501	25	59476	NA	NA
857	Mechanical complication of unspecified genitourinary device, implant, and graft	injuries & poisonings	NA	NA	NA	NA	57045	82	56963	NA	NA
966	Poisoning by anticonvulsants and anti-Parkinsonism drugs	injuries & poisonings	NA	NA	NA	NA	51499	32	51467	NA	NA
602.3	Dysplasia of prostate	genitourinary	NA	NA	NA	NA	59344	1	59343	NA	NA
742.1	Loose body in joint	musculoskeletal	NA	NA	NA	NA	55871	30	55841	NA	NA
939.1	Contact and allergic dermatitis of eyelid	dermatologic	NA	NA	NA	NA	53243	7	53236	NA	NA
974	Poisoning by water, mineral, and uric acid metabolism drugs	injuries & poisonings	NA	NA	NA	NA	51540	73	51467	NA	NA
272.14	Hyperchylomicronemia	endocrine/metabolic	NA	NA	NA	NA	43276	9	43267	NA	NA
277.1	Disorders of porphyrin metabolism	endocrine/metabolic	NA	NA	NA	NA	63191	12	63179	NA	NA
362.7	Hereditary retinal dystrophies	sense organs	NA	NA	NA	NA	60075	71	60004	NA	NA
346	Abnormal findings on study of brain and/or nervous system	neurological	NA	NA	NA	NA	51398	25	51373	NA	NA
716.3	Kaschin-Beck disease	musculoskeletal	NA	NA	NA	NA	54965	1	54964	NA	NA
10	Tuberculosis	infectious diseases	NA	NA	NA	NA	55529	64	55465	NA	NA
271.9	Other disorders of carbohydrate transport and metabolism	endocrine/metabolic	NA	NA	NA	NA	65824	41	65783	NA	NA
644	Anemia during pregnancy	pregnancy complications	NA	NA	NA	NA	65987	69	65918	NA	NA
957	Injury to other and unspecified nerves	injuries & poisonings	NA	NA	NA	NA	66191	3	66188	NA	NA
306.9	Tension headache	mental disorders	NA	NA	NA	NA	41667	71	41596	NA	NA
574.11	Cholelithiasis with acute cholecystitis	digestive	NA	NA	NA	NA	60587	98	60489	NA	NA
279.8	Other specified disorders involving the immune mechanism	endocrine/metabolic	NA	NA	NA	NA	61389	47	61342	NA	NA
913	Toxic effect of venom	injuries & poisonings	NA	NA	NA	NA	64423	78	64345	NA	NA
636.8	Cervical incompetence	pregnancy complications	NA	NA	NA	NA	63625	81	63544	NA	NA
750.13	Congenital anomalies of mouth/tongue	congenital anomalies	NA	NA	NA	NA	62546	68	62478	NA	NA
216.1	Screening for malignant neoplasms of the skin	neoplasms	NA	NA	NA	NA	59314	20	59294	NA	NA
361.2	Retinoschisis and retinal cysts	sense organs	NA	NA	NA	NA	60484	18	60466	NA	NA
474.1	Acute tonsillitis	respiratory	NA	NA	NA	NA	46915	85	46830	NA	NA
323.2	Acute (transverse) myelitis	neurological	NA	NA	NA	NA	65121	27	65094	NA	NA
514.1	Abnormal results of function study of pulmonary system	respiratory	NA	NA	NA	NA	60493	57	60436	NA	NA
743.4	Stress fracture	musculoskeletal	NA	NA	NA	NA	55373	90	55283	NA	NA
602	Other disorders of prostate	genitourinary	NA	NA	NA	NA	59398	55	59343	NA	NA
696.2	Parapsoriasis	dermatologic	NA	NA	NA	NA	56939	7	56932	NA	NA
425.8	Other cardiomyopathy	circulatory system	NA	NA	NA	NA	60350	92	60258	NA	NA
258.1	Postablative ovarian failure	endocrine/metabolic	NA	NA	NA	NA	57473	30	57443	NA	NA
270.11	Disturbances of sulphur-bearing amino-acid metabolism	endocrine/metabolic	NA	NA	NA	NA	62487	22	62465	NA	NA
737.2	Lordosis (acquired)	musculoskeletal	NA	NA	NA	NA	57962	2	57960	NA	NA
117.3	Blastomycotic infection	infectious diseases	NA	NA	NA	NA	57517	21	57496	NA	NA
350.5	Abnormal reflex	neurological	NA	NA	NA	NA	58529	10	58519	NA	NA
695.1	Toxic erythema	dermatologic	NA	NA	NA	NA	56956	24	56932	NA	NA
282.5	Sickle cell anemia	hematopoietic	NA	NA	NA	NA	43932	16	43916	NA	NA
459.7	Blood vessel replaced	circulatory system	NA	NA	NA	NA	54599	54	54545	NA	NA
614.32	Chronic inflammatory pelvic disease	genitourinary	NA	NA	NA	NA	62474	96	62378	NA	NA
756.2	Pectus and other congenital anomalies of ribs/sternum	congenital anomalies	NA	NA	NA	NA	64156	77	64079	NA	NA
647	Infectious and parasitic complications affecting pregnancy	pregnancy complications	NA	NA	NA	NA	65575	82	65493	NA	NA
300.2	Generalized anxiety & phobic disorders	mental disorders	NA	NA	NA	NA	41596	NA	NA	NA	NA
360.3	Hypotony of eye	sense organs	NA	NA	NA	NA	60484	18	60466	NA	NA
601.12	Chronic prostatitis	genitourinary	NA	NA	NA	NA	59420	77	59343	NA	NA
623	Hypertrophy of female genital organs	genitourinary	NA	NA	NA	NA	65154	58	65096	NA	NA
564.9	Personal history of diseases of digestive system	digestive	NA	NA	NA	NA	45852	95	45757	NA	NA
604.3	Peyronie's disease	genitourinary	NA	NA	NA	NA	58466	99	58367	NA	NA
283.1	Autoimmune hemolytic anemias	hematopoietic	NA	NA	NA	NA	43970	54	43916	NA	NA
575.9	Nonspecific abnormal findings on radiological and other examination of biliary tract	digestive	NA	NA	NA	NA	60540	51	60489	NA	NA
312.3	Impulse control disorder	mental disorders	NA	NA	NA	NA	61585	97	61488	NA	NA
772.1	Muscular wasting and disuse atrophy	symptoms	NA	NA	NA	NA	58299	87	58212	NA	NA
736.5	Acquired deformities of knee	musculoskeletal	NA	NA	NA	NA	57970	10	57960	NA	NA
202.21	Nodular lymphoma	neoplasms	NA	NA	NA	NA	63412	84	63328	NA	NA
531.5	Gastrojejunal ulcer	digestive	NA	NA	NA	NA	63017	45	62972	NA	NA
750.15	Congenital anomalies of stomach	congenital anomalies	NA	NA	NA	NA	62480	2	62478	NA	NA
442.4	Arterial dissection	circulatory system	NA	NA	NA	NA	55011	67	54944	NA	NA
753.1	Congenital cataract and lens anomalies	congenital anomalies	NA	NA	NA	NA	64725	18	64707	NA	NA
742.8	Articular cartilage disorder	musculoskeletal	NA	NA	NA	NA	55862	21	55841	NA	NA
781.1	Loss of height	symptoms	NA	NA	NA	NA	63612	27	63585	NA	NA
716.2	Unspecified monoarthritis	musculoskeletal	NA	NA	NA	NA	54978	14	54964	NA	NA
370.2	Superficial keratitis	sense organs	NA	NA	NA	NA	57820	68	57752	NA	NA
442.2	Aneurysm of iliac artery	circulatory system	NA	NA	NA	NA	54992	48	54944	NA	NA
756.1	Congenital anomalies of abdominal wall; diaphram	congenital anomalies	NA	NA	NA	NA	64148	69	64079	NA	NA
842	Other sprains and strains	injuries & poisonings	NA	NA	NA	NA	58489	80	58409	NA	NA
223	Benign neoplasm of kidney and other urinary organs	neoplasms	NA	NA	NA	NA	52011	37	51974	NA	NA
244.5	Congenital hypothyroidism	endocrine/metabolic	NA	NA	NA	NA	53428	93	53335	NA	NA
550.3	Femoral hernia	digestive	NA	NA	NA	NA	58252	14	58238	NA	NA
973	Poisoning by agents primarily affecting the gastrointestinal system	injuries & poisonings	NA	NA	NA	NA	51477	10	51467	NA	NA
250.15	Diabetes type 1 with peripheral circulatory disorders	endocrine/metabolic	NA	NA	NA	NA	51341	59	51282	NA	NA
767	Cervicocranial/Cervicobrachial syndrome	symptoms	NA	NA	NA	NA	59071	43	59028	NA	NA
90.3	Venereal diseases due to Chlamydia trachomatis	infectious diseases	NA	NA	NA	NA	65941	8	65933	NA	NA
364.2	Corneal edema	sense organs	NA	NA	NA	NA	60537	71	60466	NA	NA
333.3	Tics and choreas	neurological	NA	NA	NA	NA	51438	65	51373	NA	NA
529.1	Glossitis	digestive	NA	NA	NA	NA	62077	35	62042	NA	NA
31	Diseases due to other mycobacteria	infectious diseases	NA	NA	NA	NA	55563	98	55465	NA	NA
272.9	Unspecified disorder of lipoid metabolism	endocrine/metabolic	NA	NA	NA	NA	43296	29	43267	NA	NA
374.2	Lagophthalmos	sense organs	NA	NA	NA	NA	57806	54	57752	NA	NA
870.1	Open wound or laceration of eye or eyelid	injuries & poisonings	NA	NA	NA	NA	59064	48	59016	NA	NA
942	Infusion and transfusion reaction	injuries & poisonings	NA	NA	NA	NA	53298	62	53236	NA	NA
654.2	Rhesus isoimmunization in pregnancy	pregnancy complications	NA	NA	NA	NA	64876	44	64832	NA	NA
530.7	Gastroesophageal laceration-hemorrhage syndrome	digestive	NA	NA	NA	NA	42080	39	42041	NA	NA
676	Other disorders of the breast associated with childbirth and disorders of lactation	pregnancy complications	NA	NA	NA	NA	65923	3	65920	NA	NA
755.3	Congenital anomaly of fingers/toes	congenital anomalies	NA	NA	NA	NA	64114	35	64079	NA	NA
270.35	Macroglobulinemia	endocrine/metabolic	NA	NA	NA	NA	62483	18	62465	NA	NA
270.2	Disorders of amino-acid metabolism	endocrine/metabolic	NA	NA	NA	NA	62550	85	62465	NA	NA
286.11	Von willebrand's disease	hematopoietic	NA	NA	NA	NA	52095	75	52020	NA	NA
870.5	Open wound of lip and mouth	injuries & poisonings	NA	NA	NA	NA	59075	59	59016	NA	NA
255.13	Medulloadrenal hyperfunction	endocrine/metabolic	NA	NA	NA	NA	57480	37	57443	NA	NA
275.11	Hereditary hemochromatosis	hematopoietic	NA	NA	NA	NA	59187	71	59116	NA	NA
394.4	Acute rheumatic heart disease	circulatory system	NA	NA	NA	NA	54382	48	54334	NA	NA
260.21	Kwashiorkor	endocrine/metabolic	NA	NA	NA	NA	48044	34	48010	NA	NA
300.13	Phobia	mental disorders	NA	NA	NA	NA	41631	35	41596	NA	NA
569.1	Toxic gastroenteritis and colitis	digestive	NA	NA	NA	NA	55327	43	55284	NA	NA
619.3	Noninflammatory disorders of cervix	genitourinary	NA	NA	NA	NA	62657	62	62595	NA	NA
528.7	Sialolithiasis	digestive	NA	NA	NA	NA	62054	12	62042	NA	NA
270.12	Phenylketonuria [PKU]	endocrine/metabolic	NA	NA	NA	NA	62502	37	62465	NA	NA
362.6	Peripheral retinal degenerations	sense organs	NA	NA	NA	NA	60090	86	60004	NA	NA
755.4	Congenital anomalies of upper limb, including shoulder girdle	congenital anomalies	NA	NA	NA	NA	64122	43	64079	NA	NA
975	Poisoning by agents primarily acting on the smooth and skeletal muscles and respiratory system	injuries & poisonings	NA	NA	NA	NA	51480	13	51467	NA	NA
727.5	Rupture of synovium	musculoskeletal	NA	NA	NA	NA	51298	99	51199	NA	NA
840.1	Muscle/tendon sprain	injuries & poisonings	NA	NA	NA	NA	58477	68	58409	NA	NA
145.5	Cancer of the mouth floor	neoplasms	NA	NA	NA	NA	64246	58	64188	NA	NA
386.3	Labyrinthitis	sense organs	NA	NA	NA	NA	56944	74	56870	NA	NA
452.8	Postphlebitic syndrome	circulatory system	NA	NA	NA	NA	51203	33	51170	NA	NA
696.3	Pityriasis	dermatologic	NA	NA	NA	NA	56946	14	56932	NA	NA
371.9	Chronic inflammatory disorders of orbit	sense organs	NA	NA	NA	NA	57770	18	57752	NA	NA
612.1	Galactorrhea	genitourinary	NA	NA	NA	NA	59855	44	59811	NA	NA
706.3	Seborrhea	dermatologic	NA	NA	NA	NA	59931	2	59929	NA	NA
528.6	Leukoplakia of oral mucosa	digestive	NA	NA	NA	NA	62095	53	62042	NA	NA
601.11	Acute prostatitis	genitourinary	NA	NA	NA	NA	59439	96	59343	NA	NA
609.1	Infertility, male	genitourinary	NA	NA	NA	NA	58387	20	58367	NA	NA
952	Spinal cord injury without evidence of spinal bone injury	injuries & poisonings	NA	NA	NA	NA	66250	62	66188	NA	NA
81.12	Chronic graft-versus-host disease	infectious diseases	NA	NA	NA	NA	61821	53	61768	NA	NA
527.8	Other specified diseases of the salivary glands	digestive	NA	NA	NA	NA	62051	9	62042	NA	NA
594.8	Renal colic	genitourinary	NA	NA	NA	NA	60595	62	60533	NA	NA
972.6	Antihypertensive agents causing adverse effects	injuries & poisonings	NA	NA	NA	NA	51480	13	51467	NA	NA
378.2	Nystagmus and other irregular eye movements	sense organs	NA	NA	NA	NA	57861	90	57771	NA	NA
736.4	Genu valgum or varum (acquired)	musculoskeletal	NA	NA	NA	NA	58002	42	57960	NA	NA
375.2	Epiphora	sense organs	NA	NA	NA	NA	57841	70	57771	NA	NA
379.4	Anomalies of pupillary function	sense organs	NA	NA	NA	NA	57839	68	57771	NA	NA
731.1	Osteitis deformans [Paget's disease of bone]	musculoskeletal	NA	NA	NA	NA	54559	14	54545	NA	NA
686.5	Pyoderma	dermatologic	NA	NA	NA	NA	55527	45	55482	NA	NA
609.11	Azoospermia and oligospermia	genitourinary	NA	NA	NA	NA	58367	NA	NA	NA	NA
733.2	Cyst of bone	musculoskeletal	NA	NA	NA	NA	54608	63	54545	NA	NA
741.1	Ankylosis of joint	musculoskeletal	NA	NA	NA	NA	55892	51	55841	NA	NA
117.2	Coccidioidomycosis	infectious diseases	NA	NA	NA	NA	57497	1	57496	NA	NA
426.22	Mobitz II AV block	circulatory system	NA	NA	NA	NA	42268	45	42223	NA	NA
149.3	Cancer of hypopharynx	neoplasms	NA	NA	NA	NA	64264	76	64188	NA	NA
695.81	Erythema nodosum	dermatologic	NA	NA	NA	NA	56977	45	56932	NA	NA
334.2	Anterior horn cell disease	neurological	NA	NA	NA	NA	51457	84	51373	NA	NA
287.2	Allergic purpura	hematopoietic	NA	NA	NA	NA	52065	45	52020	NA	NA
362.8	Retinal hemorrhage/ischemia	sense organs	NA	NA	NA	NA	60083	79	60004	NA	NA
364.4	Corneal degenerations	sense organs	NA	NA	NA	NA	60555	89	60466	NA	NA
537.1	Lesions of stomach and duodenum	digestive	NA	NA	NA	NA	57384	74	57310	NA	NA
790.9	Abnormal arterial blood gases	symptoms	NA	NA	NA	NA	63798	2	63796	NA	NA
643.1	Hyperemesis gravidarum	pregnancy complications	NA	NA	NA	NA	66110	36	66074	NA	NA
500.2	Pneumoconiosis	respiratory	NA	NA	NA	NA	46562	22	46540	NA	NA
202.24	Large cell lymphoma	neoplasms	NA	NA	NA	NA	63416	88	63328	NA	NA
526.9	Jaw disease NOS	digestive	NA	NA	NA	NA	61131	75	61056	NA	NA
8.51	Intestinal e.coli	infectious diseases	NA	NA	NA	NA	63472	4	63468	NA	NA
202.22	Reticulosarcoma	neoplasms	NA	NA	NA	NA	63423	95	63328	NA	NA
446.7	Takayasu's disease	circulatory system	NA	NA	NA	NA	54958	14	54944	NA	NA
448	Disease of capillaries	circulatory system	NA	NA	NA	NA	54968	24	54944	NA	NA
246.7	Abnormal results of function study of thyroid	endocrine/metabolic	NA	NA	NA	NA	53434	99	53335	NA	NA
686.4	Pyogenic granuloma	dermatologic	NA	NA	NA	NA	55531	49	55482	NA	NA

## Sheet: AN-covAN
phecode	description	group	beta	SE	OR	p	n_cases	n_controls	bonferroni	fdr
250	Diabetes mellitus	endocrine/metabolic	-0.0942852	0.0123127	0.910023	1.89533e-14	9424	51282	TRUE	TRUE
250.2	Type 2 diabetes	endocrine/metabolic	-0.0923795	0.0126243	0.911759	2.52501e-13	8991	51282	TRUE	TRUE
250.22	Type 2 diabetes with renal manifestations	endocrine/metabolic	-0.195327	0.0288735	0.822566	1.33389e-11	1443	51282	TRUE	TRUE
300	Anxiety, phobic and dissociative disorders	mental disorders	0.0768159	0.0129831	1.07984	3.28663e-09	8225	41596	TRUE	TRUE
250.1	Type 1 diabetes	endocrine/metabolic	-0.14154	0.0243767	0.868021	6.38434e-09	1979	51282	TRUE	TRUE
300.1	Anxiety disorder	mental disorders	0.0723962	0.0138987	1.07508	1.9002e-07	7002	41596	TRUE	TRUE
278.1	Obesity	endocrine/metabolic	-0.0761429	0.0147119	0.926684	2.27203e-07	5835	51149	TRUE	TRUE
70.4	Chronic hepatitis	infectious diseases	-0.316819	0.0628591	0.728462	4.65178e-07	285	54271	TRUE	TRUE
296	Mood disorders	mental disorders	0.0600874	0.0121836	1.06193	8.14636e-07	9624	41596	TRUE	TRUE
250.6	Polyneuropathy in diabetes	endocrine/metabolic	-0.135853	0.0280969	0.872971	1.33045e-06	1513	51282	TRUE	TRUE
585.3	Chronic renal failure [CKD]	genitourinary	-0.0782031	0.0166734	0.924777	2.72826e-06	4735	50252	TRUE	TRUE
250.24	Type 2 diabetes with neurological manifestations	endocrine/metabolic	-0.113964	0.0252859	0.89229	6.57483e-06	1903	51282	TRUE	TRUE
278.11	Morbid obesity	endocrine/metabolic	-0.0918878	0.0207554	0.912208	9.54757e-06	2754	51149	TRUE	TRUE
278	Overweight, obesity and other hyperalimentation	endocrine/metabolic	-0.0591425	0.0137188	0.942572	1.62483e-05	6837	51149	TRUE	TRUE
296.2	Depression	mental disorders	0.055025	0.0129589	1.05657	2.17497e-05	8345	41596	TRUE	TRUE
250.3	Insulin pump user	endocrine/metabolic	-0.0858736	0.0208721	0.91771	3.88392e-05	2775	51282	FALSE	TRUE
411.4	Coronary atherosclerosis	circulatory system	-0.0566332	0.0138348	0.944941	4.2486e-05	9125	49700	FALSE	TRUE
585.33	Chronic Kidney Disease, Stage III	genitourinary	-0.0859969	0.0219404	0.917597	8.87094e-05	2588	50252	FALSE	TRUE
250.13	Type 1 diabetes with ophthalmic manifestations	endocrine/metabolic	-0.279038	0.0726731	0.756511	0.000123216	214	51282	FALSE	TRUE
250.14	Type 1 diabetes with neurological manifestations	endocrine/metabolic	-0.195795	0.0509977	0.82218	0.000123386	438	51282	FALSE	TRUE
285.21	Anemia in chronic kidney disease	hematopoietic	-0.129254	0.0338425	0.878751	0.000133843	1021	43916	FALSE	TRUE
276.41	Acidosis	endocrine/metabolic	-0.0806849	0.0212004	0.922484	0.000141336	2698	44115	FALSE	TRUE
411	Ischemic Heart Disease	circulatory system	-0.0503141	0.0132352	0.950931	0.000143805	10017	49700	FALSE	TRUE
300.9	Posttraumatic stress disorder	mental disorders	0.12807	0.0345233	1.13663	0.000207525	1000	41596	FALSE	TRUE
250.7	Diabetic retinopathy	endocrine/metabolic	-0.158122	0.0426933	0.853745	0.000212497	632	60004	FALSE	TRUE
296.1	Bipolar	mental disorders	0.10115	0.0275144	1.10644	0.000236667	1573	41596	FALSE	TRUE
585.32	End stage renal disease	genitourinary	-0.107732	0.0293769	0.897868	0.000245179	1353	50252	FALSE	TRUE
276.4	Acid-base balance disorder	endocrine/metabolic	-0.0732859	0.0201922	0.929335	0.000284056	2994	44115	FALSE	TRUE
250.12	Type 1 diabetes with renal manifestations	endocrine/metabolic	-0.230624	0.0645881	0.794038	0.000356051	272	51282	FALSE	TRUE
396	Abnormal heart sounds	circulatory system	-0.108301	0.0303684	0.897357	0.000362119	1256	54334	FALSE	TRUE
851	Complications of transplants and reattached limbs	injuries & poisonings	-0.173382	0.0486227	0.840816	0.000362663	481	56963	FALSE	TRUE
585	Renal failure	genitourinary	-0.0451446	0.0126705	0.955859	0.000366669	8915	50252	FALSE	TRUE
250.11	Type 1 diabetes with ketoacidosis	endocrine/metabolic	-0.235622	0.0663657	0.790079	0.00038471	258	51282	FALSE	TRUE
297	Suicidal ideation or attempt	mental disorders	0.147878	0.0416571	1.15937	0.000385387	692	41596	FALSE	TRUE
276.6	Fluid overload	endocrine/metabolic	-0.0780791	0.0224594	0.924891	0.000508096	2433	44115	FALSE	TRUE
327.4	Insomnia	neurological	0.0695671	0.020033	1.07204	0.000515379	3023	51076	FALSE	TRUE
250.42	Other abnormal glucose	endocrine/metabolic	-0.0970002	0.0282655	0.907556	0.000599695	1480	51282	FALSE	TRUE
587	Kidney replaced by transpant	genitourinary	-0.127392	0.0374428	0.880388	0.000668161	820	50252	FALSE	TRUE
251.1	Hypoglycemia	endocrine/metabolic	-0.159566	0.0478654	0.852514	0.000857201	495	46290	FALSE	TRUE
269	Proteinuria	endocrine/metabolic	-0.103163	0.0310637	0.90198	0.000896921	1198	62465	FALSE	TRUE
277.7	Dysmetabolic syndrome X	endocrine/metabolic	-0.186858	0.0576603	0.829561	0.00119245	341	63179	FALSE	TRUE
465.2	Acute pharyngitis	respiratory	0.0763594	0.0236493	1.07935	0.00124302	2164	49593	FALSE	TRUE
411.2	Myocardial infarction	circulatory system	-0.0652369	0.0202823	0.936845	0.00129791	3255	49700	FALSE	TRUE
473	Diseases of the larynx and vocal cords	respiratory	0.0834759	0.0260172	1.08706	0.00133436	1740	46830	FALSE	TRUE
473.4	Voice disturbance	respiratory	0.0951842	0.0297767	1.09986	0.00139056	1321	46830	FALSE	TRUE
290.3	Other persistent mental disorders due to conditions classified elsewhere	mental disorders	0.138399	0.0433397	1.14843	0.00140627	622	53490	FALSE	TRUE
557.1	Celiac disease	digestive	-0.182376	0.0575096	0.833288	0.00151799	345	45757	FALSE	TRUE
296.22	Major depressive disorder	mental disorders	0.0559343	0.0178406	1.05753	0.00171722	4006	41596	FALSE	TRUE
798	Malaise and fatigue	symptoms	0.0319147	0.0103542	1.03243	0.00205401	15179	40417	FALSE	FALSE
250.23	Type 2 diabetes with ophthalmic manifestations	endocrine/metabolic	-0.136081	0.0442723	0.872772	0.00211398	593	51282	FALSE	FALSE
465	Acute upper respiratory infections of multiple or unspecified sites	respiratory	0.0475996	0.0154957	1.04875	0.00212776	5318	49593	FALSE	FALSE
290.1	Dementias	mental disorders	0.106246	0.0345948	1.11209	0.00213243	1062	53490	FALSE	FALSE
250.4	Abnormal glucose	endocrine/metabolic	-0.0769014	0.0253109	0.925981	0.00237938	1866	51282	FALSE	FALSE
760	Back pain	symptoms	0.0372671	0.0123046	1.03797	0.00245597	9193	49532	FALSE	FALSE
443.9	Peripheral vascular disease, unspecified	circulatory system	-0.0809057	0.0267832	0.922281	0.00252134	1706	54944	FALSE	FALSE
415.2	Chronic pulmonary heart disease	circulatory system	-0.0735581	0.024371	0.929082	0.00254229	1987	54493	FALSE	FALSE
297.2	Suicide or self-inflicted injury	mental disorders	0.265935	0.0882607	1.30465	0.0025863	153	41596	FALSE	FALSE
274	Gout and other crystal arthropathies	endocrine/metabolic	-0.0748609	0.0248456	0.927873	0.00258644	1968	62995	FALSE	FALSE
512.7	Shortness of breath	respiratory	-0.0373887	0.0124243	0.963302	0.0026184	10508	35293	FALSE	FALSE
274.1	Gout	endocrine/metabolic	-0.0760605	0.0253437	0.92676	0.00268947	1887	62995	FALSE	FALSE
573.2	Liver replaced by transplant	digestive	-0.125755	0.0425878	0.881831	0.00314864	635	53431	FALSE	FALSE
707.2	Chronic ulcer of leg or foot	dermatologic	-0.114175	0.0388552	0.892102	0.00329832	764	62987	FALSE	FALSE
709.7	Unspecified diffuse connective tissue disease	dermatologic	-0.252049	0.0864585	0.777207	0.00355394	149	56112	FALSE	FALSE
300.4	Dysthymic disorder	mental disorders	0.0985226	0.0339953	1.10354	0.00375407	1025	41596	FALSE	FALSE
290	Delirium dementia and amnestic and other cognitive disorders	mental disorders	0.0796852	0.0275225	1.08295	0.00378832	1627	53490	FALSE	FALSE
443.7	Peripheral angiopathy in diseases classified elsewhere	circulatory system	-0.256344	0.089066	0.773876	0.00400038	142	54944	FALSE	FALSE
362.29	Macular degeneration (senile) of retina NOS	sense organs	0.171384	0.0598677	1.18695	0.00420026	332	60004	FALSE	FALSE
250.21	Type 2 diabetes with ketoacidosis	endocrine/metabolic	-0.279408	0.0983072	0.756231	0.00448037	116	51282	FALSE	FALSE
585.1	Acute renal failure	genitourinary	-0.0407679	0.0143995	0.960052	0.00463744	6501	50252	FALSE	FALSE
189.4	Malignant neoplasm of other urinary organs	neoplasms	-0.167568	0.0593677	0.845719	0.00476438	326	64106	FALSE	FALSE
443	Peripheral vascular disease	circulatory system	-0.0664481	0.0236502	0.935711	0.00495998	2176	54944	FALSE	FALSE
761	Cervicalgia	symptoms	0.0486353	0.0173435	1.04984	0.00504365	4088	58301	FALSE	FALSE
803	Fracture of upper limb	injuries & poisonings	0.0674958	0.0241979	1.06983	0.00528186	2009	54954	FALSE	FALSE
401.22	Hypertensive chronic kidney disease	circulatory system	-0.0610243	0.0220847	0.9408	0.00572396	2922	35355	FALSE	FALSE
420.2	Pericarditis	circulatory system	-0.0980687	0.0355533	0.906587	0.00580931	908	60258	FALSE	FALSE
710	Osteomyelitis, periostitis, and other infections involving bone	musculoskeletal	-0.087282	0.0316802	0.916419	0.0058675	1149	54964	FALSE	FALSE
585.31	Renal dialysis	genitourinary	-0.103854	0.0378159	0.901357	0.00602706	804	50252	FALSE	FALSE
304	Adjustment reaction	mental disorders	0.0678753	0.0248562	1.07023	0.00631961	1932	41596	FALSE	FALSE
276.13	Hyperpotassemia	endocrine/metabolic	-0.0580603	0.0212931	0.943593	0.00639672	2722	44115	FALSE	FALSE
512	Other symptoms of respiratory system	respiratory	-0.0272115	0.0100037	0.973155	0.00652555	18244	35293	FALSE	FALSE
300.11	Generalized anxiety disorder	mental disorders	0.0812172	0.0298709	1.08461	0.00654919	1344	41596	FALSE	FALSE
331.9	Cerebral degeneration, unspecified	neurological	0.200615	0.0738083	1.22215	0.0065667	211	51373	FALSE	FALSE
303	Psychogenic and somatoform disorders	mental disorders	0.154392	0.0568812	1.16695	0.00664194	360	41596	FALSE	FALSE
285.2	Anemia of chronic disease	hematopoietic	-0.052667	0.0194476	0.948696	0.00676595	3297	43916	FALSE	FALSE
601.1	Prostatitis	genitourinary	0.193454	0.0716557	1.21343	0.00693872	231	59343	FALSE	FALSE
295	Schizophrenia and other psychotic disorders	mental disorders	0.104457	0.0388824	1.11011	0.00722054	770	41596	FALSE	FALSE
78	Viral warts & HPV	infectious diseases	0.0894645	0.0333696	1.09359	0.00733991	1042	54271	FALSE	FALSE
575.1	Cholangitis	digestive	-0.164885	0.0615388	0.847991	0.00737609	301	60489	FALSE	FALSE
874	Complication of amputation stump	injuries & poisonings	-0.258462	0.0979321	0.772239	0.00831037	118	59016	FALSE	FALSE
571.6	Primary biliary cirrhosis	digestive	-0.184414	0.0703915	0.831592	0.00879744	228	53431	FALSE	FALSE
433.1	Occlusion and stenosis of precerebral arteries	circulatory system	-0.0699466	0.0267583	0.932444	0.00894866	1709	56031	FALSE	FALSE
588.1	Renal osteodystrophy	genitourinary	-0.0962283	0.0368809	0.908257	0.00907634	852	50252	FALSE	FALSE
578.2	Blood in stool	digestive	0.065197	0.0250924	1.06737	0.00936919	1868	52973	FALSE	FALSE
531	Peptic ulcer (excl. esophageal)	digestive	0.0964277	0.0373601	1.10123	0.00985051	824	62972	FALSE	FALSE
600	Hyperplasia of prostate	genitourinary	0.0655607	0.0254159	1.06776	0.00989406	2280	59343	FALSE	FALSE
791	Gangrene	symptoms	-0.210272	0.0815483	0.810364	0.00992327	170	65998	FALSE	FALSE
290.11	Alzheimer's disease	mental disorders	0.137803	0.0536002	1.14775	0.0101423	421	53490	FALSE	FALSE
317	Alcohol-related disorders	mental disorders	0.0750331	0.0292059	1.07792	0.0101962	1376	51688	FALSE	FALSE
476	Allergic rhinitis	respiratory	0.0388491	0.0152172	1.03961	0.0106809	5491	46830	FALSE	FALSE
375.1	Dry eyes	sense organs	0.0611371	0.0244355	1.06304	0.0123502	2036	57771	FALSE	FALSE
371	Inflammation of the eye	sense organs	0.0651245	0.0260582	1.06729	0.0124477	1751	57752	FALSE	FALSE
272	Disorders of lipoid metabolism	endocrine/metabolic	-0.0272648	0.0109136	0.973104	0.012481	17007	43267	FALSE	FALSE
626.11	Absent or infrequent menstruation	genitourinary	0.139908	0.0561205	1.15017	0.0126671	381	55552	FALSE	FALSE
272.1	Hyperlipidemia	endocrine/metabolic	-0.0271478	0.010917	0.973217	0.0128915	16995	43267	FALSE	FALSE
415	Pulmonary heart disease	circulatory system	-0.0478307	0.0192438	0.953295	0.0129364	3284	54493	FALSE	FALSE
710.11	Acute osteomyelitis	musculoskeletal	-0.154754	0.0625232	0.856626	0.0133185	290	54964	FALSE	FALSE
599.5	Frequency of urination and polyuria	genitourinary	0.0566813	0.0229387	1.05832	0.0134742	2330	49505	FALSE	FALSE
305.2	Eating disorder	mental disorders	0.168603	0.0682988	1.18365	0.0135642	375	41596	FALSE	FALSE
859	Complication due to other implant and internal device	injuries & poisonings	-0.102844	0.0416775	0.902267	0.0136015	657	56963	FALSE	FALSE
751	Genitourinary congenital anomalies	congenital anomalies	0.0854389	0.034727	1.08919	0.0138819	975	62478	FALSE	FALSE
297.1	Suicidal ideation	mental disorders	0.110176	0.0447942	1.11647	0.0139088	597	41596	FALSE	FALSE
588	Disorders resulting from impaired renal function	genitourinary	-0.0812103	0.0330369	0.922	0.0139648	1065	50252	FALSE	FALSE
804	Fracture of hand or wrist	injuries & poisonings	0.100623	0.0415295	1.10586	0.0153962	668	54954	FALSE	FALSE
427.9	Palpitations	circulatory system	0.0410056	0.0170922	1.04186	0.0164364	4409	42223	FALSE	FALSE
803.1	Fracture of humerus	injuries & poisonings	0.110385	0.0460201	1.11671	0.016457	541	54954	FALSE	FALSE
374.3	Ptosis of eyelid	sense organs	0.137833	0.0575294	1.14778	0.0165812	346	57752	FALSE	FALSE
303.4	Somatoform disorder	mental disorders	0.157621	0.0657983	1.17072	0.016597	268	41596	FALSE	FALSE
916	Contusion	injuries & poisonings	0.0924519	0.0391494	1.09686	0.0182004	751	61110	FALSE	FALSE
464	Acute sinusitis	respiratory	0.0468375	0.0198486	1.04795	0.0182879	3065	49593	FALSE	FALSE
185	Cancer of prostate	neoplasms	0.0675831	0.0287211	1.06992	0.0186187	1690	59343	FALSE	FALSE
386.9	Dizziness and giddiness (Light-headedness and vertigo)	sense organs	0.0421177	0.01792	1.04302	0.0187574	3883	56870	FALSE	FALSE
853	Complication of colostomy or enterostomy	injuries & poisonings	-0.156282	0.0669391	0.855318	0.0195595	253	56963	FALSE	FALSE
709.2	Sicca syndrome	dermatologic	-0.135333	0.0580299	0.873425	0.0196942	337	56112	FALSE	FALSE
578	Gastrointestinal hemorrhage	digestive	0.0426009	0.018285	1.04352	0.0198151	3634	52973	FALSE	FALSE
327	Sleep disorders	neurological	0.0373297	0.0160641	1.03804	0.0201364	4849	51076	FALSE	FALSE
295.1	Schizophrenia	mental disorders	0.164353	0.0711112	1.17863	0.0208212	227	41596	FALSE	FALSE
525	Other diseases of the teeth and supporting structures	digestive	0.141472	0.0612533	1.15197	0.0209087	306	61056	FALSE	FALSE
715.2	Ankylosing spondylitis	musculoskeletal	0.21854	0.0948294	1.24426	0.0211913	127	56429	FALSE	FALSE
523.31	Acute periodontitis	digestive	0.209189	0.0913691	1.23268	0.0220504	138	61056	FALSE	FALSE
272.13	Mixed hyperlipidemia	endocrine/metabolic	-0.0314009	0.0138343	0.969087	0.023221	8402	43267	FALSE	FALSE
613.7	Other signs and symptoms in breast	genitourinary	-0.148942	0.0658699	0.861619	0.0237495	260	62844	FALSE	FALSE
830	Dislocation	injuries & poisonings	0.061695	0.0276354	1.06364	0.025584	1530	61735	FALSE	FALSE
710.19	Unspecified osteomyelitis	musculoskeletal	-0.0906721	0.0406393	0.913317	0.0256719	691	54964	FALSE	FALSE
274.11	Gouty arthropathy	endocrine/metabolic	-0.103178	0.0462844	0.901966	0.0257995	543	62995	FALSE	FALSE
575	Other biliary tract disease	digestive	-0.0689889	0.0309563	0.933337	0.0258412	1206	60489	FALSE	FALSE
710.1	Osteomyelitis	musculoskeletal	-0.0765525	0.0347661	0.926304	0.02767	950	54964	FALSE	FALSE
331	Other cerebral degenerations	neurological	0.0779227	0.0354224	1.08104	0.0278201	920	51373	FALSE	FALSE
364	Corneal opacity and other disorders of cornea	sense organs	-0.134736	0.0612983	0.873946	0.0279459	304	60466	FALSE	FALSE
420	Carditis	circulatory system	-0.066095	0.0301502	0.936042	0.0283657	1270	60258	FALSE	FALSE
483	Acute bronchitis and bronchiolitis	respiratory	0.0503541	0.0230623	1.05164	0.029007	2236	51312	FALSE	FALSE
751.22	Other specified congenital anomalies of kidney	congenital anomalies	0.166323	0.0762124	1.18095	0.029083	198	62478	FALSE	FALSE
593.1	Gross hematuria	genitourinary	0.0957107	0.0442983	1.10044	0.0307266	596	49739	FALSE	FALSE
870.3	Other open wound of head and face	injuries & poisonings	0.153125	0.0711081	1.16547	0.0312858	226	59016	FALSE	FALSE
276	Disorders of fluid, electrolyte, and acid-base balance	endocrine/metabolic	-0.0235447	0.0109457	0.97673	0.031473	12608	44115	FALSE	FALSE
292.3	Memory loss	mental disorders	0.0659557	0.03071	1.06818	0.0317378	1263	53490	FALSE	FALSE
371.2	Conjunctivitis, noninfectious	sense organs	0.0745419	0.0347414	1.07739	0.0319032	971	57752	FALSE	FALSE
709.5	Dermatomyositis	dermatologic	-0.209825	0.0978335	0.810726	0.0319758	117	56112	FALSE	FALSE
365.1	Open-angle glaucoma	sense organs	0.0735653	0.0343547	1.07634	0.0322464	1003	60466	FALSE	FALSE
579.8	Nonspecific abnormal findings in stool contents	digestive	0.226677	0.106306	1.25442	0.0329815	102	52973	FALSE	FALSE
427.6	Premature beats	circulatory system	0.0768454	0.0362635	1.07988	0.0340833	886	42223	FALSE	FALSE
560.4	Other intestinal obstruction	digestive	0.0637705	0.0301034	1.06585	0.0341425	1289	45757	FALSE	FALSE
701.2	Scar conditions and fibrosis of skin	dermatologic	0.0733943	0.0346973	1.07615	0.0344069	962	59531	FALSE	FALSE
242.1	Graves' disease	endocrine/metabolic	-0.110528	0.0522773	0.895361	0.0344923	417	53335	FALSE	FALSE
796	Elevated prostate specific antigen [PSA]	symptoms	-0.122569	0.0581884	0.884645	0.0351683	355	59343	FALSE	FALSE
416	Cardiomegaly	circulatory system	-0.0359074	0.0170534	0.96473	0.0352401	4331	54493	FALSE	FALSE
272.12	Hyperglyceridemia	endocrine/metabolic	-0.112274	0.053373	0.8938	0.0354163	398	43267	FALSE	FALSE
371.21	Allergic conjunctivitis	sense organs	0.0746767	0.0355206	1.07754	0.0355227	928	57752	FALSE	FALSE
285	Other anemias	hematopoietic	-0.0233492	0.0111289	0.976921	0.0358995	12295	43916	FALSE	FALSE
751.2	Congenital anomalies of urinary system	congenital anomalies	0.0919097	0.0438249	1.09627	0.0359754	601	62478	FALSE	FALSE
513.31	Apnea	respiratory	-0.172836	0.0824193	0.841276	0.0359909	170	61249	FALSE	FALSE
386	Vertiginous syndromes and other disorders of vestibular system	sense organs	0.0771734	0.0369848	1.08023	0.0369219	849	56870	FALSE	FALSE
803.2	Fracture of radius and ulna	injuries & poisonings	0.0685072	0.0329267	1.07091	0.0374707	1067	54954	FALSE	FALSE
428	Congestive heart failure; nonhypertensive	circulatory system	-0.0302409	0.0145774	0.970212	0.0380327	6342	54175	FALSE	FALSE
367.9	Blindness and low vision	sense organs	-0.114566	0.0553572	0.891753	0.0384915	371	61152	FALSE	FALSE
585.34	Chronic Kidney Disease, Stage IV	genitourinary	-0.0643788	0.0311292	0.93765	0.0386294	1217	50252	FALSE	FALSE
958.1	Postoperative shock	injuries & poisonings	0.213861	0.10342	1.23845	0.0386512	106	64754	FALSE	FALSE
599.3	Dysuria	genitourinary	0.0461632	0.0223327	1.04725	0.038728	2439	49505	FALSE	FALSE
355.1	Chronic pain syndrome	neurological	0.0714628	0.0345734	1.07408	0.0387352	969	57822	FALSE	FALSE
550.2	Diaphragmatic hernia	digestive	0.0561416	0.0272221	1.05775	0.0391743	1591	58238	FALSE	FALSE
363.3	Chorioretinal scars	sense organs	0.212921	0.103777	1.23729	0.040198	106	60466	FALSE	FALSE
371.3	Inflammation of eyelids	sense organs	0.091847	0.0447804	1.0962	0.0402619	580	57752	FALSE	FALSE
480.3	Pneumonia due to fungus (mycoses)	respiratory	-0.174908	0.0858229	0.839534	0.0415484	154	51312	FALSE	FALSE
709	Diffuse diseases of connective tissue	dermatologic	-0.0666231	0.0326971	0.935548	0.0415916	1078	56112	FALSE	FALSE
514	Abnormal findings examination of lungs	respiratory	-0.0455423	0.0224253	0.955479	0.0422711	2349	60436	FALSE	FALSE
745	Pain in joint	musculoskeletal	0.0218372	0.0107699	1.02208	0.0426005	13356	42705	FALSE	FALSE
472	Chronic pharyngitis and nasopharyngitis	respiratory	0.0565609	0.0279053	1.05819	0.042674	1508	46830	FALSE	FALSE
335	Multiple sclerosis	neurological	-0.0635892	0.0313746	0.93839	0.0426852	1176	51373	FALSE	FALSE
198.3	Secondary malignant neoplasm of digestive systems	neoplasms	0.0696161	0.0344404	1.0721	0.0432435	972	49768	FALSE	FALSE
426.23	Second degree AV block	circulatory system	-0.139262	0.0689238	0.87	0.0433295	239	42223	FALSE	FALSE
836	Traumatic arthropathy	injuries & poisonings	-0.191056	0.0946081	0.826086	0.0434407	126	61735	FALSE	FALSE
608	Other disorders of male genital organs	genitourinary	0.112041	0.0555033	1.11856	0.0435246	379	58367	FALSE	FALSE
427.41	Ventricular fibrillation and flutter	circulatory system	-0.142273	0.070533	0.867385	0.0436838	228	42223	FALSE	FALSE
300.3	Obsessive-compulsive disorders	mental disorders	0.110659	0.0549275	1.11701	0.0439422	398	41596	FALSE	FALSE
440.2	Atherosclerosis of the extremities	circulatory system	-0.0771143	0.0383475	0.925784	0.0443324	790	54944	FALSE	FALSE
288.2	Elevated white blood cell count	hematopoietic	-0.0375628	0.0186914	0.963134	0.0444707	3500	49819	FALSE	FALSE
275.3	Disorders of magnesium metabolism	endocrine/metabolic	-0.0578362	0.0288803	0.943804	0.0452181	1391	59116	FALSE	FALSE
969	Poisoning by psychotropic agents	injuries & poisonings	0.198629	0.0994746	1.21973	0.0458491	115	51467	FALSE	FALSE
426.3	Bundle branch block	circulatory system	0.0739137	0.0370558	1.07671	0.0460802	863	42223	FALSE	FALSE
315	Develomental delays and disorders	mental disorders	0.0611204	0.0306431	1.06303	0.0460881	1299	61488	FALSE	FALSE
345.1	Epilepsy	neurological	0.0570642	0.0286166	1.05872	0.0461417	1449	51373	FALSE	FALSE
225	Benign neoplasm of brain and other parts of nervous system	neoplasms	0.0953363	0.0479948	1.10003	0.0469902	496	63942	FALSE	FALSE
225.1	Benign neoplasm of brain, cranial nerves, meninges	neoplasms	0.099383	0.0501133	1.10449	0.0473489	455	63942	FALSE	FALSE
559	Ileostomy status	digestive	-0.0993777	0.0503409	0.905401	0.0483711	451	45757	FALSE	FALSE
571.5	Other chronic nonalcoholic liver disease	digestive	-0.0382697	0.0195944	0.962453	0.0508086	3148	53431	FALSE	FALSE
743.13	Other specified osteoporosis	musculoskeletal	-0.062361	0.0320423	0.939544	0.0516298	1136	55283	FALSE	FALSE
696.42	Psoriatic arthropathy	dermatologic	0.110964	0.0573116	1.11736	0.0528482	347	54527	FALSE	FALSE
302	Sexual and gender identity disorders	mental disorders	0.143855	0.0744406	1.15472	0.0533011	206	41596	FALSE	FALSE
340.1	Migrain with aura	neurological	0.0917161	0.0474668	1.09605	0.0533328	507	59064	FALSE	FALSE
250.25	Diabetes type 2 with peripheral circulatory disorders	endocrine/metabolic	-0.101257	0.0525291	0.903701	0.0539008	420	51282	FALSE	FALSE
574.2	Calculus of bile duct	digestive	-0.130399	0.0676993	0.877745	0.054085	249	60489	FALSE	FALSE
286.9	Abnormal coagulation profile	hematopoietic	0.168647	0.0876996	1.1837	0.0544793	147	52020	FALSE	FALSE
475	Chronic sinusitis	respiratory	0.0433496	0.0225745	1.0443	0.0548214	2344	46830	FALSE	FALSE
374	Other disorders of eyelids	sense organs	0.0604708	0.0316095	1.06234	0.0557405	1176	57752	FALSE	FALSE
151	Cancer of stomach	neoplasms	-0.0928037	0.0485115	0.911372	0.0557449	489	58220	FALSE	FALSE
401.2	Hypertensive heart and/or renal disease	circulatory system	-0.0341855	0.017956	0.966392	0.0569307	5092	35355	FALSE	FALSE
702.1	Actinic keratosis	dermatologic	0.0414809	0.0218682	1.04235	0.0578467	2646	58745	FALSE	FALSE
512.9	Other dyspnea	respiratory	-0.0256405	0.0135186	0.974685	0.0578704	7964	35293	FALSE	FALSE
735.1	Flat foot	musculoskeletal	0.139695	0.0738299	1.14992	0.0584752	210	57960	FALSE	FALSE
426.7	Abnormal electrocardiogram [ECG] [EKG]	circulatory system	0.126665	0.0669954	1.13504	0.0586706	254	42223	FALSE	FALSE
949.1	Diaper or napkin rash	injuries & poisonings	-0.206278	0.109146	0.813607	0.0587669	102	53236	FALSE	FALSE
289.8	Polycythemia vera, secondary	hematopoietic	-0.126552	0.066973	0.881129	0.0588125	254	49449	FALSE	FALSE
701.1	Keratoderma, acquired	dermatologic	-0.195548	0.103712	0.822384	0.0593638	105	59531	FALSE	FALSE
301	Personality disorders	mental disorders	0.114312	0.0606304	1.1211	0.0593777	319	41596	FALSE	FALSE
353.2	Nerve root lesions	neurological	-0.17458	0.0927374	0.83981	0.0597659	132	57822	FALSE	FALSE
377.3	Optic neuritis/neuropathy	sense organs	-0.141455	0.0754064	0.868094	0.0606689	199	57771	FALSE	FALSE
245	Thyroiditis	endocrine/metabolic	-0.0711083	0.0379082	0.931361	0.0606825	801	53335	FALSE	FALSE
362.9	Retinal edema	sense organs	-0.135515	0.0724632	0.873266	0.0614662	218	60004	FALSE	FALSE
499	Cystic fibrosis	respiratory	0.134038	0.0717251	1.14344	0.0616539	225	66061	FALSE	FALSE
958	Certain early complications of trauma or procedure	injuries & poisonings	0.0855673	0.0462221	1.08933	0.0641378	535	64754	FALSE	FALSE
427.12	Paroxysmal ventricular tachycardia	circulatory system	-0.0518521	0.0280683	0.949469	0.064696	1543	42223	FALSE	FALSE
636.3	Hemorrhage in early pregnancy	pregnancy complications	0.111822	0.060633	1.11831	0.0651489	318	63544	FALSE	FALSE
414	Other forms of chronic heart disease	circulatory system	-0.042654	0.0231296	0.958243	0.0651641	2286	49700	FALSE	FALSE
569	Other disorders of intestine	digestive	-0.0406883	0.0221351	0.960128	0.066035	2417	55284	FALSE	FALSE
280.1	Iron deficiency anemias, unspecified or not due to blood loss	hematopoietic	0.0395311	0.0216709	1.04032	0.0681284	2580	43916	FALSE	FALSE
580	Nephritis; nephrosis; renal sclerosis	genitourinary	-0.0644459	0.0354754	0.937587	0.0692727	912	50252	FALSE	FALSE
743.12	Senile osteoporosis	musculoskeletal	0.0677949	0.0375133	1.07015	0.0707273	862	55283	FALSE	FALSE
743.11	Osteoporosis NOS	musculoskeletal	0.0383242	0.0212194	1.03907	0.0709035	2907	55283	FALSE	FALSE
610.1	Cystic mastopathy	genitourinary	0.0678327	0.03785	1.07019	0.0731097	812	59811	FALSE	FALSE
353	Nerve root and plexus disorders	neurological	-0.112153	0.0626502	0.893908	0.073431	290	57822	FALSE	FALSE
428.4	Heart failure with preserved EF [Diastolic heart failure]	circulatory system	-0.0451342	0.0252565	0.955869	0.0739321	1866	54175	FALSE	FALSE
506	Empyema and pneumothorax	respiratory	-0.0424542	0.0237599	0.958434	0.0739699	2127	46540	FALSE	FALSE
741.2	Stiffness of joint	musculoskeletal	0.0537772	0.0302062	1.05525	0.0750207	1276	55841	FALSE	FALSE
580.3	Nephritis and nephropathy without mention of glomerulonephritis	genitourinary	-0.0802338	0.045133	0.922901	0.0754501	560	50252	FALSE	FALSE
276.1	Electrolyte imbalance	endocrine/metabolic	-0.0218501	0.0122953	0.978387	0.0755511	9492	44115	FALSE	FALSE
228	Hemangioma and lymphangioma, any site	neoplasms	-0.0864983	0.0487518	0.917137	0.0760204	480	64202	FALSE	FALSE
560	Intestinal obstruction without mention of hernia	digestive	0.0423648	0.0239551	1.04327	0.0769756	2069	45757	FALSE	FALSE
601	Inflammatory diseases of prostate	genitourinary	0.0915251	0.051931	1.09584	0.0779959	439	59343	FALSE	FALSE
159.4	Malignant neoplasm of retroperitoneum and peritoneum	neoplasms	-0.147334	0.0836312	0.863006	0.078118	162	58220	FALSE	FALSE
707	Chronic ulcer of skin	dermatologic	-0.0497588	0.0283235	0.951459	0.0789515	1454	62987	FALSE	FALSE
317.1	Alcoholism	mental disorders	0.0590545	0.033697	1.06083	0.0796848	1024	51688	FALSE	FALSE
994.1	Systemic inflammatory response syndrome (SIRS)	injuries & poisonings	0.0635805	0.0365721	1.06565	0.0821237	860	60313	FALSE	FALSE
365	Glaucoma	sense organs	0.0494331	0.0284523	1.05068	0.0823165	1474	60466	FALSE	FALSE
571	Chronic liver disease and cirrhosis	digestive	-0.032749	0.0188901	0.967781	0.0829792	3399	53431	FALSE	FALSE
480.2	Viral pneumonia	respiratory	0.158226	0.0913554	1.17143	0.0832758	137	51312	FALSE	FALSE
508	Pulmonary collapse; interstitial and compensatory emphysema	respiratory	-0.0216224	0.0124974	0.97861	0.0836041	9174	46540	FALSE	FALSE
433.12	Cerebral atherosclerosis	circulatory system	-0.116438	0.0673665	0.890085	0.0839117	253	56031	FALSE	FALSE
980	Encounter for long-term (current) use of antibiotics	infectious diseases	0.0444471	0.0257677	1.04545	0.0845431	1758	62505	FALSE	FALSE
288	Diseases of white blood cells	hematopoietic	-0.0296315	0.0172385	0.970803	0.0856299	4163	49819	FALSE	FALSE
363	Chorioretinal inflammations, scars, and other disorders of choroid	sense organs	0.137688	0.080502	1.14762	0.0871977	176	60466	FALSE	FALSE
473.1	Chronic laryngitis	respiratory	0.137622	0.0805987	1.14754	0.0877292	176	46830	FALSE	FALSE
209	Neuroendocrine tumors	neoplasms	0.170085	0.100324	1.18541	0.0900081	113	66137	FALSE	FALSE
871.1	Open wound of hand except finger(s)	injuries & poisonings	0.130105	0.0769118	1.13895	0.0907197	193	59016	FALSE	FALSE
737.3	Kyphoscoliosis and scoliosis	musculoskeletal	0.0595968	0.0354895	1.06141	0.0930973	915	57960	FALSE	FALSE
496.1	Emphysema	respiratory	-0.053978	0.032152	0.947453	0.0931836	1133	52414	FALSE	FALSE
755.6	Other congenital anomalies of lower limb, including pelvic girdle	congenital anomalies	0.138683	0.0828573	1.14876	0.094179	172	64079	FALSE	FALSE
316	Substance addiction and disorders	mental disorders	0.0399466	0.0238698	1.04076	0.0942246	2068	51688	FALSE	FALSE
244.2	Acquired hypothyroidism	endocrine/metabolic	-0.0713064	0.0426151	0.931176	0.0942751	632	53335	FALSE	FALSE
54	Herpes simplex	infectious diseases	0.0867698	0.0518935	1.09065	0.0945097	423	54271	FALSE	FALSE
327.32	Obstructive sleep apnea	neurological	-0.027642	0.0165441	0.972737	0.0947601	4553	51076	FALSE	FALSE
394.7	Disease of tricuspid valve	circulatory system	-0.0603548	0.0362048	0.94143	0.0955068	878	54334	FALSE	FALSE
605	Erectile dysfunction [ED]	genitourinary	0.0479278	0.0287879	1.04909	0.0959401	1541	58367	FALSE	FALSE
561	Symptoms involving digestive system	digestive	-0.037056	0.022268	0.963622	0.096094	2414	45757	FALSE	FALSE
509.8	Dependence on respirator [Ventilator] or supplemental oxygen	respiratory	-0.0561333	0.0337926	0.945413	0.0966904	1016	46540	FALSE	FALSE
451.2	Phlebitis and thrombophlebitis of lower extremities	circulatory system	0.133185	0.0801922	1.14246	0.0967486	176	51170	FALSE	FALSE
742	Derangement of joint, non-traumatic	musculoskeletal	0.0681497	0.0410832	1.07053	0.0971512	683	55841	FALSE	FALSE
352.1	Trigeminal nerve disorders [CN5]	neurological	0.0923259	0.0556812	1.09672	0.0972937	368	57822	FALSE	FALSE
594.1	Calculus of kidney	genitourinary	0.0401355	0.0243006	1.04095	0.098611	1990	60533	FALSE	FALSE
871	Open wounds of extremities	injuries & poisonings	0.0549002	0.0332899	1.05644	0.0991158	1044	59016	FALSE	FALSE
593.2	Microscopic hematuria	genitourinary	0.0868014	0.0526823	1.09068	0.0994264	413	49739	FALSE	FALSE
427.61	Supraventricular premature beats	circulatory system	0.142201	0.0866591	1.15281	0.100813	152	42223	FALSE	FALSE
569.2	Gastrointestinal complications	digestive	-0.0509852	0.0311289	0.950293	0.101448	1192	55284	FALSE	FALSE
535.2	Atrophic gastritis	digestive	0.0850665	0.0520807	1.08879	0.102394	425	57310	FALSE	FALSE
327.5	Parasomnia	neurological	0.156346	0.0958558	1.16923	0.102878	124	51076	FALSE	FALSE
440	Atherosclerosis	circulatory system	-0.0465279	0.0285356	0.954538	0.102991	1482	54944	FALSE	FALSE
411.8	Other chronic ischemic heart disease, unspecified	circulatory system	-0.0359189	0.0220472	0.964719	0.103274	2794	49700	FALSE	FALSE
380.4	Impacted cerumen	sense organs	0.0514619	0.0316113	1.05281	0.103533	1173	62013	FALSE	FALSE
458.1	Orthostatic hypotension	circulatory system	-0.0612828	0.0376726	0.940557	0.103797	827	54545	FALSE	FALSE
350.6	Disturbances of sensation of smell and taste	neurological	0.156481	0.0962034	1.16939	0.103829	124	58519	FALSE	FALSE
428.1	Congestive heart failure (CHF) NOS	circulatory system	-0.0257945	0.0160366	0.974535	0.107732	5097	54175	FALSE	FALSE
369.5	Conjunctivitis, infectious	sense organs	0.0873524	0.0543775	1.09128	0.108185	386	57752	FALSE	FALSE
550	Abdominal hernia	digestive	0.0291586	0.018166	1.02959	0.108467	3713	58238	FALSE	FALSE
636	Early or threatened labor; hemorrhage in early pregnancy	pregnancy complications	0.0534627	0.0333659	1.05492	0.109086	1094	63544	FALSE	FALSE
301.2	Antisocial/borderline personality disorder	mental disorders	0.125941	0.0789897	1.13422	0.110846	189	41596	FALSE	FALSE
295.3	Psychosis	mental disorders	0.0780051	0.0489533	1.08113	0.111058	481	41596	FALSE	FALSE
656.8	Perinatal jaundice	pregnancy complications	0.110167	0.0692159	1.11646	0.111467	290	64736	FALSE	FALSE
292.2	Mild cognitive impairment	mental disorders	0.0849721	0.0535429	1.08869	0.112515	403	53490	FALSE	FALSE
369	Infection of the eye	sense organs	0.0703594	0.0444329	1.07289	0.113308	579	57752	FALSE	FALSE
580.31	Nephritis and nephropathy in diseases classified elsewhere	genitourinary	-0.0912925	0.0579016	0.912751	0.114868	339	50252	FALSE	FALSE
497	Bronchitis	respiratory	0.0834004	0.0530032	1.08698	0.115604	405	52414	FALSE	FALSE
454.1	Varicose veins of lower extremity	circulatory system	0.0868138	0.0552684	1.09069	0.116236	377	51170	FALSE	FALSE
755.61	Congenital hip dysplasia and deformity	congenital anomalies	0.134455	0.0856623	1.14391	0.11651	161	64079	FALSE	FALSE
110.13	Dermatophytosis of the body	infectious diseases	-0.138017	0.0879465	0.871084	0.11657	147	57496	FALSE	FALSE
710.12	Chronic osteomyelitis	musculoskeletal	-0.075291	0.0480363	0.927474	0.117026	493	54964	FALSE	FALSE
150	Cancer of esophagus	neoplasms	-0.083334	0.0531722	0.920044	0.117057	408	58220	FALSE	FALSE
737	Curvature of spine	musculoskeletal	0.0526266	0.0336795	1.05404	0.118154	1017	57960	FALSE	FALSE
800.1	Fracture of neck of femur	injuries & poisonings	0.0663244	0.0424932	1.06857	0.118565	642	54954	FALSE	FALSE
455	Hemorrhoids	circulatory system	0.0515672	0.0330474	1.05292	0.118665	1065	51170	FALSE	FALSE
801.1	Fracture of foot	injuries & poisonings	-0.0638834	0.0409522	0.938114	0.118771	682	54954	FALSE	FALSE
470	Septal Deviations/Turbinate Hypertrophy	respiratory	0.042221	0.0270979	1.04312	0.119211	1604	46830	FALSE	FALSE
245.2	Chronic thyroiditis	endocrine/metabolic	-0.0695504	0.0450702	0.932813	0.122792	564	53335	FALSE	FALSE
189	Cancer of urinary organs (incl. kidney and bladder)	neoplasms	-0.0423828	0.0274926	0.958503	0.123169	1585	64106	FALSE	FALSE
276.12	Hyposmolality and/or hyponatremia	endocrine/metabolic	-0.0298456	0.019393	0.970595	0.123806	3303	44115	FALSE	FALSE
528	Diseases of the oral soft tissues, excluding lesions specific for gingiva and tongue	digestive	0.0493745	0.0321117	1.05061	0.12415	1120	62042	FALSE	FALSE
735.3	Hallux valgus (Bunion)	musculoskeletal	0.0801827	0.0522983	1.08348	0.125232	419	57960	FALSE	FALSE
818.2	Subarachnoid hemorrhage (injury)	injuries & poisonings	0.142388	0.0930917	1.15302	0.126129	132	63822	FALSE	FALSE
750.1	Upper gastrointestinal congenital anomalies	congenital anomalies	0.151807	0.0993375	1.16394	0.126465	118	62478	FALSE	FALSE
635.3	Placenta previa and abruptio placenta	pregnancy complications	0.162621	0.106522	1.17659	0.12685	102	63544	FALSE	FALSE
496.3	Bronchiectasis	respiratory	0.0781794	0.051223	1.08132	0.126947	433	52414	FALSE	FALSE
503	Pulmonary congestion and hypostasis	respiratory	-0.0387916	0.0254238	0.961951	0.127059	1826	46540	FALSE	FALSE
527.7	Disturbance of salivary secretion	digestive	0.0791261	0.0519453	1.08234	0.127694	424	62042	FALSE	FALSE
345.12	Partial epilepsy	neurological	0.052682	0.0345881	1.05409	0.127727	977	51373	FALSE	FALSE
395.3	Nonrheumatic tricuspid valve disorders	circulatory system	-0.0733521	0.0484858	0.929274	0.130316	488	54334	FALSE	FALSE
535	Gastritis and duodenitis	digestive	0.0516303	0.0341292	1.05299	0.130333	1000	57310	FALSE	FALSE
539	Bariatric surgery	digestive	-0.0531739	0.0351672	0.948215	0.130526	925	65122	FALSE	FALSE
362.3	Other nondiabetic retinopathy	sense organs	-0.0944685	0.0626844	0.909856	0.131798	293	60004	FALSE	FALSE
560.3	Peritoneal or intestinal adhesions	digestive	0.12245	0.0814903	1.13026	0.132934	172	45757	FALSE	FALSE
618.5	Prolapse of vaginal vault after hysterectomy	genitourinary	-0.102378	0.068184	0.902688	0.133226	245	64999	FALSE	FALSE
577.2	Chronic pancreatitis	digestive	0.0933658	0.0625121	1.09786	0.13529	292	63935	FALSE	FALSE
426.32	Left bundle branch block	circulatory system	0.0692298	0.0464965	1.07168	0.136507	545	42223	FALSE	FALSE
342	Hemiplegia	neurological	0.0715567	0.0480741	1.07418	0.136628	494	51373	FALSE	FALSE
306	Other mental disorder	mental disorders	0.0449846	0.0302697	1.04601	0.137246	1286	41596	FALSE	FALSE
426.92	Cardiac defibrillator in situ	circulatory system	-0.0476372	0.0320677	0.95348	0.137406	1169	42223	FALSE	FALSE
727.2	Bursitis disorders	musculoskeletal	-0.120108	0.0810484	0.886825	0.13836	172	51199	FALSE	FALSE
420.21	Acute pericarditis	circulatory system	-0.13974	0.0945879	0.869584	0.139581	127	60258	FALSE	FALSE
531.4	Peptic ulcer, site unspecified	digestive	0.10399	0.0704198	1.10959	0.139753	230	62972	FALSE	FALSE
291	Other specified nonpsychotic and/or transient mental disorders	mental disorders	0.034091	0.02311	1.03468	0.140169	2230	53490	FALSE	FALSE
575.2	Obstruction of bile duct	digestive	-0.0739039	0.0501783	0.928761	0.140799	453	60489	FALSE	FALSE
364.5	Corneal dystrophy	sense organs	-0.135407	0.0921029	0.873361	0.141516	135	60466	FALSE	FALSE
550.1	Inguinal hernia	digestive	0.0541971	0.0369265	1.05569	0.142185	866	58238	FALSE	FALSE
411.1	Unstable angina (intermediate coronary syndrome)	circulatory system	-0.0389999	0.0265892	0.961751	0.142442	1767	49700	FALSE	FALSE
514.2	Solitary pulmonary nodule	respiratory	-0.0456655	0.0311572	0.955361	0.142745	1192	60436	FALSE	FALSE
523.3	Periodontitis (acute or chronic)	digestive	0.112533	0.0768325	1.11911	0.143015	195	61056	FALSE	FALSE
374.1	Ectropion or entropion	sense organs	0.138591	0.094672	1.14865	0.14322	128	57752	FALSE	FALSE
726.3	Bursitis	musculoskeletal	0.0640234	0.0437769	1.06612	0.143606	601	51199	FALSE	FALSE
728	Disorders of muscle, ligament, and fascia	musculoskeletal	0.116786	0.0801854	1.12388	0.145268	177	51199	FALSE	FALSE
8.5	Bacterial enteritis	infectious diseases	0.0580123	0.0398425	1.05973	0.145381	722	63468	FALSE	FALSE
386.2	Peripheral or central vertigo	sense organs	0.0652151	0.0448358	1.06739	0.145798	575	56870	FALSE	FALSE
509.2	Respiratory insufficiency	respiratory	-0.0381981	0.0263119	0.962522	0.146574	1727	46540	FALSE	FALSE
765	Cervical radiculitis	symptoms	0.0520916	0.035887	1.05347	0.146628	896	59028	FALSE	FALSE
743	Osteoporosis, osteopenia and pathological fracture	musculoskeletal	0.022366	0.0154154	1.02262	0.146813	5771	55283	FALSE	FALSE
70.3	Viral hepatitis C	infectious diseases	0.0451586	0.0311312	1.04619	0.146895	1202	54271	FALSE	FALSE
395.4	Nonrheumatic pulmonary valve disorders	circulatory system	-0.105659	0.0731634	0.899732	0.148698	213	54334	FALSE	FALSE
724.8	Other symptoms referable to back	musculoskeletal	-0.10671	0.0739372	0.898787	0.148951	207	53332	FALSE	FALSE
245.21	Chronic lymphocytic thyroiditis	endocrine/metabolic	-0.0653006	0.0452658	0.936786	0.149132	559	53335	FALSE	FALSE
275	Disorders of mineral metabolism	endocrine/metabolic	-0.0273913	0.0190326	0.97298	0.150099	3312	59116	FALSE	FALSE
626.12	Excessive or frequent menstruation	genitourinary	-0.0526135	0.036613	0.948747	0.150714	864	55552	FALSE	FALSE
289.4	Lymphadenitis	hematopoietic	-0.0325307	0.0226424	0.967993	0.150799	2321	49819	FALSE	FALSE
426.91	Cardiac pacemaker in situ	circulatory system	0.0405134	0.0282016	1.04135	0.150842	1565	42223	FALSE	FALSE
850	Hemorrhage or hematoma complicating a procedure	injuries & poisonings	-0.056948	0.0396824	0.944643	0.15126	728	56963	FALSE	FALSE
530.13	Barrett's esophagus	digestive	0.0851905	0.0594133	1.08892	0.151612	325	42041	FALSE	FALSE
327.3	Sleep apnea	neurological	-0.0225654	0.0157402	0.977687	0.151682	5080	51076	FALSE	FALSE
173	Neoplasm of uncertain behavior of skin	neoplasms	0.0283223	0.0198208	1.02873	0.153028	3141	56328	FALSE	FALSE
627.22	Need for Hormone replacement therapy (postmenopausal)	genitourinary	0.0807699	0.0566457	1.08412	0.153903	355	55552	FALSE	FALSE
743.1	Osteoporosis	musculoskeletal	0.0275417	0.0193166	1.02792	0.153923	3526	55283	FALSE	FALSE
740.12	Osteoarthrosis, localized, secondary	musculoskeletal	-0.143118	0.100397	0.866652	0.154006	111	52148	FALSE	FALSE
610.4	Benign neoplasm of breast	genitourinary	-0.11039	0.0774468	0.895485	0.154053	188	59811	FALSE	FALSE
656.6	Perinatal disorders of digestive system	pregnancy complications	0.147626	0.103635	1.15908	0.154307	118	64736	FALSE	FALSE
586	Other disorders of the kidney and ureters	genitourinary	-0.0251082	0.0177424	0.975204	0.157025	3964	50252	FALSE	FALSE
306.1	Mental disorders durring/after pregnancy	mental disorders	0.113093	0.0799879	1.11974	0.157399	180	41596	FALSE	FALSE
567	Peritonitis and retroperitoneal infections	digestive	-0.0501077	0.0355578	0.951127	0.158779	913	55284	FALSE	FALSE
611.3	Lump or mass in breast	genitourinary	0.0389437	0.0276823	1.03971	0.159484	1552	59811	FALSE	FALSE
389.2	Conductive hearing loss	sense organs	0.0618805	0.044096	1.06384	0.160523	594	58676	FALSE	FALSE
785	Abdominal pain	symptoms	0.0150874	0.0107616	1.0152	0.160924	12932	42200	FALSE	FALSE
251	Other disorders of pancreatic internal secretion	endocrine/metabolic	-0.0849534	0.0606411	0.918555	0.161237	307	57443	FALSE	FALSE
395.2	Nonrheumatic aortic valve disorders	circulatory system	-0.0310672	0.0221898	0.96941	0.161492	2535	54334	FALSE	FALSE
525.1	Loss of teeth or edentulism	digestive	0.110715	0.0791187	1.11708	0.161706	184	61056	FALSE	FALSE
597.1	Urethral stricture (not specified as infectious)	genitourinary	-0.107729	0.0770214	0.897871	0.161905	193	59800	FALSE	FALSE
599	Other symptoms/disorders or the urinary system	genitourinary	0.0202351	0.0145207	1.02044	0.163459	6250	49505	FALSE	FALSE
723	Other disorders of cervical region	musculoskeletal	0.0638224	0.0458277	1.0659	0.163723	545	53332	FALSE	FALSE
958.2	Traumatic and surgical subcutaneous emphysema	injuries & poisonings	0.103409	0.0742597	1.10894	0.163763	206	64754	FALSE	FALSE
790.6	Other abnormal blood chemistry	symptoms	-0.0571268	0.0410239	0.944474	0.163763	681	63796	FALSE	FALSE
182	Malignant neoplasm of uterus	neoplasms	-0.0718131	0.0518031	0.930705	0.165665	427	59492	FALSE	FALSE
454	Varicose veins	circulatory system	0.0608206	0.0439885	1.06271	0.166773	595	51170	FALSE	FALSE
681.3	Cellulitis and abscess of arm/hand	dermatologic	0.0618241	0.0447806	1.06378	0.167402	572	55482	FALSE	FALSE
411.3	Angina pectoris	circulatory system	-0.0355927	0.0257842	0.965033	0.167461	1879	49700	FALSE	FALSE
502	Postinflammatory pulmonary fibrosis	respiratory	-0.0583444	0.0423694	0.943325	0.1685	645	46540	FALSE	FALSE
165	Cancer within the respiratory system	neoplasms	-0.031384	0.0228476	0.969103	0.169559	2293	63036	FALSE	FALSE
246	Other disorders of thyroid	endocrine/metabolic	-0.0744922	0.0542985	0.928215	0.170094	388	53335	FALSE	FALSE
594	Urinary calculus	genitourinary	0.0310852	0.0227247	1.03157	0.171343	2288	60533	FALSE	FALSE
509	Respiratory failure, insufficiency, arrest	respiratory	-0.0196286	0.0143559	0.980563	0.171537	6464	46540	FALSE	FALSE
442.8	Aneurysm of other specified artery	circulatory system	0.129139	0.094514	1.13785	0.171831	127	54944	FALSE	FALSE
136	Other infectious and parasitic diseases	infectious diseases	0.0775709	0.0568141	1.08066	0.172144	354	64035	FALSE	FALSE
527.2	Sialoadenitis	digestive	-0.136376	0.100049	0.872515	0.172854	113	62042	FALSE	FALSE
280	Iron deficiency anemias	hematopoietic	0.0272871	0.0201291	1.02766	0.175227	3025	43916	FALSE	FALSE
348.7	Coma	neurological	-0.101676	0.0752036	0.903322	0.176371	200	51373	FALSE	FALSE
727.4	Ganglion and cyst of synovium, tendon, and bursa	musculoskeletal	0.0771588	0.0571908	1.08021	0.17729	349	51199	FALSE	FALSE
345	Epilepsy, recurrent seizures, convulsions	neurological	0.0259818	0.0192851	1.02632	0.1779	3300	51373	FALSE	FALSE
356	Hereditary and idiopathic peripheral neuropathy	neurological	0.0369594	0.0275127	1.03765	0.179156	1554	59577	FALSE	FALSE
700	Corns and callosities	dermatologic	-0.0830739	0.0619391	0.920283	0.179849	299	59531	FALSE	FALSE
153.2	Colon cancer	neoplasms	0.0390051	0.0291117	1.03978	0.180297	1378	54732	FALSE	FALSE
279.11	Deficiency of humoral immunity	endocrine/metabolic	0.0999546	0.0746494	1.10512	0.180575	204	61342	FALSE	FALSE
724	Other and unspecified disorders of back	musculoskeletal	-0.0532087	0.0397449	0.948182	0.180651	728	53332	FALSE	FALSE
286.5	Hemorrhagic disorder due to intrinsic circulating anticoagulants	hematopoietic	0.0974545	0.0728153	1.10236	0.180773	215	52020	FALSE	FALSE
425.12	Other hypertrophic cardiomyopathy	circulatory system	-0.126182	0.0944957	0.881454	0.18177	127	60258	FALSE	FALSE
612	Breast conditions, congenital or relating to hormones	genitourinary	0.0773069	0.0578949	1.08037	0.181779	340	59811	FALSE	FALSE
117.4	Aspergillosis	infectious diseases	-0.137668	0.103174	0.871388	0.182098	106	57496	FALSE	FALSE
575.8	Other disorders of biliary tract	digestive	-0.0570437	0.0427883	0.944553	0.182479	624	60489	FALSE	FALSE
636.2	Early onset of delivery	pregnancy complications	0.0758495	0.0569598	1.0788	0.182981	359	63544	FALSE	FALSE
727.6	Rupture of tendon, nontraumatic	musculoskeletal	0.0614395	0.0462145	1.06337	0.183702	537	51199	FALSE	FALSE
367.1	Myopia	sense organs	0.0369368	0.027809	1.03763	0.184102	1517	61152	FALSE	FALSE
425	Cardiomyopathy	circulatory system	-0.0287372	0.0216377	0.971672	0.184143	2591	60258	FALSE	FALSE
450	Noninfectious disorders of lymphatic channels	circulatory system	0.0499597	0.0376372	1.05123	0.184376	812	64873	FALSE	FALSE
291.8	Alteration of consciousness	mental disorders	0.0325341	0.0245568	1.03307	0.185221	1967	53490	FALSE	FALSE
960.2	Allergy/adverse effect of penicillin	injuries & poisonings	-0.0472785	0.0358333	0.953822	0.187035	892	51467	FALSE	FALSE
522	Diseases of pulp and periapical tissues	digestive	-0.127908	0.0970631	0.879935	0.187578	120	61056	FALSE	FALSE
593	Hematuria	genitourinary	0.0297104	0.0225561	1.03016	0.18778	2369	49739	FALSE	FALSE
275.51	Hypocalcemia	endocrine/metabolic	-0.0565704	0.0430538	0.945	0.188864	615	59116	FALSE	FALSE
574.3	Cholecystitis without cholelithiasis	digestive	0.0726092	0.0552658	1.07531	0.188908	375	60489	FALSE	FALSE
165.1	Cancer of bronchus; lung	neoplasms	-0.0301325	0.0229523	0.970317	0.18924	2272	63036	FALSE	FALSE
751.1	Congenital anomalies of genital organs	congenital anomalies	0.0792066	0.060422	1.08243	0.189895	327	62478	FALSE	FALSE
425.11	Hypertrophic obstructive cardiomyopathy	circulatory system	-0.0991926	0.0760369	0.905568	0.192052	196	60258	FALSE	FALSE
285.22	Anemia in neoplastic disease	hematopoietic	-0.0328608	0.0251919	0.967673	0.192091	1894	43916	FALSE	FALSE
743.22	Pathologic fracture of femur	musculoskeletal	0.127019	0.0974129	1.13544	0.192261	120	55283	FALSE	FALSE
702	Degenerative skin conditions and other dermatoses	dermatologic	0.0238126	0.0182737	1.0241	0.192538	3887	54902	FALSE	FALSE
361	Retinal detachments and defects	sense organs	-0.0760502	0.0583658	0.92677	0.192577	338	60466	FALSE	FALSE
378.1	Strabismus (not specified as paralytic)	sense organs	0.0648044	0.0497619	1.06695	0.192818	473	57771	FALSE	FALSE
588.2	Secondary hyperparathyroidism (of renal origin)	genitourinary	-0.0796619	0.0611738	0.923428	0.19284	304	50252	FALSE	FALSE
394.2	Mitral valve disease	circulatory system	0.0884246	0.0681056	1.09245	0.194169	246	54334	FALSE	FALSE
433.6	Acute, but ill-defined cerebrovascular disease	circulatory system	0.0569376	0.0439227	1.05859	0.194867	600	56031	FALSE	FALSE
295.2	Paranoid disorders	mental disorders	0.104803	0.0810526	1.11049	0.196003	175	41596	FALSE	FALSE
742.9	Other derangement of joint	musculoskeletal	0.0581485	0.0450514	1.05987	0.196803	568	55841	FALSE	FALSE
189.2	Cancer of bladder	neoplasms	-0.0502427	0.0389804	0.950999	0.197425	779	64106	FALSE	FALSE
743.21	Pathologic fracture of vertebrae	musculoskeletal	0.0887027	0.0688626	1.09276	0.197707	240	55283	FALSE	FALSE
698	Pruritus and related conditions	dermatologic	-0.0543885	0.0422819	0.947064	0.198328	641	63984	FALSE	FALSE
345.3	Convulsions	neurological	0.0267642	0.0208206	1.02713	0.198629	2804	51373	FALSE	FALSE
378	Strabismus and other disorders of binocular eye movements	sense organs	0.0529563	0.0412084	1.05438	0.198762	688	57771	FALSE	FALSE
242	Thyrotoxicosis with or without goiter	endocrine/metabolic	-0.0492516	0.0384105	0.951942	0.199757	781	53335	FALSE	FALSE
751.12	Congenital anomalies of male genital organs	congenital anomalies	0.090582	0.0706775	1.09481	0.199975	244	62478	FALSE	FALSE
426.31	Right bundle branch block	circulatory system	0.0792284	0.0620224	1.08245	0.201455	297	42223	FALSE	FALSE
509.1	Respiratory failure	respiratory	-0.0214109	0.0167719	0.978817	0.201748	4497	46540	FALSE	FALSE
654.1	Abnormality of organs and soft tissues of pelvis complicating pregnancy, childbirth, or the puerperium	pregnancy complications	0.114775	0.0899587	1.12162	0.202005	144	64832	FALSE	FALSE
599.2	Retention of urine	genitourinary	0.0331972	0.0260471	1.03375	0.202484	1777	49505	FALSE	FALSE
352.2	Facial nerve disorders [CN7]	neurological	-0.0928862	0.0731689	0.911297	0.204271	212	57822	FALSE	FALSE
743.9	Osteopenia or other disorder of bone and cartilage	musculoskeletal	0.0268348	0.0211403	1.0272	0.204311	2822	55283	FALSE	FALSE
531.2	Gastric ulcer	digestive	0.0834153	0.0657584	1.08699	0.204616	263	62972	FALSE	FALSE
800.3	Fracture of tibia and fibula	injuries & poisonings	-0.0547404	0.0432258	0.946731	0.205376	612	54954	FALSE	FALSE
226	Benign neoplasm of thyroid glands	neoplasms	-0.115963	0.0917058	0.890508	0.206046	134	64240	FALSE	FALSE
228.1	Hemangioma of skin and subcutaneous tissue	neoplasms	-0.0685041	0.0544382	0.93379	0.208253	385	64202	FALSE	FALSE
331.1	Hydrocephalus	neurological	0.0512648	0.0408843	1.0526	0.209879	689	51373	FALSE	FALSE
599.6	Oliguria and anuria	genitourinary	0.0972333	0.0776506	1.10212	0.210501	189	49505	FALSE	FALSE
535.6	Duodenitis	digestive	0.0994044	0.079393	1.10451	0.21055	181	57310	FALSE	FALSE
751.21	Cystic kidney disease	congenital anomalies	0.0699496	0.0558917	1.07245	0.210745	367	62478	FALSE	FALSE
585.2	Renal failure NOS	genitourinary	-0.0455913	0.0366271	0.955432	0.213227	859	50252	FALSE	FALSE
189.21	Malignant neoplasm of bladder	neoplasms	-0.0485562	0.0390725	0.952604	0.213971	775	64106	FALSE	FALSE
510	Other diseases of lung	respiratory	-0.0208395	0.0167834	0.979376	0.214357	4391	56470	FALSE	FALSE
370.1	Corneal ulcer	sense organs	-0.115785	0.0933609	0.890667	0.214907	130	57752	FALSE	FALSE
300.8	Acute reaction to stress	mental disorders	0.118584	0.0961137	1.1259	0.217283	127	41596	FALSE	FALSE
200	Myeloproliferative disease	neoplasms	0.0435052	0.0352894	1.04447	0.217647	932	63328	FALSE	FALSE
41.4	E. coli	infectious diseases	0.0394558	0.0320192	1.04024	0.217855	1125	55465	FALSE	FALSE
748	Anomalies of respiratory system, congenital	congenital anomalies	0.0835509	0.0678035	1.08714	0.217855	257	65060	FALSE	FALSE
362.26	Macular puckering of retina	sense organs	-0.0730782	0.0593589	0.929528	0.218276	331	60004	FALSE	FALSE
479	Other upper respiratory disease	respiratory	0.0289825	0.0235995	1.02941	0.219409	2133	46830	FALSE	FALSE
457	Encounter for long-term (current) use of anticoagulants, antithrombotics, aspirin	circulatory system	-0.0355094	0.0289741	0.965114	0.220365	1412	51170	FALSE	FALSE
442	Other aneurysm	circulatory system	0.036358	0.0296781	1.03703	0.220545	1356	54944	FALSE	FALSE
415.21	Primary pulmonary hypertension	circulatory system	-0.0652205	0.0532461	0.936861	0.220617	401	54493	FALSE	FALSE
292.11	Aphasia	mental disorders	0.064069	0.0524009	1.06617	0.221455	418	53490	FALSE	FALSE
531.1	Hemorrhage from gastrointestinal ulcer	digestive	0.11244	0.0921199	1.11901	0.222243	134	62972	FALSE	FALSE
657	Infections specific to the perinatal period	pregnancy complications	0.128829	0.106226	1.1375	0.225212	111	65930	FALSE	FALSE
722.9	Other and unspecified disc disorder	musculoskeletal	-0.118572	0.0979406	0.888188	0.22603	117	53332	FALSE	FALSE
726.4	Calcaneal spur; Exostosis NOS	musculoskeletal	-0.106753	0.0886446	0.898748	0.228483	143	51199	FALSE	FALSE
753	Congenital anomalies of the eye	congenital anomalies	-0.12653	0.10576	0.881148	0.231547	102	64707	FALSE	FALSE
244.1	Secondary hypothyroidism	endocrine/metabolic	-0.0346569	0.0289882	0.965937	0.231871	1399	53335	FALSE	FALSE
743.2	Pathologic fracture	musculoskeletal	0.0488418	0.0410099	1.05005	0.233663	685	55283	FALSE	FALSE
145	Cancer of mouth	neoplasms	-0.0466167	0.0393578	0.954453	0.236241	746	64188	FALSE	FALSE
264.9	Lack of normal physiological development, unspecified	endocrine/metabolic	0.0505583	0.0428698	1.05186	0.23826	708	48010	FALSE	FALSE
712	Infective connective tissue disorders	musculoskeletal	-0.102317	0.0867593	0.902744	0.238272	150	54964	FALSE	FALSE
454.11	Varicose veins of lower extremity, symptomtic	circulatory system	0.0723294	0.0613382	1.07501	0.238323	304	51170	FALSE	FALSE
585.4	Chronic kidney disease, Stage I or II	genitourinary	-0.0392513	0.0332944	0.961509	0.238432	1047	50252	FALSE	FALSE
271	Disorders of carbohydrate transport and metabolism	endocrine/metabolic	0.100368	0.0851631	1.10558	0.238579	158	65783	FALSE	FALSE
348	Other conditions of brain	neurological	-0.0268558	0.0228499	0.973502	0.239868	2260	51373	FALSE	FALSE
522.5	Periapical abscess	digestive	-0.117052	0.0996079	0.889539	0.239945	114	61056	FALSE	FALSE
627.3	Postmenopausal atrophic vaginitis	genitourinary	-0.0435249	0.0371908	0.957409	0.241875	853	55552	FALSE	FALSE
647.1	Infections of genitourinary tract during pregnancy	pregnancy complications	-0.106465	0.091055	0.899006	0.242307	139	65493	FALSE	FALSE
365.11	Primary open angle glaucoma	sense organs	0.062617	0.0537916	1.06462	0.244397	405	60466	FALSE	FALSE
713	Arthropathy associated with other disorders classified elsewhere	musculoskeletal	-0.0888977	0.0765389	0.914939	0.24545	193	54964	FALSE	FALSE
256	Ovarian dysfunction	endocrine/metabolic	-0.0546262	0.0471183	0.946839	0.246317	515	57443	FALSE	FALSE
456	Chronic venous insufficiency [CVI]	circulatory system	0.056185	0.0484727	1.05779	0.246413	489	51170	FALSE	FALSE
159.2	Malignant neoplasm of small intestine, including duodenum	neoplasms	-0.0795311	0.0687543	0.923549	0.247377	241	58220	FALSE	FALSE
496	Chronic airway obstruction	respiratory	-0.0195554	0.0169443	0.980635	0.248459	4451	52414	FALSE	FALSE
361.1	Retinal detachment with retinal defect	sense organs	-0.0876686	0.0761216	0.916064	0.249448	198	60466	FALSE	FALSE
614.1	Pelvic peritoneal adhesions, female (postoperative) (postinfection)	genitourinary	-0.113757	0.0992643	0.892475	0.251796	116	62378	FALSE	FALSE
526.4	Temporomandibular joint disorders	digestive	0.0852504	0.0743953	1.08899	0.251832	206	61056	FALSE	FALSE
580.2	Nephrotic syndrome without mention of glomerulonephritis	genitourinary	-0.086207	0.0752683	0.917404	0.252072	200	50252	FALSE	FALSE
626.13	Irregular menstrual cycle	genitourinary	0.044253	0.0386917	1.04525	0.252734	787	55552	FALSE	FALSE
426.24	Atrioventricular block, complete	circulatory system	-0.0447889	0.0392345	0.956199	0.253633	767	42223	FALSE	FALSE
573	Other disorders of liver	digestive	-0.0351845	0.0308358	0.965427	0.253858	1221	53431	FALSE	FALSE
622.1	Polyp of corpus uteri	genitourinary	-0.0864515	0.0758112	0.91718	0.254139	198	65096	FALSE	FALSE
80	Postoperative infection	infectious diseases	0.033248	0.0292759	1.03381	0.25609	1351	61768	FALSE	FALSE
564.1	Irritable Bowel Syndrome	digestive	0.0327361	0.0288342	1.03328	0.25624	1413	45757	FALSE	FALSE
241.1	Nontoxic uninodular goiter	endocrine/metabolic	0.043347	0.0382042	1.0443	0.256538	796	53335	FALSE	FALSE
271.3	Intestinal disaccharidase deficiencies and disaccharide malabsorption	endocrine/metabolic	0.11273	0.0993639	1.11933	0.256576	116	65783	FALSE	FALSE
241	Nontoxic nodular goiter	endocrine/metabolic	0.0302025	0.0266779	1.03066	0.257586	1681	53335	FALSE	FALSE
214.1	Lipoma of skin and subcutaneous tissue	neoplasms	0.0761821	0.0672922	1.07916	0.257589	253	64625	FALSE	FALSE
871.2	Open wound of finger(s)	injuries & poisonings	0.0890506	0.0787492	1.09314	0.258134	185	59016	FALSE	FALSE
495	Asthma	respiratory	0.0203344	0.0179887	1.02054	0.258308	3735	52414	FALSE	FALSE
573.4	Acute and subacute necrosis of liver	digestive	-0.0668851	0.0593943	0.935303	0.260114	323	53431	FALSE	FALSE
429.1	Heart transplant/surgery	circulatory system	-0.0472126	0.0419264	0.953885	0.260131	654	54175	FALSE	FALSE
289	Other diseases of blood and blood-forming organs	hematopoietic	-0.0475365	0.0423869	0.953576	0.262079	641	49819	FALSE	FALSE
291.4	Specific nonpsychotic mental disorders due to brain damage	mental disorders	0.0763487	0.0681124	1.07934	0.262321	246	53490	FALSE	FALSE
214	Lipoma	neoplasms	0.0651232	0.0582422	1.06729	0.263506	338	64625	FALSE	FALSE
772	Symptoms of the muscles	symptoms	-0.0661496	0.0593078	0.935991	0.264695	324	58212	FALSE	FALSE
327.41	Organic or persistent insomnia	neurological	0.0715098	0.0641309	1.07413	0.264824	277	51076	FALSE	FALSE
465.4	Acute laryngitis and tracheitis	respiratory	0.0861134	0.077387	1.08993	0.26581	191	49593	FALSE	FALSE
594.2	Calculus of lower urinary tract	genitourinary	-0.106625	0.0958326	0.898862	0.265871	124	60533	FALSE	FALSE
8.52	Intestinal infection due to C. difficile	infectious diseases	0.0456465	0.0411109	1.0467	0.266858	677	63468	FALSE	FALSE
362.21	Macular degeneration, dry	sense organs	0.0779303	0.0705375	1.08105	0.269243	236	60004	FALSE	FALSE
374.6	Dermatochalasis	sense organs	0.0439285	0.039819	1.04491	0.269939	737	57752	FALSE	FALSE
364.1	Corneal opacity	sense organs	-0.0942766	0.0856856	0.910031	0.271218	155	60466	FALSE	FALSE
480.1	Bacterial pneumonia	respiratory	0.0322497	0.0293609	1.03278	0.272034	1354	51312	FALSE	FALSE
370.31	Keratoconjunctivitis sicca	sense organs	0.0584163	0.0532922	1.06016	0.273012	408	57752	FALSE	FALSE
292.6	Hallucinations	mental disorders	0.0944119	0.0866295	1.09901	0.275786	151	53490	FALSE	FALSE
70	Viral hepatitis	infectious diseases	0.0319534	0.0293236	1.03247	0.275854	1360	54271	FALSE	FALSE
175	Acquired absence of breast	neoplasms	0.039521	0.0362768	1.04031	0.275966	880	57549	FALSE	FALSE
938.2	Chronic dermatitis due to solar radiation	injuries & poisonings	0.0392596	0.0362675	1.04004	0.27903	895	53236	FALSE	FALSE
290.2	Delirium due to conditions classified elsewhere	mental disorders	0.0489343	0.0452354	1.05015	0.279355	562	53490	FALSE	FALSE
513.8	Disorders of diaphragm	respiratory	-0.0792862	0.0733159	0.923775	0.279505	213	61249	FALSE	FALSE
977	Personal history of allergy to medicinal agents	injuries & poisonings	-0.0311048	0.028826	0.969374	0.280563	1393	51467	FALSE	FALSE
500	Lung disease due to external agents	respiratory	-0.0994907	0.0923017	0.905298	0.281084	134	46540	FALSE	FALSE
613.5	Mastodynia	genitourinary	0.0531032	0.0493214	1.05454	0.281625	471	62844	FALSE	FALSE
557	Intestinal malabsorption (non-celiac)	digestive	-0.061216	0.0572488	0.94062	0.284936	349	45757	FALSE	FALSE
190	Cancer of eye	neoplasms	-0.112275	0.10515	0.893798	0.285629	102	63942	FALSE	FALSE
535.8	Other specified gastritis	digestive	0.0589178	0.05526	1.06069	0.286337	376	57310	FALSE	FALSE
401.1	Essential hypertension	circulatory system	-0.0111206	0.0104377	0.988941	0.286685	24154	35355	FALSE	FALSE
580.1	Glomerulonephritis	genitourinary	-0.0664818	0.0624252	0.93568	0.286884	291	50252	FALSE	FALSE
578.1	Hematemesis	digestive	0.0537709	0.0505946	1.05524	0.287882	447	52973	FALSE	FALSE
427.1	Paroxysmal tachycardia, unspecified	circulatory system	-0.0234439	0.0220804	0.976829	0.288348	2534	42223	FALSE	FALSE
257.1	Testicular hypofunction	endocrine/metabolic	0.0399494	0.0376724	1.04076	0.288944	830	57443	FALSE	FALSE
394.1	Mitral valve stenosis and aortic valve stenosis	circulatory system	-0.0641405	0.0605146	0.937873	0.289182	315	54334	FALSE	FALSE
477	Epistaxis or throat hemorrhage	respiratory	0.044728	0.0422067	1.04574	0.289264	647	46830	FALSE	FALSE
595	Hydronephrosis	genitourinary	-0.0320905	0.030305	0.968419	0.289637	1259	60533	FALSE	FALSE
440.21	Atherosclerosis of native arteries of the extremities with ulceration or gangrene	circulatory system	-0.0792433	0.0748369	0.923815	0.289655	200	54944	FALSE	FALSE
750	Digestive congenital anomalies	congenital anomalies	0.0574902	0.0543053	1.05917	0.28976	397	62478	FALSE	FALSE
358.1	Myasthenia gravis	neurological	-0.099095	0.0939671	0.905657	0.291621	128	59577	FALSE	FALSE
426.2	Atrioventricular [AV] block	circulatory system	-0.0351121	0.0333819	0.965497	0.292876	1075	42223	FALSE	FALSE
586.2	Cyst of kidney, acquired	genitourinary	0.0399133	0.038036	1.04072	0.294014	811	50252	FALSE	FALSE
8	Intestinal infection	infectious diseases	0.0352963	0.0336901	1.03593	0.294789	1017	63468	FALSE	FALSE
372	Disorders of conjunctiva	sense organs	-0.0884107	0.0844428	0.915385	0.295104	159	57752	FALSE	FALSE
721.2	Spondylosis with myelopathy	musculoskeletal	0.0580128	0.0554628	1.05973	0.295572	373	53332	FALSE	FALSE
594.3	Calculus of ureter	genitourinary	-0.0425495	0.0409982	0.958343	0.299346	683	60533	FALSE	FALSE
705.8	Hyperhidrosis	dermatologic	-0.0769445	0.0744394	0.925941	0.301299	205	59929	FALSE	FALSE
781.2	Abnormal posture	symptoms	-0.0545782	0.0528051	0.946884	0.301333	411	63585	FALSE	FALSE
276.42	Alkalosis	endocrine/metabolic	-0.0523351	0.0506547	0.949011	0.301523	445	44115	FALSE	FALSE
610	Benign mammary dysplasias	genitourinary	0.0353688	0.0342646	1.036	0.301966	996	59811	FALSE	FALSE
189.1	Cancer of kidney and renal pelvis	neoplasms	-0.0368799	0.035734	0.963792	0.30204	914	64106	FALSE	FALSE
505	Other pulmonary inflamation or edema	respiratory	0.0555625	0.0541938	1.05714	0.305243	390	46540	FALSE	FALSE
153	Colorectal cancer	neoplasms	0.0260401	0.0254135	1.02638	0.305525	1828	54732	FALSE	FALSE
451	Phlebitis and thrombophlebitis	circulatory system	0.0617116	0.0603714	1.06366	0.306686	311	51170	FALSE	FALSE
433.31	Transient cerebral ischemia	circulatory system	0.0251707	0.0246266	1.02549	0.306735	1997	56031	FALSE	FALSE
782	Symptoms involving skin and other integumentary tissue	symptoms	-0.0684832	0.0670131	0.933809	0.306811	252	55035	FALSE	FALSE
433.8	Late effects of cerebrovascular disease	circulatory system	0.0363328	0.0355682	1.037	0.307019	918	56031	FALSE	FALSE
358	Myoneural disorders	neurological	-0.0732772	0.0717487	0.929343	0.30711	220	59577	FALSE	FALSE
425.1	Primary/intrinsic cardiomyopathies	circulatory system	-0.0232105	0.0227404	0.977057	0.307409	2329	60258	FALSE	FALSE
938	Dermatitis due to solar radiation	injuries & poisonings	0.0353093	0.0346542	1.03594	0.308249	980	53236	FALSE	FALSE
334.1	Spinocerebellar disease	neurological	-0.10268	0.101024	0.902416	0.309445	111	51373	FALSE	FALSE
117	Mycoses	infectious diseases	0.0457482	0.0450435	1.04681	0.309798	563	57496	FALSE	FALSE
444.1	Arterial embolism and thrombosis of lower extremity artery	circulatory system	-0.0819142	0.0806827	0.921351	0.30998	173	54944	FALSE	FALSE
323.8	Encephalitis, non-infectious	neurological	-0.101781	0.100312	0.903227	0.310275	113	65094	FALSE	FALSE
366.2	Senile cataract	sense organs	-0.0184688	0.0182104	0.981701	0.310492	3921	59476	FALSE	FALSE
592.13	Chronic interstitial cystitis	genitourinary	0.0824657	0.0814641	1.08596	0.311397	170	49739	FALSE	FALSE
819	Skull and face fracture and other intercranial injury	injuries & poisonings	0.0401764	0.0397016	1.04099	0.311558	732	63822	FALSE	FALSE
286.1	Congenital coagulation defects	hematopoietic	-0.0739448	0.0732162	0.928723	0.312518	212	52020	FALSE	FALSE
288.11	Neutropenia	hematopoietic	-0.0271526	0.0269337	0.973213	0.313394	1612	49819	FALSE	FALSE
172.1	Melanomas of skin, dx or hx	neoplasms	0.0297902	0.0295886	1.03024	0.314024	1342	56328	FALSE	FALSE
599.9	Other abnormality of urination	genitourinary	0.0318136	0.0316385	1.03233	0.31464	1181	49505	FALSE	FALSE
264.3	Delayed milestones	endocrine/metabolic	0.0463898	0.0462331	1.04748	0.315672	627	48010	FALSE	FALSE
578.9	Hemorrhage of gastrointestinal tract	digestive	0.0284193	0.0283895	1.02883	0.316803	1463	52973	FALSE	FALSE
53.1	Herpes zoster with nervous system complications	infectious diseases	-0.0973205	0.0972693	0.907265	0.317056	120	54271	FALSE	FALSE
389.1	Sensorineural hearing loss	sense organs	0.0238607	0.0238555	1.02415	0.317206	2113	58676	FALSE	FALSE
343	Infantile cerebral palsy	neurological	-0.052259	0.0522977	0.949083	0.317669	430	51373	FALSE	FALSE
603.1	Hydrocele	genitourinary	-0.0882911	0.0884347	0.915494	0.318097	147	58367	FALSE	FALSE
377	Disorders of optic nerve and visual pathways	sense organs	-0.0487582	0.0489161	0.952411	0.318876	476	57771	FALSE	FALSE
967	Adverse effects of sedatives or other central nervous system depressants and anesthetics	injuries & poisonings	-0.0996098	0.100116	0.905191	0.319765	112	51467	FALSE	FALSE
227.3	Benign neoplasm of pituitary gland and craniopharyngeal duct (pouch)	neoplasms	0.07137	0.0718299	1.07398	0.320419	221	64240	FALSE	FALSE
256.4	Polycystic ovaries	endocrine/metabolic	-0.0529306	0.0535502	0.948446	0.322942	400	57443	FALSE	FALSE
530.15	Eosinophilic esophagitis	digestive	0.0866363	0.0876536	1.0905	0.32296	150	42041	FALSE	FALSE
279	Disorders involving the immune mechanism	endocrine/metabolic	-0.0275575	0.0278822	0.972819	0.322979	1491	61342	FALSE	FALSE
79	Viral infection	infectious diseases	-0.0304345	0.0308791	0.970024	0.324328	1254	54271	FALSE	FALSE
286.7	Other and unspecified coagulation defects	hematopoietic	-0.0275788	0.0280722	0.972798	0.32589	1471	52020	FALSE	FALSE
797.1	Cardiogenic shock	symptoms	-0.04788	0.0488421	0.953248	0.326937	480	63543	FALSE	FALSE
687.4	Disturbance of skin sensation	dermatologic	0.0208031	0.0212611	1.02102	0.327847	2642	52097	FALSE	FALSE
8.6	Viral Enteritis	infectious diseases	-0.0716775	0.0732716	0.930831	0.327954	215	63468	FALSE	FALSE
577	Diseases of pancreas	digestive	0.0292406	0.0298968	1.02967	0.32805	1295	63935	FALSE	FALSE
519.8	Other diseases of respiratory system, NEC	respiratory	0.0651189	0.0665911	1.06729	0.328128	257	59599	FALSE	FALSE
264.2	Failure to thrive (childhood)	endocrine/metabolic	0.0391711	0.0400811	1.03995	0.328423	860	48010	FALSE	FALSE
501	Pneumonitis due to inhalation of food or vomitus	respiratory	0.0380872	0.0389752	1.03882	0.328463	763	46540	FALSE	FALSE
520	Disorders of tooth development	digestive	0.059772	0.0614161	1.06159	0.330439	305	61056	FALSE	FALSE
840.3	Joint/ligament sprain	injuries & poisonings	-0.0458486	0.0471659	0.955187	0.331015	515	58409	FALSE	FALSE
531.3	Duodenal ulcer	digestive	0.0747041	0.0768943	1.07757	0.331291	192	62972	FALSE	FALSE
275.5	Disorders of calcium/phosphorus metabolism	endocrine/metabolic	-0.0276165	0.0284524	0.972761	0.331736	1431	59116	FALSE	FALSE
740.1	Osteoarthritis; localized	musculoskeletal	0.0167857	0.0173045	1.01693	0.332036	4430	52148	FALSE	FALSE
414.2	ASCVD	circulatory system	-0.0586445	0.0606442	0.943042	0.333531	310	49700	FALSE	FALSE
818	Intracranial hemorrhage (injury)	injuries & poisonings	0.057214	0.0594265	1.05888	0.335663	324	63822	FALSE	FALSE
117.1	Histoplasmosis	infectious diseases	0.0836539	0.0869061	1.08725	0.335759	151	57496	FALSE	FALSE
257	Testicular dysfunction	endocrine/metabolic	0.0360319	0.0375391	1.03669	0.337132	836	57443	FALSE	FALSE
562.1	Diverticulosis	digestive	0.0220663	0.0229936	1.02231	0.337221	2383	45757	FALSE	FALSE
703.1	Ingrowing nail	dermatologic	0.0502234	0.0524479	1.05151	0.338271	417	61760	FALSE	FALSE
426.21	First degree AV block	circulatory system	-0.0717131	0.0749738	0.930798	0.338815	202	42223	FALSE	FALSE
755	Congenital anomalies of limbs	congenital anomalies	0.0552802	0.0579861	1.05684	0.34042	350	64079	FALSE	FALSE
394	Rheumatic disease of the heart valves	circulatory system	-0.0273687	0.028758	0.973002	0.341253	1417	54334	FALSE	FALSE
428.3	Heart failure with reduced EF [Systolic or combined heart failure]	circulatory system	-0.0201937	0.0213359	0.980009	0.34391	2697	54175	FALSE	FALSE
204.2	Myeloid leukemia	neoplasms	-0.0378994	0.0400938	0.96281	0.344521	715	63328	FALSE	FALSE
504	Other alveolar and parietoalveolar pneumonopathy	respiratory	-0.0488939	0.0519165	0.952282	0.346306	427	46540	FALSE	FALSE
592	Cystitis and urethritis	genitourinary	0.0390022	0.0414496	1.03977	0.346728	668	49739	FALSE	FALSE
381.9	Otorrhea	sense organs	0.0679745	0.0723289	1.07034	0.347322	218	58074	FALSE	FALSE
379.5	Disorders of iris and ciliary body	sense organs	0.0859799	0.0918126	1.08978	0.34903	137	57771	FALSE	FALSE
338.2	Chronic pain	neurological	0.0182248	0.0194701	1.01839	0.349251	3185	51995	FALSE	FALSE
795.8	Abnormal tumor markers	symptoms	-0.0887281	0.0950305	0.915094	0.350469	126	66075	FALSE	FALSE
722.8	Postlaminectomy syndrome	musculoskeletal	-0.0435946	0.0467482	0.957342	0.351056	522	53332	FALSE	FALSE
195.1	Malignant neoplasm, other	neoplasms	0.0252138	0.0270393	1.02553	0.351085	1607	49768	FALSE	FALSE
962	Poisoning by hormones and synthetic substitutes	injuries & poisonings	-0.067591	0.0725207	0.934643	0.351324	214	51467	FALSE	FALSE
357	Inflammatory and toxic neuropathy	neurological	0.0293781	0.0315219	1.02981	0.351342	1171	59577	FALSE	FALSE
401	Hypertension	circulatory system	-0.00963878	0.0103712	0.990408	0.352692	24569	35355	FALSE	FALSE
715.1	Sacroiliitis NEC	musculoskeletal	-0.0441255	0.0475024	0.956834	0.352935	506	56429	FALSE	FALSE
286	Coagulation defects	hematopoietic	-0.020989	0.0227322	0.97923	0.355844	2280	52020	FALSE	FALSE
259	Other endocrine disorders	endocrine/metabolic	-0.065	0.0704159	0.937068	0.355962	229	57443	FALSE	FALSE
702.2	Seborrheic keratosis	dermatologic	0.0196929	0.0213528	1.01989	0.356391	2740	58745	FALSE	FALSE
764	Sciatica	symptoms	-0.0319009	0.0346139	0.968603	0.356726	969	59028	FALSE	FALSE
349	Other and unspecified disorders of the nervous system	neurological	0.0514961	0.0560078	1.05285	0.357863	363	51373	FALSE	FALSE
224	Benign neoplasm of eye	neoplasms	-0.0725301	0.0790061	0.930038	0.358602	182	63942	FALSE	FALSE
184.1	Malignant neoplasm of ovary and other uterine adnexa	neoplasms	-0.0450013	0.0490515	0.955996	0.358917	477	60114	FALSE	FALSE
512.1	Wheezing	respiratory	-0.0336427	0.0367655	0.966917	0.36016	859	35293	FALSE	FALSE
573.7	Abnormal results of function study of liver	digestive	-0.0438833	0.0479902	0.957066	0.360495	497	53431	FALSE	FALSE
199	Neoplasm of uncertain behavior	neoplasms	-0.0222528	0.0243574	0.977993	0.360929	1995	49768	FALSE	FALSE
530.11	GERD	digestive	-0.010561	0.0115638	0.989495	0.361097	10839	42041	FALSE	FALSE
732	Osteochondropathies	musculoskeletal	-0.0821165	0.0900961	0.921165	0.362068	140	54545	FALSE	FALSE
624	Symptoms involving female genital tract	genitourinary	0.0802847	0.0881907	1.0836	0.362636	147	61699	FALSE	FALSE
275.1	Disorders of iron metabolism	hematopoietic	0.0679878	0.0747358	1.07035	0.362976	205	59116	FALSE	FALSE
706.8	Other specified diseases of sebaceous glands	dermatologic	-0.0671405	0.0738553	0.935064	0.363306	211	59929	FALSE	FALSE
427.42	Cardiac arrest	circulatory system	-0.0475055	0.0522909	0.953605	0.363622	417	42223	FALSE	FALSE
189.11	Malignant neoplasm of kidney, except pelvis	neoplasms	-0.0342628	0.0377417	0.966317	0.363971	816	64106	FALSE	FALSE
287.32	Secondary thrombocytopenia	hematopoietic	0.0413597	0.0455807	1.04223	0.364199	550	52020	FALSE	FALSE
341	Other demyelinating diseases of central nervous system	neurological	-0.0421888	0.0465681	0.958689	0.364957	526	51373	FALSE	FALSE
656	Other perinatal conditions of fetus or newborn	pregnancy complications	0.0370361	0.0409471	1.03773	0.365737	903	64736	FALSE	FALSE
740.3	Osteoarthrosis involving more than one site, but not specified as generalized	musculoskeletal	0.0927895	0.102776	1.09723	0.366614	108	52148	FALSE	FALSE
510.2	Lung transplant	respiratory	-0.0697898	0.0775608	0.93259	0.368223	188	56470	FALSE	FALSE
555.1	Regional enteritis	digestive	0.0221155	0.0245922	1.02236	0.368499	1978	45757	FALSE	FALSE
362.27	Drusen (degenerative) of retina	sense organs	0.0782673	0.0872709	1.08141	0.369809	151	60004	FALSE	FALSE
580.4	Renal sclerosis, NOS	genitourinary	0.080638	0.0899797	1.08398	0.370157	140	50252	FALSE	FALSE
782.6	Pallor and flushing	symptoms	0.0706505	0.0790436	1.07321	0.37142	181	55035	FALSE	FALSE
571.51	Cirrhosis of liver without mention of alcohol	digestive	-0.0219896	0.0247335	0.97825	0.37397	1938	53431	FALSE	FALSE
612.2	Hypertrophy of breast (Gynecomastia)	genitourinary	0.0561869	0.0632018	1.0578	0.373998	285	59811	FALSE	FALSE
681.2	Cellulitis and abscess of face/neck	dermatologic	-0.0491849	0.0553372	0.952005	0.374098	371	55482	FALSE	FALSE
519.9	Symptoms involving respiratory system and other chest symptoms	respiratory	-0.0233896	0.0263319	0.976882	0.3744	1678	59599	FALSE	FALSE
386.1	Meniere's disease	sense organs	0.067789	0.0763895	1.07014	0.374856	194	56870	FALSE	FALSE
690	Erythematosquamous dermatosis	dermatologic	-0.0421689	0.0475281	0.958708	0.374949	510	56932	FALSE	FALSE
112	Candidiasis	infectious diseases	0.0239064	0.026952	1.02419	0.375078	1600	57496	FALSE	FALSE
656.26	Transitory tachypnea or apnea of newborn	pregnancy complications	0.0750085	0.0846051	1.07789	0.37531	196	64736	FALSE	FALSE
70.2	Viral hepatitis B	infectious diseases	0.0677426	0.076457	1.07009	0.375605	195	54271	FALSE	FALSE
415.11	Pulmonary embolism and infarction, acute	circulatory system	-0.0281818	0.0318922	0.972212	0.376881	1144	54493	FALSE	FALSE
334	Degenerative disease of the spinal cord	neurological	-0.0395369	0.0447453	0.961234	0.376912	571	51373	FALSE	FALSE
758.1	Chromosomal anomalies	congenital anomalies	0.0518297	0.0589578	1.0532	0.379348	349	63776	FALSE	FALSE
368.1	Amblyopia	sense organs	0.0688721	0.0785816	1.0713	0.38079	187	61356	FALSE	FALSE
452	Other venous embolism and thrombosis	circulatory system	-0.0179854	0.0205517	0.982175	0.381506	2849	51170	FALSE	FALSE
290.16	Vascular dementia	mental disorders	0.0820343	0.0940152	1.08549	0.382901	130	53490	FALSE	FALSE
568.1	Peritoneal adhesions (postoperative) (postinfection)	digestive	0.046031	0.0527822	1.04711	0.383157	410	55284	FALSE	FALSE
705.1	Dyshidrosis	dermatologic	-0.0887346	0.10192	0.915088	0.383955	109	59929	FALSE	FALSE
348.4	Cerebral cysts	neurological	-0.0807546	0.0929241	0.92242	0.384826	132	51373	FALSE	FALSE
854	Complications of cardiac/vascular device, implant, and graft	injuries & poisonings	-0.0317274	0.0365171	0.968771	0.384936	863	56963	FALSE	FALSE
264	Lack of normal physiological development	endocrine/metabolic	0.025083	0.0288704	1.0254	0.384949	1820	48010	FALSE	FALSE
426.8	Other cardiac conduction disorders	circulatory system	0.0759707	0.0875954	1.07893	0.385783	148	42223	FALSE	FALSE
530.2	Esophageal bleeding (varices/hemorrhage)	digestive	-0.0339049	0.0392471	0.966663	0.387653	747	42041	FALSE	FALSE
275.53	Disorders of phosphorus metabolism	endocrine/metabolic	-0.0343985	0.0399538	0.966186	0.389262	719	59116	FALSE	FALSE
695.41	Cutaneous lupus erythematosus	dermatologic	-0.0773083	0.089879	0.925604	0.389713	139	55596	FALSE	FALSE
694.2	Other dyschromia	dermatologic	-0.0320967	0.0373749	0.968413	0.390464	827	56932	FALSE	FALSE
433.11	Occlusion of cerebral arteries, with cerebral infarction	circulatory system	-0.0561609	0.0657644	0.945387	0.39312	264	56031	FALSE	FALSE
714.2	Juvenile rheumatoid arthritis	musculoskeletal	-0.0553668	0.0649965	0.946138	0.394301	275	56429	FALSE	FALSE
110.1	Dermatophytosis	infectious diseases	-0.0234059	0.0275213	0.976866	0.395067	1562	57496	FALSE	FALSE
260.3	Adult failure to thrive	endocrine/metabolic	0.0308615	0.036322	1.03134	0.395511	884	48010	FALSE	FALSE
727.7	Contracture of tendon (sheath)	musculoskeletal	-0.0676629	0.0796684	0.934575	0.395711	179	51199	FALSE	FALSE
907	Injuries to the nervous system	injuries & poisonings	-0.0543916	0.0640885	0.947061	0.396051	277	65475	FALSE	FALSE
740.11	Osteoarthrosis, localized, primary	musculoskeletal	0.0151631	0.0179115	1.01528	0.397242	4081	52148	FALSE	FALSE
348.2	Cerebral edema and compression of brain	neurological	-0.0296884	0.0351471	0.970748	0.398284	931	51373	FALSE	FALSE
90	Sexually transmitted infections (not HIV or hepatitis)	infectious diseases	-0.0687456	0.0815345	0.933564	0.399146	171	65933	FALSE	FALSE
198.6	Secondary malignancy of bone	neoplasms	-0.0232112	0.0276522	0.977056	0.401247	1540	49768	FALSE	FALSE
735.23	Hallux rigidus	musculoskeletal	0.0688468	0.0827053	1.07127	0.405164	167	57960	FALSE	FALSE
338.1	Acute pain	neurological	0.0121132	0.0145799	1.01219	0.406077	5993	51995	FALSE	FALSE
224.1	Benign neoplasm of eye, uveal	neoplasms	-0.078264	0.0942372	0.92472	0.406256	128	63942	FALSE	FALSE
803.3	Fracture of clavicle or scapula	injuries & poisonings	0.0480922	0.0582129	1.04927	0.408722	337	54954	FALSE	FALSE
960	Poisoning by antibiotics	injuries & poisonings	-0.0233772	0.0283488	0.976894	0.409583	1441	51467	FALSE	FALSE
994.2	Sepsis	injuries & poisonings	-0.0159028	0.0193186	0.984223	0.410401	3227	60313	FALSE	FALSE
440.22	Atherosclerosis of native arteries of the extremities with intermittent claudication	circulatory system	-0.038541	0.0469658	0.962192	0.411863	521	54944	FALSE	FALSE
433.3	Cerebral ischemia	circulatory system	0.0196571	0.0239766	1.01985	0.412305	2113	56031	FALSE	FALSE
711.1	Pyogenic arthritis	musculoskeletal	-0.0538842	0.0657688	0.947542	0.412617	262	54964	FALSE	FALSE
733	Other disorders of bone and cartilage	musculoskeletal	0.0294145	0.0359083	1.02985	0.412698	891	54545	FALSE	FALSE
255.21	Glucocorticoid deficiency	endocrine/metabolic	-0.0331234	0.0406797	0.967419	0.415502	688	57443	FALSE	FALSE
618.1	Prolapse of vaginal walls	genitourinary	0.0350252	0.04312	1.03565	0.416635	623	64999	FALSE	FALSE
281.9	Deficiency anemias	hematopoietic	0.0611035	0.0753306	1.06301	0.417286	202	43916	FALSE	FALSE
690.1	Seborrheic dermatitis	dermatologic	-0.0386565	0.0476697	0.962081	0.417409	507	56932	FALSE	FALSE
722.6	Degeneration of intervertebral disc	musculoskeletal	0.0165764	0.0204468	1.01671	0.417532	2959	53332	FALSE	FALSE
701.3	Circumscribed scleroderma	dermatologic	0.0764969	0.0953585	1.0795	0.422435	125	59531	FALSE	FALSE
728.7	Fasciitis	musculoskeletal	0.0310128	0.0386598	1.0315	0.422438	771	51199	FALSE	FALSE
480	Pneumonia	respiratory	0.0117429	0.0147439	1.01181	0.425765	5901	51312	FALSE	FALSE
41.2	Streptococcus infection	infectious diseases	-0.0252582	0.0317879	0.975058	0.426855	1138	55465	FALSE	FALSE
592.1	Cystitis	genitourinary	0.0345122	0.0435617	1.03511	0.428209	605	49739	FALSE	FALSE
377.1	Optic atrophy	sense organs	-0.071803	0.0909318	0.930714	0.42974	137	57771	FALSE	FALSE
478	Throat pain	respiratory	0.0446046	0.0565074	1.04561	0.429903	358	46830	FALSE	FALSE
704.2	Hirsutism	dermatologic	0.0763461	0.0974257	1.07934	0.433255	121	61760	FALSE	FALSE
577.1	Acute pancreatitis	digestive	0.0349267	0.0446426	1.03554	0.434001	574	63935	FALSE	FALSE
681.1	Cellulitis and abscess of fingers/toes	dermatologic	-0.0364924	0.0466485	0.964165	0.434047	526	55482	FALSE	FALSE
564	Functional digestive disorders	digestive	0.0177992	0.0228357	1.01796	0.435717	2290	45757	FALSE	FALSE
772.2	Spasm of muscle	symptoms	-0.0231328	0.0296793	0.977133	0.435729	1313	58212	FALSE	FALSE
656.2	Respiratory conditions of fetus and newborn	pregnancy complications	0.0402472	0.0517031	1.04107	0.436315	552	64736	FALSE	FALSE
741	Symptoms and disorders of the joints	musculoskeletal	0.0145758	0.0187459	1.01468	0.436836	3452	55841	FALSE	FALSE
318	Tobacco use disorder	mental disorders	-0.0112428	0.0144598	0.98882	0.436852	6179	51688	FALSE	FALSE
473.3	Paralysis/spasm of vocal cords or larynx	respiratory	0.0426778	0.055051	1.0436	0.438197	377	46830	FALSE	FALSE
946	Anaphylactic shock NOS	injuries & poisonings	0.0603952	0.0783311	1.06226	0.440692	185	53236	FALSE	FALSE
694	Dyschromia and Vitiligo	dermatologic	-0.0278855	0.0361966	0.9725	0.441069	883	56932	FALSE	FALSE
420.22	Chronic pericarditis	circulatory system	-0.0610948	0.0794777	0.940734	0.442069	180	60258	FALSE	FALSE
803.21	Colles' fracture	injuries & poisonings	-0.06823	0.0887825	0.934046	0.442186	145	54954	FALSE	FALSE
656.5	Hematological disorders of newborn	pregnancy complications	0.070762	0.0922929	1.07333	0.443253	156	64736	FALSE	FALSE
197	Chemotherapy	neoplasms	-0.0106856	0.0139877	0.989371	0.444912	6808	49768	FALSE	FALSE
527	Diseases of the salivary glands	digestive	0.0345049	0.0453368	1.03511	0.446609	557	62042	FALSE	FALSE
728.71	Contracture of palmar fascia [Dupuytren's disease]	musculoskeletal	-0.071958	0.0946939	0.93057	0.447314	127	51199	FALSE	FALSE
721.1	Spondylosis without myelopathy	musculoskeletal	-0.0160259	0.0211157	0.984102	0.447879	2767	53332	FALSE	FALSE
792.1	Papanicolaou smear of cervix or vagina with atypical squamous cells	symptoms	0.0262008	0.0345353	1.02655	0.448052	981	58458	FALSE	FALSE
442.1	Aortic aneurysm	circulatory system	0.0250505	0.0331109	1.02537	0.449311	1084	54944	FALSE	FALSE
276.11	Hyperosmolality and/or hypernatremia	endocrine/metabolic	-0.0312685	0.0413466	0.969215	0.449497	672	44115	FALSE	FALSE
288.3	Eosinophilia	hematopoietic	0.0563086	0.0745793	1.05792	0.450239	205	49819	FALSE	FALSE
840.2	Rotator cuff (capsule) sprain	injuries & poisonings	-0.0364921	0.0483478	0.964166	0.450379	491	58409	FALSE	FALSE
204.4	Multiple myeloma	neoplasms	0.0557103	0.074662	1.05729	0.455567	205	63328	FALSE	FALSE
253.1	Pituitary hyperfunction	endocrine/metabolic	0.0624848	0.0839233	1.06448	0.456546	161	57443	FALSE	FALSE
681.6	Cellulitis and abscess of foot, toe	dermatologic	-0.0446877	0.06015	0.956296	0.457519	315	55482	FALSE	FALSE
726.1	Enthesopathy	musculoskeletal	0.017	0.0228828	1.01715	0.457533	2306	51199	FALSE	FALSE
709.6	Other specified diffuse diseases of connective tissue	dermatologic	-0.0507259	0.0683186	0.950539	0.457791	241	56112	FALSE	FALSE
253.5	Pituitary dwarfism	endocrine/metabolic	0.0582809	0.0791297	1.06001	0.461412	185	57443	FALSE	FALSE
727	Other disorders of synovium, tendon, and bursa	musculoskeletal	0.015486	0.0210532	1.01561	0.461996	2715	51199	FALSE	FALSE
618.6	Vaginal enterocele, congenital or acquired	genitourinary	-0.0590214	0.0803117	0.942687	0.462398	175	64999	FALSE	FALSE
636.1	Threatened premature labor	pregnancy complications	0.0383026	0.0522218	1.03905	0.463278	427	63544	FALSE	FALSE
797	Shock	symptoms	-0.0221082	0.0301456	0.978134	0.463327	1275	63543	FALSE	FALSE
442.3	Aneurysm of artery of lower extremity	circulatory system	-0.0742095	0.101207	0.928477	0.46341	110	54944	FALSE	FALSE
323	Encephalitis	neurological	-0.0625435	0.0853884	0.939372	0.463889	156	65094	FALSE	FALSE
707.1	Decubitus ulcer	dermatologic	-0.0298668	0.0408146	0.970575	0.464311	689	62987	FALSE	FALSE
555	Inflammatory bowel disease and other gastroenteritis and colitis	digestive	0.0164734	0.0227293	1.01661	0.468598	2325	45757	FALSE	FALSE
345.11	Generalized convulsive epilepsy	neurological	0.0302691	0.0417732	1.03073	0.468694	671	51373	FALSE	FALSE
573.5	Jaundice (not of newborn)	digestive	-0.029974	0.0413755	0.970471	0.468796	673	53431	FALSE	FALSE
259.4	Precocious sexual development and puberty NEC	endocrine/metabolic	0.0777857	0.107407	1.08089	0.468933	103	57443	FALSE	FALSE
965.1	Opiates and related narcotics causing adverse effects in therapeutic use	injuries & poisonings	-0.0309726	0.0427729	0.969502	0.468993	622	51467	FALSE	FALSE
611.1	Abnormal mammogram	genitourinary	-0.0232314	0.0321287	0.977036	0.469636	1141	59811	FALSE	FALSE
513.3	Hypoventilation	respiratory	-0.0337254	0.046833	0.966837	0.471452	529	61249	FALSE	FALSE
249	Secondary diabetes mellitus	endocrine/metabolic	-0.0408468	0.0567363	0.959976	0.471561	355	51282	FALSE	FALSE
695.7	Prurigo and Lichen	dermatologic	-0.0565726	0.0785852	0.944998	0.471593	184	56932	FALSE	FALSE
835	Internal derangement of knee	injuries & poisonings	0.027145	0.0378173	1.02752	0.472885	805	61735	FALSE	FALSE
536.8	Dyspepsia and other specified disorders of function of stomach	digestive	0.0314908	0.0439282	1.03199	0.473455	593	57310	FALSE	FALSE
706.1	Acne	dermatologic	0.0275509	0.0385441	1.02793	0.474739	789	59929	FALSE	FALSE
580.32	Nephritis and nephropathy with pathological lesion	genitourinary	-0.0484673	0.067893	0.952688	0.475303	246	50252	FALSE	FALSE
611	Abnormal findings on mammogram or breast exam	genitourinary	0.016096	0.0225506	1.01623	0.475369	2412	59811	FALSE	FALSE
818.1	Subdural hemorrhage (injury)	injuries & poisonings	0.0575427	0.0807121	1.05923	0.475884	175	63822	FALSE	FALSE
801	Fracture of ankle and foot	injuries & poisonings	-0.0211013	0.0296859	0.97912	0.477197	1315	54954	FALSE	FALSE
241.2	Nontoxic multinodular goiter	endocrine/metabolic	0.0224276	0.0316134	1.02268	0.478055	1184	53335	FALSE	FALSE
512.8	Cough	respiratory	-0.009188	0.0129635	0.990854	0.478475	8595	35293	FALSE	FALSE
781	Symptoms involving nervous and musculoskeletal systems	symptoms	0.0329597	0.0465868	1.03351	0.479262	528	63585	FALSE	FALSE
480.13	MRSA pneumonia	respiratory	0.0565738	0.0799852	1.0582	0.479378	178	51312	FALSE	FALSE
565	Anal and rectal conditions	digestive	0.0200992	0.028489	1.0203	0.480493	1443	55284	FALSE	FALSE
195	Cancer, suspected or other	neoplasms	0.0136406	0.0193851	1.01373	0.481641	3284	49768	FALSE	FALSE
572	Ascites (non malignant)	digestive	-0.0160767	0.0228861	0.984052	0.482388	2259	53431	FALSE	FALSE
302.1	Decreased libido	mental disorders	0.0680898	0.0972458	1.07046	0.483814	120	41596	FALSE	FALSE
260.2	severe protein-calorie malnutrition	endocrine/metabolic	-0.0194026	0.0277226	0.980784	0.484	1547	48010	FALSE	FALSE
747.13	Congenital anomalies of great vessels	congenital anomalies	-0.0312235	0.0447283	0.969259	0.485134	613	62051	FALSE	FALSE
709.3	Systemic sclerosis	dermatologic	-0.0450896	0.0647334	0.955912	0.486089	270	56112	FALSE	FALSE
204.11	Lymphoid leukemia, acute	neoplasms	0.0588082	0.0846574	1.06057	0.487268	159	63328	FALSE	FALSE
524.3	Anomalies of tooth position/malocclusion	digestive	0.0434662	0.0626484	1.04442	0.4878	293	61056	FALSE	FALSE
426.4	Anomalous atrioventricular excitation	circulatory system	0.0719709	0.104142	1.07462	0.489512	105	42223	FALSE	FALSE
599.1	Urinary obstruction	genitourinary	-0.0486219	0.0704518	0.952541	0.490103	232	49505	FALSE	FALSE
292.1	Aphasia/speech disturbance	mental disorders	0.0226808	0.032865	1.02294	0.490119	1073	53490	FALSE	FALSE
255.2	Adrenal hypofunction	endocrine/metabolic	-0.0265714	0.0385954	0.973779	0.491163	765	57443	FALSE	FALSE
281	Other deficiency anemia	hematopoietic	0.0240652	0.0349901	1.02436	0.491597	960	43916	FALSE	FALSE
619.4	Noninflammatory disorders of vagina	genitourinary	0.0448482	0.0652902	1.04587	0.492142	267	62595	FALSE	FALSE
740.9	Osteoarthrosis NOS	musculoskeletal	0.0118693	0.0172809	1.01194	0.49218	4519	52148	FALSE	FALSE
726.2	Synoviopathy	musculoskeletal	0.0711978	0.103732	1.07379	0.492483	106	51199	FALSE	FALSE
204.21	Myeloid leukemia, acute	neoplasms	-0.029743	0.0434225	0.970695	0.493364	608	63328	FALSE	FALSE
252.1	Hyperparathyroidism	endocrine/metabolic	0.0298198	0.0435545	1.03027	0.493562	606	57443	FALSE	FALSE
149.5	Hx of malignant neoplasm of oral cavity and pharynx	neoplasms	0.0322574	0.0472128	1.03278	0.494459	516	64188	FALSE	FALSE
385	Other disorders of middle ear and mastoid	sense organs	0.0572593	0.0838986	1.05893	0.494934	161	58074	FALSE	FALSE
279.7	Other immunological findings	endocrine/metabolic	0.0441819	0.0647924	1.04517	0.495303	271	61342	FALSE	FALSE
507	Pleurisy; pleural effusion	respiratory	-0.00992601	0.0145607	0.990123	0.49543	6333	46540	FALSE	FALSE
735	Acquired foot deformities	musculoskeletal	0.0189492	0.0279371	1.01913	0.497593	1489	57960	FALSE	FALSE
619.2	Disorders of uterus, NEC	genitourinary	0.0424705	0.0627917	1.04339	0.498805	291	62595	FALSE	FALSE
772.3	Muscle weakness	symptoms	0.014504	0.0214727	1.01461	0.499384	2568	58212	FALSE	FALSE
352	Disorders of other cranial nerves	neurological	0.0297355	0.044124	1.03018	0.50037	588	57822	FALSE	FALSE
71	Human immunodeficiency virus [HIV] disease	infectious diseases	0.0276898	0.0412375	1.02808	0.50192	681	54271	FALSE	FALSE
348.9	Other conditions of brain, NOS	neurological	0.0199717	0.0297556	1.02017	0.502098	1312	51373	FALSE	FALSE
729	Other disorders of soft tissues	musculoskeletal	0.0293133	0.0437107	1.02975	0.502463	597	51199	FALSE	FALSE
519	Other diseases of respiratory system, not elsewhere classified	respiratory	-0.0161217	0.0240557	0.984008	0.502742	2020	59599	FALSE	FALSE
277.4	Disorders of bilirubin excretion	endocrine/metabolic	0.0566869	0.0847218	1.05832	0.503435	159	63179	FALSE	FALSE
429.3	Symptoms involving cardiovascular system	circulatory system	-0.0278595	0.0416421	0.972525	0.503481	661	54175	FALSE	FALSE
625	Pain and other symptoms associated with female genital organs	genitourinary	0.0225118	0.0338472	1.02277	0.505986	1015	61699	FALSE	FALSE
253.4	Anterior pituitary disorders	endocrine/metabolic	0.0503093	0.0757104	1.0516	0.506373	199	57443	FALSE	FALSE
159.3	Malignant neoplasm of gallbladder and extrahepatic bile ducts	neoplasms	0.0557033	0.0839232	1.05728	0.506856	161	58220	FALSE	FALSE
443.8	Other specified peripheral vascular diseases	circulatory system	-0.0630854	0.0950897	0.938863	0.507055	125	54944	FALSE	FALSE
458.9	Hypotension NOS	circulatory system	0.0118136	0.0178547	1.01188	0.508196	3902	54545	FALSE	FALSE
276.5	Hypovolemia	endocrine/metabolic	-0.0105873	0.0160192	0.989469	0.508667	4953	44115	FALSE	FALSE
313.2	Tics and stuttering	mental disorders	-0.0712039	0.10775	0.931272	0.508725	100	61488	FALSE	FALSE
722	Intervertebral disc disorders	musculoskeletal	0.011929	0.0180623	1.012	0.508972	3844	53332	FALSE	FALSE
565.1	Anal and rectal polyp	digestive	0.0661154	0.100387	1.06835	0.510149	114	55284	FALSE	FALSE
752.1	Neural tube defects	congenital anomalies	0.0511775	0.0778364	1.05251	0.510859	189	64707	FALSE	FALSE
191	Malignant and unknown neoplasms of brain and nervous system	neoplasms	-0.0250252	0.0380971	0.975285	0.511258	787	63942	FALSE	FALSE
724.2	Disorders of coccyx	musculoskeletal	0.0574573	0.0875465	1.05914	0.511627	148	53332	FALSE	FALSE
41.11	Methicillin sensitive Staphylococcus aureus	infectious diseases	-0.0233824	0.0357534	0.976889	0.513118	898	55465	FALSE	FALSE
529	Diseases and other conditions of the tongue	digestive	0.0658987	0.101223	1.06812	0.515029	111	62042	FALSE	FALSE
71.1	HIV infection, symptomatic	infectious diseases	0.0268952	0.0414449	1.02726	0.516379	674	54271	FALSE	FALSE
447.1	Stricture of artery	circulatory system	-0.0641869	0.0990314	0.93783	0.51689	115	54944	FALSE	FALSE
994.21	Septic shock	injuries & poisonings	-0.019577	0.0303189	0.980613	0.518472	1261	60313	FALSE	FALSE
696.41	Psoriasis vulgaris	dermatologic	-0.0268058	0.0415469	0.97355	0.518802	662	54527	FALSE	FALSE
210	Benign neoplasm of lip, oral cavity, and pharynx	neoplasms	0.0502946	0.0779715	1.05158	0.518902	188	64188	FALSE	FALSE
441.1	Acute vascular insufficiency of intestine	circulatory system	0.0537	0.0833424	1.05517	0.519362	163	54944	FALSE	FALSE
598	Abnormal findings on examination of urine	genitourinary	-0.0452571	0.0703063	0.955752	0.519761	230	65445	FALSE	FALSE
526.41	Temporomandibular joint disorder, unspecified	digestive	0.0606116	0.0944131	1.06249	0.520884	128	61056	FALSE	FALSE
327.7	Sleep related movement disorders	neurological	-0.0231964	0.0363586	0.977071	0.523481	868	51076	FALSE	FALSE
655	Known or suspected fetal abnormality affecting management of mother	pregnancy complications	0.0177489	0.0279166	1.01791	0.524918	1606	63583	FALSE	FALSE
642	Hypertension complicating pregnancy, childbirth, and the puerperium	pregnancy complications	0.0294671	0.0464142	1.02991	0.525512	539	65461	FALSE	FALSE
38.3	Bacteremia	infectious diseases	-0.0151137	0.0238894	0.985	0.526962	2061	55465	FALSE	FALSE
293.1	Swelling, mass, or lump in head and neck [Space-occupying lesion, intracranial NOS]	mental disorders	0.0180759	0.0285742	1.01824	0.526998	1420	61851	FALSE	FALSE
427.4	Cardiac arrest and ventricular fibrillation	circulatory system	-0.0287384	0.0454313	0.971671	0.527016	556	42223	FALSE	FALSE
395	Heart valve disorders	circulatory system	-0.0102847	0.0162605	0.989768	0.527063	4923	54334	FALSE	FALSE
560.1	Paralytic ileus	digestive	0.0221734	0.0351028	1.02242	0.527601	943	45757	FALSE	FALSE
277.5	Other disorders of lipoid metabolism	endocrine/metabolic	0.0558045	0.0883508	1.05739	0.527632	146	63179	FALSE	FALSE
427	Cardiac dysrhythmias	circulatory system	0.00663819	0.0105798	1.00666	0.530372	14955	42223	FALSE	FALSE
590	Pyelonephritis	genitourinary	-0.0242467	0.0388546	0.976045	0.532603	761	49739	FALSE	FALSE
550.4	Umbilical hernia	digestive	-0.0315598	0.0506916	0.968933	0.533558	446	58238	FALSE	FALSE
427.5	Arrhythmia (cardiac) NOS	circulatory system	-0.011888	0.0191153	0.988182	0.534002	3527	42223	FALSE	FALSE
800.2	Fracture of unspecified part of femur	injuries & poisonings	0.0335871	0.0540782	1.03416	0.534544	390	54954	FALSE	FALSE
614.3	Pelvic inflammatory disease (PID)	genitourinary	0.0540723	0.0872303	1.05556	0.535337	149	62378	FALSE	FALSE
457.2	Encounter for long-term (current) use of antiplatelets/antithrombotics	circulatory system	-0.0326753	0.0527319	0.967853	0.535489	411	51170	FALSE	FALSE
949	Allergies, other	injuries & poisonings	0.0257862	0.0416183	1.02612	0.535529	657	53236	FALSE	FALSE
875	Non-healing surgical wound	injuries & poisonings	-0.0459803	0.0743364	0.955061	0.536217	205	59016	FALSE	FALSE
348.8	Encephalopathy, not elsewhere classified	neurological	-0.0186017	0.0301309	0.98157	0.536994	1275	51373	FALSE	FALSE
324	Other CNS infection and poliomyelitis	neurological	-0.0433516	0.070314	0.957575	0.537537	230	65094	FALSE	FALSE
180.1	Cervical cancer	neoplasms	-0.0431092	0.0704816	0.957807	0.540777	227	58458	FALSE	FALSE
315.2	Speech and language disorder	mental disorders	0.0309856	0.0507239	1.03147	0.541286	489	61488	FALSE	FALSE
184	Cancer of other female genital organs	neoplasms	-0.0264702	0.0433626	0.973877	0.54157	613	60114	FALSE	FALSE
635	Hemorrhage during pregnancy; childbirth and postpartum	pregnancy complications	0.0385693	0.0632254	1.03932	0.541843	291	63544	FALSE	FALSE
110.11	Dermatophytosis of nail	infectious diseases	-0.0182767	0.0300178	0.981889	0.542616	1311	57496	FALSE	FALSE
771.2	Cramp of limb	symptoms	-0.0506285	0.0833303	0.950632	0.543476	162	58591	FALSE	FALSE
240	Simple and unspecified goiter	endocrine/metabolic	-0.0347369	0.0572246	0.96586	0.543833	350	53335	FALSE	FALSE
289.1	Myelofibrosis	hematopoietic	0.0582339	0.0962367	1.05996	0.545105	124	49819	FALSE	FALSE
287.1	Spontaneous ecchymoses	hematopoietic	0.0587462	0.0970887	1.06051	0.545127	120	52020	FALSE	FALSE
366	Cataract	sense organs	-0.0103322	0.0170876	0.989721	0.545405	4561	59476	FALSE	FALSE
701	Other hypertrophic and atrophic conditions of skin	dermatologic	0.0150084	0.0248986	1.01512	0.546653	1893	59531	FALSE	FALSE
728.2	Laxity of ligament or hypermobility syndrome	musculoskeletal	0.0632402	0.105065	1.06528	0.547232	104	51199	FALSE	FALSE
649.1	Diabetes or abnormal glucose tolerance complicating pregnancy	pregnancy complications	0.0302578	0.0502762	1.03072	0.547286	467	63852	FALSE	FALSE
261.4	Vitamin D deficiency	endocrine/metabolic	-0.0101563	0.0169878	0.989895	0.549936	4384	48010	FALSE	FALSE
279.1	Immunity deficiency	endocrine/metabolic	-0.0179873	0.0301768	0.982173	0.551131	1271	61342	FALSE	FALSE
613.1	Inflammatory disease of breast	genitourinary	0.0451973	0.0758729	1.04623	0.551377	197	62844	FALSE	FALSE
783	Fever of unknown origin	symptoms	0.00785043	0.0132098	1.00788	0.552319	7486	51884	FALSE	FALSE
38.2	Gram positive septicemia	infectious diseases	-0.0274545	0.0463863	0.972919	0.55394	531	55465	FALSE	FALSE
749.2	Congenital anomalies of skull and face bones	congenital anomalies	0.0449053	0.0758885	1.04593	0.554033	206	65060	FALSE	FALSE
747.1	Cardiac congenital anomalies	congenital anomalies	-0.0135909	0.02308	0.986501	0.555954	2254	62051	FALSE	FALSE
270.38	Other specified disorders of plasma protein metabolism	endocrine/metabolic	0.0451161	0.0770305	1.04615	0.558083	192	62465	FALSE	FALSE
446.5	Giant cell arteritis	circulatory system	-0.0582037	0.0996398	0.943458	0.559126	115	54944	FALSE	FALSE
735.2	Acquired toe deformities	musculoskeletal	-0.0233941	0.0401211	0.976877	0.559834	715	57960	FALSE	FALSE
198.7	Secondary malignant neoplasm of skin	neoplasms	-0.0313081	0.0537971	0.969177	0.560589	392	49768	FALSE	FALSE
530.1	Esophagitis, GERD and related diseases	digestive	-0.00659509	0.0113585	0.993427	0.561488	11345	42041	FALSE	FALSE
287.31	Primary thrombocytopenia	hematopoietic	0.0367165	0.063593	1.0374	0.563692	282	52020	FALSE	FALSE
378.5	Paralytic strabismus	sense organs	-0.0533106	0.0932968	0.948085	0.567723	130	57771	FALSE	FALSE
681.7	Cellulitis and abscess of trunk	dermatologic	-0.0199125	0.0348763	0.980284	0.568036	944	55482	FALSE	FALSE
523	Gingival and periodontal diseases	digestive	0.0239562	0.0421846	1.02425	0.570111	651	61056	FALSE	FALSE
172.22	Squamous cell carcinoma	neoplasms	0.0227316	0.0400299	1.02299	0.570127	734	56328	FALSE	FALSE
586.4	Stricture/obstruction of ureter	genitourinary	-0.026833	0.0474071	0.973524	0.571386	512	50252	FALSE	FALSE
351	Other peripheral nerve disorders	neurological	0.0121725	0.0215592	1.01225	0.572342	2560	57822	FALSE	FALSE
415.1	Acute pulmonary heart disease	circulatory system	-0.0169505	0.0301921	0.983192	0.574511	1284	54493	FALSE	FALSE
427.21	Atrial fibrillation	circulatory system	-0.00917139	0.0163649	0.990871	0.575185	6039	42223	FALSE	FALSE
720	Spinal stenosis	musculoskeletal	0.0126111	0.022607	1.01269	0.576954	2419	53332	FALSE	FALSE
626.2	Dysmenorrhea	genitourinary	0.035312	0.0633765	1.03594	0.577406	285	55552	FALSE	FALSE
695.9	Unspecified erythematous condition	dermatologic	-0.0448901	0.08078	0.956103	0.578411	173	56932	FALSE	FALSE
626.1	Irregular menstrual cycle/bleeding	genitourinary	0.014013	0.0252361	1.01411	0.578705	1933	55552	FALSE	FALSE
480.11	Pneumococcal pneumonia	respiratory	-0.0363892	0.0658549	0.964265	0.58056	263	51312	FALSE	FALSE
333.2	Myoclonus	neurological	-0.045705	0.0828649	0.955324	0.581249	165	51373	FALSE	FALSE
596.1	Bladder neck obstruction	genitourinary	-0.0479221	0.0868882	0.953208	0.581265	153	59800	FALSE	FALSE
53	Herpes zoster	infectious diseases	-0.0253029	0.0459869	0.975015	0.58217	542	54271	FALSE	FALSE
261.2	Vitamin B-complex deficiencies	endocrine/metabolic	-0.0168387	0.0306243	0.983302	0.582425	1251	48010	FALSE	FALSE
191.1	Cancer of brain and nervous system	neoplasms	-0.0235808	0.0429935	0.976695	0.583366	617	63942	FALSE	FALSE
346.1	Nonspecific abnormal findings on radiological and other examination of skull and head	neurological	-0.0563275	0.103183	0.94523	0.585137	107	51373	FALSE	FALSE
615	Endometriosis	genitourinary	0.03743	0.0687713	1.03814	0.586258	241	62378	FALSE	FALSE
627.1	Postmenopausal bleeding	genitourinary	0.0256842	0.0472792	1.02602	0.586961	515	55552	FALSE	FALSE
965	Poisoning by analgesics, antipyretics, and antirheumatics	injuries & poisonings	-0.0263845	0.0486087	0.973961	0.587272	480	51467	FALSE	FALSE
758	Chromosomal anomalies and genetic disorders	congenital anomalies	0.0294028	0.0542087	1.02984	0.587543	409	63776	FALSE	FALSE
858	Complication of internal orthopedic device	injuries & poisonings	-0.0217518	0.0401298	0.978483	0.587795	711	56963	FALSE	FALSE
288.1	Decreased white blood cell count	hematopoietic	-0.0131168	0.0242195	0.986969	0.588107	2011	49819	FALSE	FALSE
191.11	Cancer of brain	neoplasms	-0.0243958	0.0451887	0.975899	0.58929	558	63942	FALSE	FALSE
689	Disorder of skin and subcutaneous tissue NOS	dermatologic	0.0197149	0.0365282	1.01991	0.589393	861	62386	FALSE	FALSE
610.8	Other specified benign mammary dysplasias	genitourinary	-0.0566648	0.106047	0.944911	0.593109	100	59811	FALSE	FALSE
227.1	Benign neoplasm of adrenal gland	neoplasms	-0.0462235	0.0866482	0.954829	0.593714	151	64240	FALSE	FALSE
622	Polyp of female genital organs	genitourinary	-0.0360752	0.0678394	0.964568	0.594883	248	65096	FALSE	FALSE
202.2	Non-Hodgkins lymphoma	neoplasms	0.0278058	0.0524583	1.0282	0.596074	417	63328	FALSE	FALSE
649	Other conditions or status of the mother complicating pregnancy, childbirth, or the puerperium	pregnancy complications	0.0181736	0.0344286	1.01834	0.597594	1022	63852	FALSE	FALSE
528.1	Stomatitis and mucositis	digestive	0.0228465	0.0433055	1.02311	0.597801	610	62042	FALSE	FALSE
282.9	Other hereditary hemolytic anemias	hematopoietic	0.0528144	0.100789	1.05423	0.600272	116	43916	FALSE	FALSE
447.7	Aortic ectasia	circulatory system	0.0310346	0.0592896	1.03152	0.600667	325	54944	FALSE	FALSE
427.11	Paroxysmal supraventricular tachycardia	circulatory system	-0.0166868	0.0319301	0.983452	0.601249	1144	42223	FALSE	FALSE
145.2	Cancer of tongue	neoplasms	-0.0277701	0.0531455	0.972612	0.601302	407	64188	FALSE	FALSE
427.2	Atrial fibrillation and flutter	circulatory system	-0.00842358	0.0161335	0.991612	0.601588	6203	42223	FALSE	FALSE
272.11	Hypercholesterolemia	endocrine/metabolic	-0.00842747	0.0161439	0.991608	0.601655	5730	43267	FALSE	FALSE
441	Vascular insufficiency of intestine	circulatory system	0.0302172	0.0581306	1.03068	0.603192	336	54944	FALSE	FALSE
625.1	Dyspareunia	genitourinary	0.036922	0.0713701	1.03761	0.604925	224	61699	FALSE	FALSE
530	Diseases of esophagus	digestive	-0.00570225	0.0110618	0.994314	0.606211	12161	42041	FALSE	FALSE
780	Hypothermia/Chills	symptoms	-0.0490183	0.09555	0.952164	0.607942	125	65720	FALSE	FALSE
627	Menopausal and postmenopausal disorders	genitourinary	0.0101924	0.0198951	1.01024	0.608436	3345	55552	FALSE	FALSE
752.2	Other specified congenital anomalies of nervous system	congenital anomalies	-0.0301971	0.0589939	0.970254	0.608743	335	64707	FALSE	FALSE
963	Poisoning by primarily systemic agents	injuries & poisonings	-0.0174118	0.0342439	0.982739	0.611128	979	51467	FALSE	FALSE
516.1	Hemoptysis	respiratory	0.0221296	0.0437621	1.02238	0.613082	598	64981	FALSE	FALSE
722.1	Displacement of intervertebral disc	musculoskeletal	0.0171476	0.0339807	1.0173	0.61382	999	53332	FALSE	FALSE
635.2	Antepartum hemorrhage, abruptio placentae, and placenta previa	pregnancy complications	0.037859	0.0756665	1.03858	0.616835	202	63544	FALSE	FALSE
520.2	Disturbances in tooth eruption	digestive	0.0317118	0.0635263	1.03222	0.617644	285	61056	FALSE	FALSE
704.1	Alopecia	dermatologic	0.0256814	0.0516245	1.02601	0.618861	430	61760	FALSE	FALSE
208	Benign neoplasm of colon	neoplasms	0.0106256	0.0213829	1.01068	0.619245	2685	56958	FALSE	FALSE
184.2	Cancer of other female genital organs	neoplasms	0.03993	0.0812429	1.04074	0.623081	171	60114	FALSE	FALSE
382	Otalgia	sense organs	-0.0201216	0.0410875	0.98008	0.624328	679	58074	FALSE	FALSE
471	Nasal polyps	respiratory	0.0393321	0.0803497	1.04012	0.62448	177	46830	FALSE	FALSE
380.1	Otitis externa	sense organs	0.0262915	0.053888	1.02664	0.625626	393	62013	FALSE	FALSE
800.4	Fracture of patella	injuries & poisonings	-0.0328899	0.0674559	0.967645	0.62585	250	54954	FALSE	FALSE
714	Rheumatoid arthritis and other inflammatory polyarthropathies	musculoskeletal	0.0111831	0.022995	1.01125	0.626737	2230	56429	FALSE	FALSE
695.42	Systemic lupus erythematosus	dermatologic	0.0178108	0.0366707	1.01797	0.627183	853	55596	FALSE	FALSE
442.11	Abdominal aortic aneurysm	circulatory system	-0.0210095	0.0435333	0.97921	0.629374	624	54944	FALSE	FALSE
293	Symptoms involving head and neck	mental disorders	-0.0392681	0.0813673	0.961493	0.629378	171	61851	FALSE	FALSE
519.2	Respiratory complications	respiratory	-0.0406522	0.0845532	0.960163	0.630667	158	59599	FALSE	FALSE
198.2	Secondary malignancy of respiratory organs	neoplasms	-0.0112897	0.0235263	0.988774	0.631316	2157	49768	FALSE	FALSE
961.1	Poisoning/allergy of sulfonamides	injuries & poisonings	0.0210393	0.0440049	1.02126	0.632571	589	51467	FALSE	FALSE
619.1	Noninflammatory disorders of ovary, fallopian tube, and broad ligament	genitourinary	0.0392573	0.0824499	1.04004	0.633978	167	62595	FALSE	FALSE
714.1	Rheumatoid arthritis	musculoskeletal	0.0130374	0.0274237	1.01312	0.634496	1557	56429	FALSE	FALSE
990	Effects radiation NOS	injuries & poisonings	0.01554	0.0327138	1.01566	0.634766	1086	58296	FALSE	FALSE
706.2	Sebaceous cyst	dermatologic	0.0159464	0.0335729	1.01607	0.634802	1034	59929	FALSE	FALSE
327.31	Central/nonobstroctive sleep apnea	neurological	-0.0507083	0.10679	0.950556	0.634902	100	51076	FALSE	FALSE
592.11	Acute cystitis	genitourinary	0.0364897	0.0770411	1.03716	0.635757	192	49739	FALSE	FALSE
532	Dysphagia	digestive	0.00778692	0.0164916	1.00782	0.636803	4665	42041	FALSE	FALSE
337	Disorders of the autonomic nervous system	neurological	-0.0270263	0.0572596	0.973336	0.63693	347	51373	FALSE	FALSE
558	Noninfectious gastroenteritis	digestive	-0.0111236	0.0237002	0.988938	0.638821	2122	45757	FALSE	FALSE
596	Other disorders of bladder	genitourinary	-0.0126222	0.0268999	0.987457	0.638906	1610	59800	FALSE	FALSE
695.3	Rosacea	dermatologic	0.0202038	0.0431934	1.02041	0.639961	614	56932	FALSE	FALSE
782.3	Edema	symptoms	-0.00734565	0.0157404	0.992681	0.640732	5153	55035	FALSE	FALSE
536.7	Complications of gastrostomy, colostomy and enterostomy	digestive	-0.0242573	0.0519863	0.976035	0.64078	422	57310	FALSE	FALSE
274.2	Crystal arthropathies	endocrine/metabolic	0.0478703	0.102838	1.04903	0.641578	108	62995	FALSE	FALSE
656.7	Conditions involving the integument and temperature regulation of fetus and newborn	pregnancy complications	0.0457817	0.0986866	1.04685	0.642712	128	64736	FALSE	FALSE
738.4	Acquired spondylolisthesis	musculoskeletal	-0.018011	0.0390943	0.98215	0.64501	759	57960	FALSE	FALSE
687.1	Rash and other nonspecific skin eruption	dermatologic	-0.00859982	0.0187015	0.991437	0.645627	3462	52097	FALSE	FALSE
253.2	Pituitary hypofunction	endocrine/metabolic	-0.0326814	0.0710969	0.967847	0.64575	225	57443	FALSE	FALSE
697	Sarcoidosis	dermatologic	-0.0307358	0.067142	0.969732	0.647115	250	56932	FALSE	FALSE
766	Neuralgia, neuritis, and radiculitis NOS	symptoms	0.0140127	0.0307649	1.01411	0.648766	1230	59028	FALSE	FALSE
597	Other disorders of urethra and urinary tract	genitourinary	-0.0197106	0.043407	0.980482	0.649766	610	59800	FALSE	FALSE
270.3	Disorders of plasma protein metabolism	endocrine/metabolic	-0.0192788	0.0425777	0.980906	0.650699	631	62465	FALSE	FALSE
198.1	Secondary malignancy of lymph nodes	neoplasms	-0.00906275	0.0200312	0.990978	0.650958	3044	49768	FALSE	FALSE
979	Adverse drug events and drug allergies	injuries & poisonings	-0.0134655	0.0301505	0.986625	0.655156	1275	51467	FALSE	FALSE
619.5	Noninflammatory disorders of vulva and perineum	genitourinary	0.0456677	0.102496	1.04673	0.655917	108	62595	FALSE	FALSE
711	Arthropathy associated with infections	musculoskeletal	-0.0251844	0.0566152	0.97513	0.656439	354	54964	FALSE	FALSE
740	Osteoarthrosis	musculoskeletal	0.00611081	0.0138461	1.00613	0.658969	7653	52148	FALSE	FALSE
41.12	Methicillin resistant Staphylococcus aureus	infectious diseases	-0.0159525	0.0361506	0.984174	0.65901	877	55465	FALSE	FALSE
628	Ovarian cyst	genitourinary	-0.017722	0.0402727	0.982434	0.6599	713	55552	FALSE	FALSE
573.9	Abnormal serum enzyme levels	digestive	-0.0241555	0.0548937	0.976134	0.659908	380	53431	FALSE	FALSE
577.3	Cyst and pseudocyst of pancreas	digestive	0.0249105	0.0567193	1.02522	0.660524	355	63935	FALSE	FALSE
260.6	Anorexia	endocrine/metabolic	0.0160458	0.0365378	1.01618	0.660548	875	48010	FALSE	FALSE
516	Abnormal sputum	respiratory	0.0190689	0.0434444	1.01925	0.660716	607	64981	FALSE	FALSE
627.2	Symptomatic menopause	genitourinary	0.0103972	0.0237455	1.01045	0.661489	2217	55552	FALSE	FALSE
457.3	Encounter for long-term (current) use of aspirin	circulatory system	-0.0139172	0.0318276	0.986179	0.661918	1159	51170	FALSE	FALSE
603	Other disorders of testis	genitourinary	-0.0346104	0.0791657	0.965982	0.661974	184	58367	FALSE	FALSE
475.9	Postnasal drip	respiratory	0.0248182	0.0567917	1.02513	0.662108	356	46830	FALSE	FALSE
350.1	Abnormal involuntary movements	neurological	0.0131053	0.0300035	1.01319	0.662263	1284	58519	FALSE	FALSE
180.3	Cervical intraepithelial neoplasia [CIN] [Cervical dysplasia]	neoplasms	0.0219758	0.0505305	1.02222	0.663634	450	58458	FALSE	FALSE
619	Noninflammatory female genital disorders	genitourinary	0.0155364	0.0360477	1.01566	0.666472	894	62595	FALSE	FALSE
284.1	Pancytopenia	hematopoietic	-0.0137176	0.0318786	0.986376	0.666971	1148	43916	FALSE	FALSE
800	Fracture of lower limb	injuries & poisonings	-0.0106026	0.024657	0.989453	0.667194	1932	54954	FALSE	FALSE
433	Cerebrovascular disease	circulatory system	-0.00716621	0.0166691	0.992859	0.667261	4700	56031	FALSE	FALSE
771.1	Swelling of limb	symptoms	-0.0115053	0.0268143	0.988561	0.66787	1622	58591	FALSE	FALSE
112.3	Candidiasis of skin and nails	infectious diseases	-0.0325787	0.075952	0.967946	0.667968	197	57496	FALSE	FALSE
747.11	Cardiac shunt/ heart septal defect	congenital anomalies	-0.0126323	0.029468	0.987447	0.668158	1370	62051	FALSE	FALSE
446.4	Wegener's granulomatosis	circulatory system	0.0378531	0.0885749	1.03858	0.669119	144	54944	FALSE	FALSE
389	Hearing loss	sense organs	0.00803727	0.018877	1.00807	0.670275	3387	58676	FALSE	FALSE
344	Other paralytic syndromes	neurological	-0.0200334	0.0470738	0.980166	0.670418	516	51373	FALSE	FALSE
204.12	Lymphoid leukemia, chronic	neoplasms	-0.0334326	0.0786541	0.96712	0.670794	185	63328	FALSE	FALSE
170.2	Cancer of connective tissue	neoplasms	0.0190722	0.0450845	1.01926	0.672271	563	64767	FALSE	FALSE
292.5	Transient alteration of awareness	mental disorders	-0.0247622	0.0589899	0.975542	0.674653	328	53490	FALSE	FALSE
447	Other disorders of arteries and arterioles	circulatory system	0.0178511	0.0425639	1.01801	0.674927	635	54944	FALSE	FALSE
790.8	Elevated C-reactive protein (CRP)	symptoms	-0.0345934	0.0825422	0.965998	0.675143	166	63796	FALSE	FALSE
287	Purpura and other hemorrhagic conditions	hematopoietic	-0.00787944	0.0189736	0.992152	0.677934	3366	52020	FALSE	FALSE
368.2	Diplopia and disorders of binocular vision	sense organs	0.0197825	0.0476708	1.01998	0.678155	503	61356	FALSE	FALSE
655.1	Abnormality in fetal heart rate or rhythm	pregnancy complications	-0.0176334	0.0425311	0.982521	0.678435	657	63583	FALSE	FALSE
427.8	Sinoatrial node dysfunction (Bradycardia)	circulatory system	0.0120873	0.0291552	1.01216	0.678447	1504	42223	FALSE	FALSE
870	Open wounds of head; neck; and trunk	injuries & poisonings	0.0140777	0.0340857	1.01418	0.6796	990	59016	FALSE	FALSE
737.1	Kyphosis (acquired)	musculoskeletal	0.032371	0.0785283	1.0329	0.680178	184	57960	FALSE	FALSE
220	Benign neoplasm of ovary	neoplasms	0.0326697	0.0793289	1.03321	0.680467	180	58095	FALSE	FALSE
277	Other disorders of metabolism	endocrine/metabolic	-0.0190131	0.0462234	0.981167	0.680831	537	63179	FALSE	FALSE
286.81	Primary hypercoagulable state	hematopoietic	-0.0215318	0.05257	0.978698	0.682112	411	52020	FALSE	FALSE
556.1	Ulceration of intestine	digestive	-0.0296619	0.0726027	0.970774	0.682869	217	45757	FALSE	FALSE
110	Dermatophytosis / Dermatomycosis	infectious diseases	-0.0109765	0.0268701	0.989084	0.682905	1640	57496	FALSE	FALSE
149	Cancer of larynx, pharynx, nasal cavities	neoplasms	0.0133039	0.0327204	1.01339	0.684307	1091	64188	FALSE	FALSE
735.21	Hammer toe (acquired)	musculoskeletal	-0.019	0.0468764	0.981179	0.685242	522	57960	FALSE	FALSE
260	Protein-calorie malnutrition	endocrine/metabolic	0.0070911	0.0175284	1.00712	0.685809	4069	48010	FALSE	FALSE
523.1	Gingivitis	digestive	0.0195642	0.0484004	1.01976	0.686054	494	61056	FALSE	FALSE
872	Traumatic amputation	injuries & poisonings	-0.04058	0.100418	0.960232	0.686132	112	59016	FALSE	FALSE
440.9	Atherosclerosis of aorta	circulatory system	-0.0222181	0.0549866	0.978027	0.686165	378	54944	FALSE	FALSE
287.3	Thrombocytopenia	hematopoietic	-0.00779139	0.0193347	0.992239	0.686966	3236	52020	FALSE	FALSE
626	Disorders of menstruation and other abnormal bleeding from female genital tract	genitourinary	0.00943951	0.02345	1.00948	0.687288	2272	55552	FALSE	FALSE
350.2	Abnormality of gait	neurological	0.00892861	0.0222996	1.00897	0.688867	2396	58519	FALSE	FALSE
255.11	Cushing's syndrome	endocrine/metabolic	0.0418519	0.104608	1.04274	0.689094	103	57443	FALSE	FALSE
337.1	Peripheral autonomic neuropathy	neurological	0.0401203	0.10053	1.04094	0.68983	112	51373	FALSE	FALSE
300.12	Agorophobia, social phobia, and panic disorder	mental disorders	-0.0177706	0.0448818	0.982386	0.692148	574	41596	FALSE	FALSE
509.3	Pulmonary insufficiency or respiratory failure following trauma and surgery	respiratory	0.0106137	0.0268432	1.01067	0.692551	1641	46540	FALSE	FALSE
443.1	Raynaud's syndrome	circulatory system	0.0207208	0.0524091	1.02094	0.692573	414	54944	FALSE	FALSE
535.9	Gastritis and duodenitis, NOS	digestive	-0.0252507	0.0640045	0.975065	0.693201	279	57310	FALSE	FALSE
362.22	Macular degeneration, wet	sense organs	0.0374122	0.0951766	1.03812	0.694259	130	60004	FALSE	FALSE
270	Disorders of protein plasma/amino-acid transport and metabolism	endocrine/metabolic	-0.0149585	0.0382023	0.985153	0.695383	786	62465	FALSE	FALSE
395.6	Heart valve replaced	circulatory system	-0.0126601	0.0323869	0.98742	0.695869	1125	54334	FALSE	FALSE
289.5	Diseases of spleen	hematopoietic	-0.0283284	0.0727368	0.972069	0.696932	215	49819	FALSE	FALSE
41.9	Infection with drug-resistant microorganisms	infectious diseases	0.018305	0.0470739	1.01847	0.697383	513	55465	FALSE	FALSE
626.14	Irregular menstrual bleeding	genitourinary	0.0329219	0.0848133	1.03347	0.697891	158	55552	FALSE	FALSE
721	Spondylosis and allied disorders	musculoskeletal	-0.00793411	0.020524	0.992097	0.699069	2943	53332	FALSE	FALSE
170.1	Bone cancer	neoplasms	-0.0211311	0.0547821	0.979091	0.699696	379	64767	FALSE	FALSE
350.3	Lack of coordination	neurological	-0.0116838	0.0302913	0.988384	0.699709	1260	58519	FALSE	FALSE
260.1	Cachexia	endocrine/metabolic	-0.0299816	0.077804	0.970463	0.69998	188	48010	FALSE	FALSE
315.3	Mental retardation	mental disorders	0.021491	0.0560338	1.02172	0.701322	369	61488	FALSE	FALSE
792	Abnormal Papanicolaou smear of cervix and cervical HPV	symptoms	0.0127844	0.0334605	1.01287	0.702406	1046	58458	FALSE	FALSE
739	Contracture of joint	musculoskeletal	0.0213074	0.0559212	1.02154	0.703185	366	57960	FALSE	FALSE
149.4	Cancer of larynx	neoplasms	0.0211611	0.0557345	1.02139	0.704185	368	64188	FALSE	FALSE
496.21	Obstructive chronic bronchitis	respiratory	-0.012992	0.0342793	0.987092	0.704685	996	52414	FALSE	FALSE
738	Other acquired musculoskeletal deformity	musculoskeletal	0.0126925	0.0334982	1.01277	0.704762	1031	57960	FALSE	FALSE
504.1	Idiopathic fibrosing alveolitis	respiratory	-0.0262637	0.069375	0.974078	0.705003	238	46540	FALSE	FALSE
701.4	Keloid scar	dermatologic	0.030435	0.080672	1.0309	0.705974	176	59531	FALSE	FALSE
333.4	Torsion dystonia	neurological	-0.0227902	0.0605007	0.977467	0.706401	310	51373	FALSE	FALSE
155.1	Malignant neoplasm of liver, primary	neoplasms	-0.0189148	0.0503432	0.981263	0.707128	452	58220	FALSE	FALSE
855	Complication of nervous system device, implant, and graft	injuries & poisonings	0.0202139	0.0541309	1.02042	0.70883	389	56963	FALSE	FALSE
759	Other and unspecified congenital anomalies	congenital anomalies	-0.0165556	0.0443684	0.983581	0.709045	591	63776	FALSE	FALSE
480.12	Pseudomonal pneumonia	respiratory	0.0238425	0.0639633	1.02413	0.709332	279	51312	FALSE	FALSE
695.8	Other specified erythematous conditions	dermatologic	0.0267786	0.0719654	1.02714	0.709815	219	56932	FALSE	FALSE
771	Musculoskeletal symptoms referable to limbs	symptoms	-0.0163749	0.0440517	0.983758	0.710101	590	58591	FALSE	FALSE
789	Nausea and vomiting	symptoms	-0.00465658	0.0125622	0.995354	0.710874	8426	49356	FALSE	FALSE
716	Other arthropathies	musculoskeletal	-0.010032	0.0270743	0.990018	0.710984	1612	54964	FALSE	FALSE
252	Disorders of parathyroid gland	endocrine/metabolic	0.0150351	0.0406567	1.01515	0.711527	695	57443	FALSE	FALSE
706	Diseases of sebaceous glands	dermatologic	0.00902285	0.0244398	1.00906	0.711989	1977	59929	FALSE	FALSE
367	Disorders of refraction and accommodation; blindness and low vision	sense organs	0.00838445	0.0227153	1.00842	0.712046	2297	61152	FALSE	FALSE
530.3	Stricture and stenosis of esophagus	digestive	0.0166286	0.0451164	1.01677	0.712448	560	42041	FALSE	FALSE
158	Neoplasm of unspecified nature of digestive system	neoplasms	-0.0218695	0.0599288	0.978368	0.715167	318	58220	FALSE	FALSE
747	Cardiac and circulatory congenital anomalies	congenital anomalies	-0.00802583	0.0222295	0.992006	0.718067	2435	62051	FALSE	FALSE
110.12	Althete's foot	infectious diseases	0.0265205	0.0736088	1.02688	0.71863	213	57496	FALSE	FALSE
512.2	Painful respiration	respiratory	0.0151972	0.0422074	1.01531	0.718802	649	35293	FALSE	FALSE
618	Genital prolapse	genitourinary	0.0140163	0.0389701	1.01411	0.719096	770	64999	FALSE	FALSE
440.1	Atherosclerosis of renal artery	circulatory system	0.0238569	0.0666906	1.02414	0.720549	256	54944	FALSE	FALSE
524	Dentofacial anomalies, including malocclusion	digestive	0.0212365	0.0597426	1.02146	0.722239	322	61056	FALSE	FALSE
772.6	Facial weakness	symptoms	-0.0302325	0.0851411	0.97022	0.722524	156	58212	FALSE	FALSE
261	Vitamin deficiency	endocrine/metabolic	-0.00557214	0.015712	0.994443	0.722857	5214	48010	FALSE	FALSE
368.4	Visual field defects	sense organs	0.0249549	0.0706846	1.02527	0.724054	227	61356	FALSE	FALSE
276.14	Hypopotassemia	endocrine/metabolic	-0.00551157	0.0157409	0.994504	0.72623	5206	44115	FALSE	FALSE
596.5	Functional disorders of bladder	genitourinary	-0.0108288	0.0311955	0.98923	0.728495	1186	59800	FALSE	FALSE
724.1	Disorders of sacrum	musculoskeletal	0.0298584	0.0863853	1.03031	0.729612	152	53332	FALSE	FALSE
755.1	Congenital deformities of feet	congenital anomalies	0.032561	0.0944652	1.0331	0.730329	129	64079	FALSE	FALSE
313.3	Autism	mental disorders	0.0174744	0.0508471	1.01763	0.731098	480	61488	FALSE	FALSE
339	Other headache syndromes	neurological	-0.00993429	0.0289204	0.990115	0.731219	1382	59064	FALSE	FALSE
555.21	Ulcerative colitis (chronic)	digestive	-0.0196477	0.0574908	0.980544	0.732536	347	45757	FALSE	FALSE
174.2	Breast cancer [male]	neoplasms	0.0217087	0.0635765	1.02195	0.732759	282	59041	FALSE	FALSE
495.2	Asthma with exacerbation	respiratory	0.0138379	0.0405808	1.01393	0.733107	695	52414	FALSE	FALSE
427.22	Atrial flutter	circulatory system	-0.00925201	0.02714	0.990791	0.733179	1730	42223	FALSE	FALSE
713.5	Arthropathy associated with neurological disorders	musculoskeletal	-0.0309282	0.0908581	0.969545	0.733554	137	54964	FALSE	FALSE
381	Otitis media and Eustachian tube disorders	sense organs	0.0072686	0.0214891	1.0073	0.735178	2610	58074	FALSE	FALSE
722.7	Intervertebral disc disorder with myelopathy	musculoskeletal	0.027729	0.0820052	1.02812	0.73526	169	53332	FALSE	FALSE
157	Pancreatic cancer	neoplasms	-0.0146516	0.0436502	0.985455	0.737128	604	58220	FALSE	FALSE
433.5	Cerebral aneurysm	circulatory system	0.0184821	0.0551113	1.01865	0.737353	374	56031	FALSE	FALSE
401.3	Other hypertensive complications	circulatory system	0.0101198	0.0302148	1.01017	0.73768	1337	35355	FALSE	FALSE
540	Appendiceal conditions	digestive	-0.020842	0.0622511	0.979374	0.737772	295	65653	FALSE	FALSE
353.1	Nerve plexus lesions	neurological	0.0353685	0.105852	1.036	0.738279	102	57822	FALSE	FALSE
528.11	Stomatitis and mucositis (ulcerative)	digestive	0.0318368	0.0954127	1.03235	0.738625	125	62042	FALSE	FALSE
695.4	Lupus (localized and systemic)	dermatologic	0.0118884	0.0356984	1.01196	0.739118	901	55596	FALSE	FALSE
963.1	Antineoplastic and immunosuppressive drugs causing adverse effects	injuries & poisonings	-0.0114981	0.0345601	0.988568	0.739362	961	51467	FALSE	FALSE
726	Peripheral enthesopathies and allied syndromes	musculoskeletal	0.00554361	0.0166862	1.00556	0.739718	4555	51199	FALSE	FALSE
313.1	Attention deficit hyperactivity disorder	mental disorders	0.0113474	0.0341827	1.01141	0.739916	1032	61488	FALSE	FALSE
313	Pervasive developmental disorders	mental disorders	0.00955793	0.0288453	1.0096	0.74038	1509	61488	FALSE	FALSE
573.6	Nonspecific elevation of levels of transaminase or lactic acid dehydrogenase [LDH]	digestive	-0.0202296	0.0610653	0.979974	0.740434	307	53431	FALSE	FALSE
599.4	Urinary incontinence	genitourinary	0.00839872	0.0254353	1.00843	0.741249	1849	49505	FALSE	FALSE
642.1	Preeclampsia and eclampsia	pregnancy complications	0.0206745	0.0627033	1.02089	0.741612	292	65461	FALSE	FALSE
474	Acute and chronic tonsillitis	respiratory	-0.0117117	0.0355488	0.988357	0.741814	977	46830	FALSE	FALSE
375	Disorders of lacrimal system	sense organs	-0.0279206	0.0849139	0.972466	0.742299	158	57771	FALSE	FALSE
278.4	Abnormal weight gain	endocrine/metabolic	-0.010198	0.0312977	0.989854	0.744547	1180	51149	FALSE	FALSE
316.1	Polyneuropathy due to drugs	mental disorders	0.0196138	0.0602132	1.01981	0.744622	314	51688	FALSE	FALSE
286.8	Hypercoagulable state	hematopoietic	-0.0164488	0.0506013	0.983686	0.74513	444	52020	FALSE	FALSE
275.6	Hypercalcemia	endocrine/metabolic	-0.0126564	0.0391054	0.987423	0.746205	756	59116	FALSE	FALSE
574.1	Cholelithiasis	digestive	0.00946732	0.0292919	1.00951	0.746539	1356	60489	FALSE	FALSE
656.3	Endocrine and metabolic disturbances of fetus and newborn	pregnancy complications	0.0264957	0.0820402	1.02685	0.746725	201	64736	FALSE	FALSE
604	Disorders of penis	genitourinary	0.0167217	0.0518774	1.01686	0.747203	439	58367	FALSE	FALSE
204	Leukemia	neoplasms	-0.010722	0.0334832	0.989335	0.748801	1034	63328	FALSE	FALSE
452.2	Deep vein thrombosis [DVT]	circulatory system	0.00884832	0.0277052	1.00889	0.749443	1523	51170	FALSE	FALSE
362.2	Degeneration of macula and posterior pole of retina	sense organs	0.0109306	0.0343366	1.01099	0.750231	1025	60004	FALSE	FALSE
562.2	Diverticulitis	digestive	-0.0140401	0.0444117	0.986058	0.7519	587	45757	FALSE	FALSE
446.9	Arteritis NOS	circulatory system	0.0230303	0.0731829	1.0233	0.752993	211	54944	FALSE	FALSE
747.2	Congenital anomalies of peripheral vascular system	congenital anomalies	0.0250183	0.0795148	1.02533	0.753037	180	62051	FALSE	FALSE
741.3	Difficulty in walking	musculoskeletal	-0.0104068	0.0333665	0.989647	0.755121	1042	55841	FALSE	FALSE
425.2	Secondary/extrinsic cardiomyopathies	circulatory system	-0.0114542	0.0369818	0.988611	0.756769	851	60258	FALSE	FALSE
263	Other nutritional deficiency	endocrine/metabolic	0.0174859	0.056583	1.01764	0.757298	357	48010	FALSE	FALSE
204.22	Myeloid leukemia, chronic	neoplasms	-0.0196643	0.0638834	0.980528	0.758223	279	63328	FALSE	FALSE
155	Cancer of liver and intrahepatic bile duct	neoplasms	0.0141849	0.046413	1.01429	0.759891	533	58220	FALSE	FALSE
280.2	Iron deficiency anemia secondary to blood loss (chronic)	hematopoietic	-0.0113111	0.0371065	0.988753	0.760498	844	43916	FALSE	FALSE
189.12	Malignant neoplasm of renal pelvis	neoplasms	-0.0251252	0.0826193	0.975188	0.761046	168	64106	FALSE	FALSE
750.21	Congenital anomalies of intestine	congenital anomalies	-0.0251576	0.083138	0.975156	0.762194	168	62478	FALSE	FALSE
264.1	Short stature	endocrine/metabolic	0.0144841	0.0480562	1.01459	0.76311	551	48010	FALSE	FALSE
621	Endometrial hyperplasia	genitourinary	0.0283971	0.0942876	1.0288	0.763281	127	65096	FALSE	FALSE
740.2	Osteoarthrosis, generalized	musculoskeletal	0.00791143	0.0264332	1.00794	0.764712	1776	52148	FALSE	FALSE
180	Cervical cancer and dysplasia	neoplasms	-0.0123945	0.041603	0.987682	0.765761	665	58458	FALSE	FALSE
286.2	Encounter for long-term (current) use of anticoagulants	hematopoietic	0.00509464	0.017173	1.00511	0.766722	4376	52020	FALSE	FALSE
860	Bone marrow or stem cell transplant	neoplasms	-0.021373	0.0724045	0.978854	0.767849	217	65995	FALSE	FALSE
278.3	Localized adiposity	endocrine/metabolic	-0.0236592	0.0809102	0.976618	0.769971	171	51149	FALSE	FALSE
212	Benign neoplasm of respiratory and intrathoracic organs	neoplasms	0.0219702	0.0753745	1.02221	0.770683	200	65853	FALSE	FALSE
614	Inflammatory diseases of female pelvic organs	genitourinary	-0.0103113	0.0354489	0.989742	0.771144	927	62378	FALSE	FALSE
327.71	Restless legs syndrome	neurological	-0.0110617	0.0385558	0.988999	0.774188	770	51076	FALSE	FALSE
250.41	Impaired fasting glucose	endocrine/metabolic	-0.014522	0.0509933	0.985583	0.775811	446	51282	FALSE	FALSE
430	Intracranial hemorrhage	circulatory system	0.00979055	0.0344299	1.00984	0.776133	972	56031	FALSE	FALSE
733.8	Malunion and nonunion of fracture	musculoskeletal	-0.0139985	0.0492866	0.986099	0.776393	467	54545	FALSE	FALSE
871.3	Open wound of foot except toe(s) alone	injuries & poisonings	-0.0283348	0.0997664	0.972063	0.776402	114	59016	FALSE	FALSE
430.1	Subarachnoid hemorrhage	circulatory system	-0.0171941	0.0610006	0.982953	0.778045	305	56031	FALSE	FALSE
184.11	Malignant neoplasm of ovary	neoplasms	-0.0150419	0.0534285	0.985071	0.778302	401	60114	FALSE	FALSE
687	Symptoms affecting skin	dermatologic	0.0200311	0.0717108	1.02023	0.779991	221	52097	FALSE	FALSE
427.3	Other specified cardiac dysrhythmias	circulatory system	0.00565951	0.0205527	1.00568	0.783035	2950	42223	FALSE	FALSE
521.1	Dental caries	digestive	0.00850785	0.031146	1.00854	0.78473	1195	61056	FALSE	FALSE
149.9	Cancer of of nasal cavities	neoplasms	0.0242281	0.089363	1.02452	0.786298	142	64188	FALSE	FALSE
217.1	Nevus, non-neoplastic	neoplasms	0.0206769	0.0763755	1.02089	0.786601	197	59294	FALSE	FALSE
362	Other retinal disorders	sense organs	-0.00698172	0.0258016	0.993043	0.786704	1793	60004	FALSE	FALSE
634.1	Missed abortion/Hydatidiform mole	pregnancy complications	-0.0216494	0.0807742	0.978583	0.788681	177	63544	FALSE	FALSE
153.3	Malignant neoplasm of rectum, rectosigmoid junction, and anus	neoplasms	-0.00932563	0.0347986	0.990718	0.788708	953	54732	FALSE	FALSE
575.7	Other disorders of gallbladder	digestive	-0.0174144	0.0668672	0.982736	0.79453	255	60489	FALSE	FALSE
320	Meningitis	neurological	0.0170606	0.0658433	1.01721	0.795551	263	65094	FALSE	FALSE
747.12	Valvular heart disease/ heart chambers	congenital anomalies	-0.0104489	0.0403503	0.989605	0.79567	724	62051	FALSE	FALSE
763	Thoracic or lumbosacral neuritis or radiculitis, unspecified	symptoms	-0.00656505	0.0254398	0.993456	0.796359	1826	59028	FALSE	FALSE
430.3	Subdural hemorrhage	circulatory system	0.015906	0.061639	1.01603	0.796368	299	56031	FALSE	FALSE
751.3	Obstructive genitourinary defect	congenital anomalies	0.0223304	0.0882163	1.02258	0.800166	148	62478	FALSE	FALSE
496.2	Chronic bronchitis	respiratory	0.00802729	0.0318132	1.00806	0.800789	1159	52414	FALSE	FALSE
395.1	Nonrheumatic mitral valve disorders	circulatory system	-0.00522916	0.0207533	0.994784	0.801066	2869	54334	FALSE	FALSE
202	Cancer of other lymphoid, histiocytic tissue	neoplasms	0.0123718	0.049153	1.01245	0.801273	475	63328	FALSE	FALSE
200.1	Polycythemia vera	neoplasms	0.0188978	0.0754464	1.01908	0.802216	201	55932	FALSE	FALSE
513.4	Hyperventilation	respiratory	-0.00971578	0.0389292	0.990331	0.802916	757	61249	FALSE	FALSE
568	Other disorders of peritoneum	digestive	0.0103892	0.0424243	1.01044	0.806544	637	55284	FALSE	FALSE
355	Complex regional/central pain syndrome	neurological	0.0139016	0.057027	1.014	0.807408	349	57822	FALSE	FALSE
802	Fracture of pelvis	injuries & poisonings	0.0128475	0.0527601	1.01293	0.807612	411	54954	FALSE	FALSE
704	Diseases of hair and hair follicles	dermatologic	-0.00931309	0.0383729	0.99073	0.808238	781	61760	FALSE	FALSE
332	Parkinson's disease	neurological	0.0114981	0.0475245	1.01156	0.808827	516	51373	FALSE	FALSE
704.8	Other specified diseases of hair and hair follicles	dermatologic	-0.0153458	0.0639581	0.984771	0.810381	280	61760	FALSE	FALSE
216	Benign neoplasm of skin	neoplasms	0.00586584	0.0245353	1.00588	0.811045	1965	59294	FALSE	FALSE
681	Superficial cellulitis and abscess	dermatologic	0.00418604	0.0175331	1.00419	0.811299	3964	55482	FALSE	FALSE
384	Other disorders of tympanic membrane	sense organs	0.0150823	0.0633517	1.0152	0.811825	283	58074	FALSE	FALSE
274.21	Chondrocalcinosis	endocrine/metabolic	0.0248771	0.104658	1.02519	0.812115	104	62995	FALSE	FALSE
389.4	Tinnitus	sense organs	0.00941913	0.0397127	1.00946	0.812516	733	58676	FALSE	FALSE
218	Benign neoplasm of uterus	neoplasms	-0.011234	0.0474694	0.988829	0.812922	511	60830	FALSE	FALSE
562	Diverticulosis and diverticulitis	digestive	0.00515412	0.0217904	1.00517	0.813021	2668	45757	FALSE	FALSE
172.21	Basal cell carcinoma (new)	neoplasms	-0.00830123	0.0352533	0.991733	0.813841	947	56328	FALSE	FALSE
362.23	Cystoid macular degeneration of retina	sense organs	-0.0156483	0.0674514	0.984474	0.816543	254	60004	FALSE	FALSE
716.9	Arthropathy NOS	musculoskeletal	-0.00643856	0.0279047	0.993582	0.817522	1516	54964	FALSE	FALSE
174.1	Breast cancer [female]	neoplasms	0.0051719	0.0224562	1.00519	0.81785	2482	59041	FALSE	FALSE
292.4	Altered mental status	mental disorders	-0.00427546	0.0185837	0.995734	0.818042	3552	53490	FALSE	FALSE
614.52	Vaginitis and vulvovaginitis	genitourinary	0.0105065	0.0456727	1.01056	0.818062	553	62378	FALSE	FALSE
459.9	Circulatory disease NEC	circulatory system	0.0108266	0.047245	1.01089	0.818746	514	54545	FALSE	FALSE
213	Benign neoplasm of bone and articular cartilage	neoplasms	-0.019633	0.0862789	0.980558	0.819994	152	51974	FALSE	FALSE
571.81	Portal hypertension	digestive	0.00768496	0.0346672	1.00771	0.824564	965	53431	FALSE	FALSE
749	Congenital anomalies of face and neck	congenital anomalies	-0.0126887	0.0572437	0.987391	0.824578	366	65060	FALSE	FALSE
540.11	Acute appendicitis	digestive	-0.0149416	0.0677265	0.985169	0.825391	249	65653	FALSE	FALSE
705	Disorders of sweat glands	dermatologic	0.0160401	0.0729122	1.01617	0.825878	213	59929	FALSE	FALSE
244	Hypothyroidism	endocrine/metabolic	-0.00296206	0.0135856	0.997042	0.827406	7372	53335	FALSE	FALSE
370	Keratitis	sense organs	-0.00898414	0.0417891	0.991056	0.829777	662	57752	FALSE	FALSE
597.2	Urinary complications NEC	genitourinary	-0.0194594	0.0905488	0.980729	0.829841	139	59800	FALSE	FALSE
669	Complications of labor and delivery NEC	pregnancy complications	-0.022362	0.104165	0.977886	0.830019	105	65958	FALSE	FALSE
624.9	stress incontinence, female	genitourinary	0.00826346	0.0387653	1.0083	0.831197	773	61699	FALSE	FALSE
433.2	Occlusion of cerebral arteries	circulatory system	-0.00563545	0.0266334	0.99438	0.832424	1669	56031	FALSE	FALSE
513	Respiratory abnormalities	respiratory	-0.00585224	0.0277041	0.994165	0.8327	1518	61249	FALSE	FALSE
41.1	Staphylococcus infections	infectious diseases	-0.00503739	0.0239644	0.994975	0.833509	2044	55465	FALSE	FALSE
550.6	Incisional hernia	digestive	-0.00763643	0.0365025	0.992393	0.83429	866	58238	FALSE	FALSE
736	Other acquired deformities of limbs	musculoskeletal	0.0128357	0.0614833	1.01292	0.83463	302	57960	FALSE	FALSE
420.3	Endocarditis	circulatory system	-0.0116655	0.0558998	0.988402	0.834694	363	60258	FALSE	FALSE
281.11	Pernicious anemia	hematopoietic	-0.014344	0.0692845	0.985758	0.835986	241	43916	FALSE	FALSE
255	Disorders of adrenal glands	endocrine/metabolic	-0.00649738	0.0317539	0.993524	0.837872	1139	57443	FALSE	FALSE
681.5	Cellulitis and abscess of leg, except foot	dermatologic	-0.00593446	0.0290536	0.994083	0.838151	1384	55482	FALSE	FALSE
841	Sprains and strains of back and neck	injuries & poisonings	0.00796433	0.039052	1.008	0.838399	754	58409	FALSE	FALSE
555.2	Ulcerative colitis	digestive	-0.00730609	0.0358346	0.992721	0.838444	903	45757	FALSE	FALSE
695	Erythematous conditions	dermatologic	0.00482591	0.0237165	1.00484	0.838757	2093	56932	FALSE	FALSE
218.1	Uterine leiomyoma	neoplasms	-0.00972995	0.047991	0.990317	0.839334	500	60830	FALSE	FALSE
686	Other local infections of skin and subcutaneous tissue	dermatologic	0.00751568	0.0376324	1.00754	0.841705	810	55482	FALSE	FALSE
646	Other complications of pregnancy NEC	pregnancy complications	-0.0122866	0.061582	0.987789	0.841859	306	65466	FALSE	FALSE
198	Secondary malignant neoplasm	neoplasms	0.00295174	0.0148395	1.00296	0.842333	5987	49768	FALSE	FALSE
579	Other symptoms involving abdomen and pelvis	digestive	0.00429838	0.0217641	1.00431	0.843438	2505	52973	FALSE	FALSE
204.1	Lymphoid leukemia	neoplasms	-0.0122017	0.0618304	0.987872	0.843561	299	63328	FALSE	FALSE
707.3	Chronic ulcer of unspecified site	dermatologic	-0.0132669	0.0675457	0.986821	0.844286	249	62987	FALSE	FALSE
172.11	Melanomas of skin	neoplasms	-0.00636827	0.0324988	0.993652	0.844646	1102	56328	FALSE	FALSE
536.3	Gastroparesis	digestive	-0.0103497	0.0532092	0.989704	0.845776	401	57310	FALSE	FALSE
573.3	Hepatomegaly	digestive	0.0138539	0.0712286	1.01395	0.845785	226	53431	FALSE	FALSE
458	Hypotension	circulatory system	0.00325322	0.0167263	1.00326	0.845786	4519	54545	FALSE	FALSE
805	Fracture of vertebral column without mention of spinal cord injury	injuries & poisonings	0.00597691	0.0307795	1.00599	0.846031	1230	54954	FALSE	FALSE
530.9	Heartburn	digestive	0.0110805	0.0575507	1.01114	0.847323	343	42041	FALSE	FALSE
790.1	Elevated sedimentation rate	symptoms	0.0174062	0.0919227	1.01756	0.849813	134	63796	FALSE	FALSE
586.1	Anatomical abnormatilies of kidney and ureters	genitourinary	-0.012609	0.0671984	0.98747	0.85116	260	50252	FALSE	FALSE
578.8	Hemorrhage of rectum and anus	digestive	-0.00615649	0.0329152	0.993862	0.851628	1067	52973	FALSE	FALSE
530.5	Disorders of esophageal motility	digestive	0.0141948	0.076548	1.0143	0.852887	193	42041	FALSE	FALSE
381.11	Suppurative and unspecified otitis media	sense organs	0.0056965	0.030864	1.00571	0.853568	1280	58074	FALSE	FALSE
381.2	Eustachian tube disorders	sense organs	0.0050339	0.0273737	1.00505	0.854095	1557	58074	FALSE	FALSE
686.1	Carbuncle and furuncle	dermatologic	-0.0150982	0.082313	0.985015	0.854465	168	55482	FALSE	FALSE
426.9	Cardiac pacemaker/device in situ	circulatory system	-0.00421601	0.02301	0.995793	0.854621	2437	42223	FALSE	FALSE
350	Abnormal movement	neurological	-0.00308392	0.0172111	0.996921	0.857795	4102	58519	FALSE	FALSE
556	Ulceration of the lower GI tract	digestive	-0.0119685	0.0680674	0.988103	0.860425	247	45757	FALSE	FALSE
285.1	Acute posthemorrhagic anemia	hematopoietic	-0.00304402	0.017377	0.996961	0.860942	4268	43916	FALSE	FALSE
798.1	Chronic fatigue syndrome	symptoms	0.00864571	0.0494242	1.00868	0.861136	470	40417	FALSE	FALSE
38	Septicemia	infectious diseases	0.00287335	0.0166403	1.00288	0.862907	4464	55465	FALSE	FALSE
159	Malignant neoplasm of other and ill-defined sites within the digestive organs and peritoneum	neoplasms	-0.00655376	0.0380004	0.993468	0.863071	797	58220	FALSE	FALSE
244.4	Hypothyroidism NOS	endocrine/metabolic	-0.00242038	0.0140728	0.997583	0.863445	6816	53335	FALSE	FALSE
579.2	Splenomegaly	digestive	-0.00655042	0.0383159	0.993471	0.864257	783	52973	FALSE	FALSE
401.21	Hypertensive heart disease	circulatory system	0.00393936	0.0233238	1.00395	0.865877	2699	35355	FALSE	FALSE
194	Cancer of other endocrine glands	neoplasms	0.0165482	0.0981287	1.01669	0.866082	118	64240	FALSE	FALSE
474.2	Chronic tonsillitis and adenoiditis	respiratory	0.00624985	0.0371792	1.00627	0.866504	895	46830	FALSE	FALSE
717	Polymyalgia Rheumatica	musculoskeletal	-0.0096601	0.0575006	0.990386	0.866583	349	65707	FALSE	FALSE
703	Diseases of nail, NOS	dermatologic	-0.0113312	0.067952	0.988733	0.867564	249	61760	FALSE	FALSE
362.4	Retinal vascular changes and abnomalities	sense organs	0.010616	0.0637215	1.01067	0.867685	282	60004	FALSE	FALSE
601.3	Orchitis and epididymitis	genitourinary	0.0156404	0.0940137	1.01576	0.867872	131	59343	FALSE	FALSE
174.11	Malignant neoplasm of female breast	neoplasms	0.0037532	0.0225649	1.00376	0.867898	2457	59041	FALSE	FALSE
429.9	Cardiac complications, not elsewhere classified	circulatory system	0.0104612	0.0630474	1.01052	0.868215	286	54175	FALSE	FALSE
586.12	Vesicoureteral reflux	genitourinary	-0.0112487	0.0681509	0.988814	0.8689	253	50252	FALSE	FALSE
201	Hodgkin's disease	neoplasms	0.0164453	0.100276	1.01658	0.86973	113	63328	FALSE	FALSE
418	Nonspecific chest pain	circulatory system	0.0018104	0.0110842	1.00181	0.870258	12906	44154	FALSE	FALSE
720.1	Spinal stenosis of lumbar region	musculoskeletal	0.00418646	0.0257378	1.0042	0.870788	1842	53332	FALSE	FALSE
521	Diseases of hard tissues of teeth	digestive	0.00500841	0.0309784	1.00502	0.871562	1208	61056	FALSE	FALSE
262	Mineral deficiency NEC	endocrine/metabolic	0.0121377	0.0755403	1.01221	0.872347	200	48010	FALSE	FALSE
187	Cancer of other male genital organs	neoplasms	-0.0137337	0.0864684	0.98636	0.873803	154	63736	FALSE	FALSE
281.1	Megaloblastic anemia	hematopoietic	0.00631592	0.0402706	1.00634	0.875373	719	43916	FALSE	FALSE
480.5	Bronchopneumonia and lung abscess	respiratory	-0.0102208	0.0662601	0.989831	0.877411	260	51312	FALSE	FALSE
379	Other disorders of eye	sense organs	0.00397887	0.0258092	1.00399	0.87748	1794	57771	FALSE	FALSE
627.21	Symptomatic artificial menopause	genitourinary	-0.00936435	0.0609021	0.990679	0.877798	305	55552	FALSE	FALSE
333	Extrapyramidal disease and abnormal movement disorders	neurological	-0.00459303	0.0316354	0.995418	0.884564	1161	51373	FALSE	FALSE
691	Congenital anomalies of skin	dermatologic	-0.0113806	0.0817418	0.988684	0.889272	170	56932	FALSE	FALSE
312	Conduct disorders	mental disorders	-0.00724447	0.0522239	0.992782	0.889672	430	61488	FALSE	FALSE
385.3	Cholesteatoma	sense organs	0.0131398	0.0947518	1.01323	0.889706	126	58074	FALSE	FALSE
696	Psoriasis and related disorders	dermatologic	0.00499812	0.0364408	1.00501	0.890906	865	54527	FALSE	FALSE
536	Disorders of function of stomach	digestive	-0.00405527	0.0297068	0.995953	0.891418	1310	57310	FALSE	FALSE
172	Skin cancer	neoplasms	0.00234717	0.0173427	1.00235	0.892342	4350	56328	FALSE	FALSE
571.8	Liver abscess and sequelae of chronic liver disease	digestive	-0.00378724	0.028722	0.99622	0.895096	1416	53431	FALSE	FALSE
428.2	Heart failure NOS	circulatory system	-0.0033272	0.0258757	0.996678	0.897687	1786	54175	FALSE	FALSE
170	Cancer of bone and connective tissue	neoplasms	-0.00484166	0.0376669	0.99517	0.897723	809	64767	FALSE	FALSE
537	Other disorders of stomach and duodenum	digestive	-0.00457436	0.0359042	0.995436	0.89862	889	57310	FALSE	FALSE
172.2	Other non-epithelial cancer of skin	neoplasms	-0.00243246	0.0194415	0.997571	0.900431	3411	56328	FALSE	FALSE
196	Radiotherapy	neoplasms	-0.00341344	0.027694	0.996592	0.901905	1529	49768	FALSE	FALSE
368.9	Subjective visual disturbances	sense organs	0.00714048	0.0587922	1.00717	0.903332	329	61356	FALSE	FALSE
292	Neurological disorders	mental disorders	0.00180006	0.0150544	1.0018	0.904823	5648	53490	FALSE	FALSE
187.2	Malignant neoplasm of testis	neoplasms	0.0121219	0.101921	1.0122	0.905327	111	63736	FALSE	FALSE
41	Bacterial infection NOS	infectious diseases	-0.0018573	0.0159397	0.998144	0.90724	4854	55465	FALSE	FALSE
260.22	Nutritional marasmus	endocrine/metabolic	-0.00789866	0.0679466	0.992132	0.907456	259	48010	FALSE	FALSE
340	Migraine	neurological	0.00273426	0.0235242	1.00274	0.907469	2131	59064	FALSE	FALSE
752.11	Spina bifida	congenital anomalies	0.00982622	0.0846189	1.00987	0.907555	160	64707	FALSE	FALSE
614.5	Inflammatory disease of cervix, vagina, and vulva	genitourinary	-0.00475361	0.0413502	0.995258	0.908477	677	62378	FALSE	FALSE
164	Cancer of intrathoracic organs	neoplasms	0.0116059	0.10137	1.01167	0.908849	110	63036	FALSE	FALSE
360	Disorders of the globe	sense organs	-0.00978196	0.0858984	0.990266	0.909334	155	60466	FALSE	FALSE
613.8	Other specified disorders of breast	genitourinary	0.00635153	0.0570719	1.00637	0.911386	350	62844	FALSE	FALSE
215	Other benign neoplasm of connective and other soft tissue	neoplasms	-0.0109635	0.0997462	0.989096	0.912477	114	64625	FALSE	FALSE
211	Benign neoplasm of other parts of digestive system	neoplasms	0.00607784	0.0555679	1.0061	0.912904	368	59972	FALSE	FALSE
381.1	Otitis media	sense organs	-0.0030966	0.0284504	0.996908	0.913328	1502	58074	FALSE	FALSE
70.9	Hepatitis NOS	infectious diseases	-0.00626963	0.0577366	0.99375	0.913528	342	54271	FALSE	FALSE
772.4	Rhabdomyolysis	symptoms	0.00916617	0.084451	1.00921	0.913569	159	58212	FALSE	FALSE
281.12	Other vitamin B12 deficiency anemia	hematopoietic	-0.00495485	0.0456754	0.995057	0.913615	554	43916	FALSE	FALSE
750.2	Lower gastrointestinal congenital anomalies	congenital anomalies	-0.00706808	0.0659736	0.992957	0.914682	265	62478	FALSE	FALSE
459	Other disorders of circulatory system	circulatory system	-0.00383729	0.0368664	0.99617	0.917101	848	54545	FALSE	FALSE
653	Problems associated with amniotic cavity and membranes	pregnancy complications	0.00502201	0.0485209	1.00503	0.917565	497	64832	FALSE	FALSE
788	Syncope and collapse	symptoms	0.0019072	0.0185746	1.00191	0.918219	3530	59683	FALSE	FALSE
174	Breast cancer	neoplasms	-0.00224783	0.0221434	0.997755	0.919144	2560	59041	FALSE	FALSE
446	Polyarteritis nodosa and allied conditions	circulatory system	-0.00477378	0.0475985	0.995238	0.920112	502	54944	FALSE	FALSE
611.11	Mammographic microcalcification	genitourinary	-0.00491794	0.0496531	0.995094	0.921102	467	59811	FALSE	FALSE
359	Muscular dystrophies and other myopathies	neurological	0.00326694	0.033415	1.00327	0.922116	1041	59577	FALSE	FALSE
444	Arterial embolism and thrombosis	circulatory system	0.00503867	0.0527153	1.00505	0.923852	408	54944	FALSE	FALSE
626.8	Infertility, female	genitourinary	-0.00881524	0.0926168	0.991224	0.924172	133	55552	FALSE	FALSE
604.1	Redundant prepuce and phimosis/BXO	genitourinary	0.00619403	0.0651019	1.00621	0.924201	286	58367	FALSE	FALSE
433.21	Cerebral artery occlusion, with cerebral infarction	circulatory system	0.00253118	0.0271097	1.00253	0.925611	1610	56031	FALSE	FALSE
379.1	Scleritis and episcleritis	sense organs	0.00906313	0.0980879	1.0091	0.926382	118	57771	FALSE	FALSE
752	Nervous system congenital anomalies	congenital anomalies	0.00451118	0.0488749	1.00452	0.926459	489	64707	FALSE	FALSE
270.32	Paraproteinemia	endocrine/metabolic	-0.00531482	0.0586841	0.994699	0.927837	333	62465	FALSE	FALSE
284	Aplastic anemia	hematopoietic	-0.0026794	0.0299645	0.997324	0.928749	1304	43916	FALSE	FALSE
591	Urinary tract infection	genitourinary	0.00120503	0.0134932	1.00121	0.928838	7466	49739	FALSE	FALSE
613	Other nonmalignant breast conditions	genitourinary	-0.00279079	0.03189	0.997213	0.930264	1148	62844	FALSE	FALSE
255.1	Adrenal hyperfunction	endocrine/metabolic	-0.00628424	0.0728365	0.993735	0.931245	213	57443	FALSE	FALSE
369.2	Eye infection, viral	sense organs	0.00799113	0.0934305	1.00802	0.93184	130	57752	FALSE	FALSE
198.5	Secondary malignancy of brain/spine	neoplasms	0.00295056	0.0347827	1.00295	0.932398	953	49768	FALSE	FALSE
426	Cardiac conduction disorders	circulatory system	-0.00151322	0.0183456	0.998488	0.934262	3941	42223	FALSE	FALSE
741.4	Joint effusions	musculoskeletal	-0.00289642	0.035321	0.997108	0.934644	922	55841	FALSE	FALSE
371.1	Uveitis, noninfectious or NOS	sense organs	-0.00534421	0.0662983	0.99467	0.935753	259	57752	FALSE	FALSE
656.4	Hemorrhage of fetus or newborn	pregnancy complications	-0.00841053	0.106138	0.991625	0.936841	113	64736	FALSE	FALSE
193	Thyroid cancer	neoplasms	-0.00346543	0.0442494	0.996541	0.937577	584	64240	FALSE	FALSE
930	Allergic reaction to food	injuries & poisonings	-0.00379465	0.0484575	0.996213	0.937582	487	53236	FALSE	FALSE
145.3	Cancer of major salivary glands	neoplasms	-0.0072185	0.0939094	0.992807	0.93873	129	64188	FALSE	FALSE
418.1	Precordial pain	circulatory system	-0.00275233	0.0358947	0.997251	0.93888	904	44154	FALSE	FALSE
530.14	Reflux esophagitis	digestive	0.00353886	0.0462773	1.00355	0.939045	534	42041	FALSE	FALSE
290.13	Senile dementia	mental disorders	0.00611977	0.0808466	1.00614	0.939661	185	53490	FALSE	FALSE
770	Myalgia and myositis unspecified	symptoms	-0.00149537	0.0197856	0.998506	0.939754	3091	59905	FALSE	FALSE
994	Sepsis and SIRS	injuries & poisonings	-0.00132041	0.0181868	0.99868	0.942122	3671	60313	FALSE	FALSE
912	Insect bite	injuries & poisonings	0.00635747	0.0876278	1.00638	0.942164	149	64345	FALSE	FALSE
715	Other inflammatory spondylopathies	musculoskeletal	-0.00294689	0.0406537	0.997057	0.942214	695	56429	FALSE	FALSE
81	Infection/inflammation of internal prosthetic device; implant; and graft	infectious diseases	-0.00207944	0.0293867	0.997923	0.943588	1339	61768	FALSE	FALSE
217	Vascular hamartomas and non-neoplastic nevi	neoplasms	-0.00490822	0.0704472	0.995104	0.944454	231	59294	FALSE	FALSE
495.1	Chronic obstructive asthma	respiratory	-0.00419604	0.0603509	0.995813	0.94457	311	52414	FALSE	FALSE
840	Sprains and strains	injuries & poisonings	0.00163267	0.0237217	1.00163	0.945128	2093	58409	FALSE	FALSE
367.8	Hypermetropia	sense organs	-0.00420277	0.0613109	0.995806	0.945349	305	61152	FALSE	FALSE
574.12	Cholelithiasis with other cholecystitis	digestive	0.00482636	0.0723952	1.00484	0.946847	217	60489	FALSE	FALSE
252.2	Hypoparathyroidism	endocrine/metabolic	-0.00659428	0.101989	0.993427	0.948447	108	57443	FALSE	FALSE
379.2	Disorders of vitreous body	sense organs	0.00180894	0.0283451	1.00181	0.949115	1488	57771	FALSE	FALSE
459.1	Hemorrhage NOS	circulatory system	0.00486295	0.0779991	1.00487	0.950287	187	54545	FALSE	FALSE
733.4	Aseptic necrosis of bone	musculoskeletal	-0.00385916	0.0621013	0.996148	0.950449	294	54545	FALSE	FALSE
574	Cholelithiasis and cholecystitis	digestive	0.0015926	0.0259431	1.00159	0.95105	1741	60489	FALSE	FALSE
610.3	Fibrosclerosis of breast	genitourinary	-0.00609774	0.102261	0.993921	0.952451	108	59811	FALSE	FALSE
458.2	Iatrogenic hypotension	circulatory system	-0.00548813	0.0942817	0.994527	0.953581	128	54545	FALSE	FALSE
365.2	Primary angle-closure glaucoma	sense organs	0.00463222	0.0798381	1.00464	0.953733	180	60466	FALSE	FALSE
634	Miscarriage; stillbirth	pregnancy complications	0.00315161	0.0582122	1.00316	0.956824	346	63544	FALSE	FALSE
696.4	Psoriasis	dermatologic	-0.00194331	0.0367121	0.998059	0.957785	852	54527	FALSE	FALSE
939	Atopic/contact dermatitis due to other or unspecified	dermatologic	0.00120617	0.02286	1.00121	0.95792	2254	53236	FALSE	FALSE
754	Congenital musculoskeletal deformities of spine	congenital anomalies	0.00455084	0.086496	1.00456	0.95804	152	64079	FALSE	FALSE
359.2	Myopathy	neurological	-0.00179872	0.034412	0.998203	0.958313	983	59577	FALSE	FALSE
580.12	Non-proliferative glomerulonephritis	genitourinary	-0.00482396	0.0943966	0.995188	0.959243	127	50252	FALSE	FALSE
149.1	Cancer of oropharynx	neoplasms	-0.00248527	0.0497521	0.997518	0.96016	465	64188	FALSE	FALSE
618.2	Uterine/Uterovaginal prolapse	genitourinary	0.00352479	0.0712538	1.00353	0.960546	224	64999	FALSE	FALSE
481	Influenza	respiratory	0.0025811	0.0526579	1.00258	0.960906	416	51312	FALSE	FALSE
333.1	Essential tremor	neurological	-0.00225068	0.0466968	0.997752	0.961559	530	51373	FALSE	FALSE
654	Other and unspecified complications of birth; puerperium affecting management of mother	pregnancy complications	0.00396025	0.0869511	1.00397	0.963672	152	64832	FALSE	FALSE
947	Urticaria	injuries & poisonings	0.00231085	0.0514093	1.00231	0.964147	429	53236	FALSE	FALSE
317.11	Alcoholic liver damage	mental disorders	-0.00211408	0.0487526	0.997888	0.965412	483	51688	FALSE	FALSE
227	Benign neoplasm of other endocrine glands and related structures	neoplasms	-0.00216244	0.0509698	0.99784	0.966159	439	64240	FALSE	FALSE
327.1	Hypersomnia	neurological	0.00266481	0.0682488	1.00267	0.968854	244	51076	FALSE	FALSE
809	Fracture of unspecified bones	injuries & poisonings	-0.000843926	0.023246	0.999156	0.97104	2183	54954	FALSE	FALSE
427.7	Tachycardia NOS	circulatory system	0.000552507	0.0162358	1.00055	0.972853	4855	42223	FALSE	FALSE
727.1	Synovitis and tenosynovitis	musculoskeletal	-0.000966296	0.0285806	0.999034	0.973029	1436	51199	FALSE	FALSE
38.1	Gram negative septicemia	infectious diseases	-0.00141492	0.0421587	0.998586	0.973227	644	55465	FALSE	FALSE
283	Acquired hemolytic anemias	hematopoietic	-0.00258495	0.0836305	0.997418	0.975342	163	43916	FALSE	FALSE
198.4	Secondary malignant neoplasm of liver	neoplasms	0.000736812	0.0256887	1.00074	0.977118	1788	49768	FALSE	FALSE
429	Ill-defined descriptions and complications of heart disease	circulatory system	-0.000959297	0.0344217	0.999041	0.977767	975	54175	FALSE	FALSE
282	Hereditary hemolytic anemias	hematopoietic	-0.00235145	0.0872203	0.997651	0.978492	155	43916	FALSE	FALSE
540.1	Appendicitis	digestive	-0.00168929	0.0643664	0.998312	0.979062	276	65653	FALSE	FALSE
972	Poisoning by agents primarily affecting the cardiovascular system	injuries & poisonings	0.00207427	0.081461	1.00208	0.979685	171	51467	FALSE	FALSE
370.3	Keratoconjunctivitis	sense organs	0.00125971	0.0497505	1.00126	0.979799	466	57752	FALSE	FALSE
367.2	Astigmatism	sense organs	-0.00106742	0.0480313	0.998933	0.98227	498	61152	FALSE	FALSE
384.4	Perforation of tympanic membrane	sense organs	-0.00142194	0.0653124	0.998579	0.98263	266	58074	FALSE	FALSE
253	Disorders of the pituitary gland and its hypothalamic control	endocrine/metabolic	-0.000823111	0.0399849	0.999177	0.983576	717	57443	FALSE	FALSE
597.8	Urethral hypermobility/ISD	genitourinary	-0.00149481	0.0735774	0.998506	0.983791	212	59800	FALSE	FALSE
962.1	Adrenal cortical steroids causing adverse effects in therapeutic use	injuries & poisonings	0.00162241	0.0800076	1.00162	0.983821	176	51467	FALSE	FALSE
526	Diseases of the jaws	digestive	-0.000901411	0.0455538	0.999099	0.984213	551	61056	FALSE	FALSE
430.2	Intracerebral hemorrhage	circulatory system	-0.000936184	0.0477105	0.999064	0.984345	501	56031	FALSE	FALSE
519.1	Tracheostomy complications	respiratory	0.00161396	0.0979576	1.00162	0.986855	118	59599	FALSE	FALSE
242.2	Toxic multinodular goiter	endocrine/metabolic	0.0015784	0.0983684	1.00158	0.987198	117	53335	FALSE	FALSE
174.3	Neoplasm of uncertain behavior of breast	neoplasms	0.0014488	0.097127	1.00145	0.988099	120	59041	FALSE	FALSE
379.9	Pain, swelling or discharge of eye	sense organs	-0.000941469	0.0805848	0.999059	0.990679	175	57771	FALSE	FALSE
550.5	Ventral hernia	digestive	-0.00045931	0.0436471	0.999541	0.991604	602	58238	FALSE	FALSE
807	Fracture of ribs	injuries & poisonings	-0.000457367	0.047257	0.999543	0.992278	514	54954	FALSE	FALSE
756	Other congenital musculoskeletal anomalies	congenital anomalies	0.000529244	0.0588692	1.00053	0.992827	337	64079	FALSE	FALSE
368	Visual disturbances	sense organs	9.07576e-05	0.0281743	1.00009	0.99743	1461	61356	FALSE	FALSE
172.3	Carcinoma in situ of skin	neoplasms	-0.00017875	0.0596431	0.999821	0.997609	325	56328	FALSE	FALSE
560.2	Impaction of intestine	digestive	-1.8506e-05	0.105715	0.999981	0.99986	102	45757	FALSE	FALSE
259.3	Delay in sexual development and puberty NEC	endocrine/metabolic	NA	NA	NA	NA	69	57443	NA	NA
727.8	Plica syndrome	musculoskeletal	NA	NA	NA	NA	65	51199	NA	NA
620	Dysplasia of female genital organs	genitourinary	NA	NA	NA	NA	67	65096	NA	NA
614.54	Abscess or ulceration of vulva	genitourinary	NA	NA	NA	NA	53	62378	NA	NA
526.5	Inflammatory conditions of jaw	digestive	NA	NA	NA	NA	97	61056	NA	NA
346.2	Nonspecific abnormal results of function study of brain and central nervous system	neurological	NA	NA	NA	NA	19	51373	NA	NA
384.1	Myringitis	sense organs	NA	NA	NA	NA	20	58074	NA	NA
525.2	Atrophy of edentulous alveolar ridge	digestive	NA	NA	NA	NA	15	61056	NA	NA
389.3	Degenerative and vascular disorders of ear	sense organs	NA	NA	NA	NA	19	58676	NA	NA
327.72	Sleep related leg cramps	neurological	NA	NA	NA	NA	29	51076	NA	NA
255.12	Hyperaldosteronism	endocrine/metabolic	NA	NA	NA	NA	45	57443	NA	NA
441.2	Chronic vascular insufficiency of intestine	circulatory system	NA	NA	NA	NA	63	54944	NA	NA
149.2	Cancer of nasopharynx	neoplasms	NA	NA	NA	NA	96	64188	NA	NA
592.3	Urethral stricture due to infecton	genitourinary	NA	NA	NA	NA	2	49739	NA	NA
276.8	Polydipsia	endocrine/metabolic	NA	NA	NA	NA	28	44115	NA	NA
526.3	Anomalies of jaw size/symmetry	digestive	NA	NA	NA	NA	99	61056	NA	NA
686.3	Pilonidal cyst	dermatologic	NA	NA	NA	NA	65	55482	NA	NA
130	Spirochetal infection	infectious diseases	NA	NA	NA	NA	47	64035	NA	NA
279.2	Autoimmune disease NEC	endocrine/metabolic	NA	NA	NA	NA	45	61342	NA	NA
362.1	Retinopathy of prematurity	sense organs	NA	NA	NA	NA	94	60004	NA	NA
277.51	Lipoprotein disorders	endocrine/metabolic	NA	NA	NA	NA	84	63179	NA	NA
528.12	Oral aphthae	digestive	NA	NA	NA	NA	76	62042	NA	NA
609	Male infertility and abnormal spermatozoa	genitourinary	NA	NA	NA	NA	40	58367	NA	NA
691.3	Congenital pigmentary anomalies of skin	dermatologic	NA	NA	NA	NA	32	56932	NA	NA
521.2	Dental abrasion, erosion and attrition	digestive	NA	NA	NA	NA	1	61056	NA	NA
701.5	Abnormal granulation tissue	dermatologic	NA	NA	NA	NA	94	59531	NA	NA
303.1	Dissociative disorder	mental disorders	NA	NA	NA	NA	22	41596	NA	NA
110.2	Dermatomycoses	infectious diseases	NA	NA	NA	NA	88	57496	NA	NA
362.5	Toxic maculopathy of retina	sense organs	NA	NA	NA	NA	79	60004	NA	NA
364.51	Fuchs' dystrophy	sense organs	NA	NA	NA	NA	92	60466	NA	NA
303.3	Psychogenic disorder	mental disorders	NA	NA	NA	NA	86	41596	NA	NA
790	Nonspecific findings on examination of blood	symptoms	NA	NA	NA	NA	19	63796	NA	NA
988	Toxic effect of noxious substances eaten as food	injuries & poisonings	NA	NA	NA	NA	6	65980	NA	NA
364.41	Keratoconus	sense organs	NA	NA	NA	NA	33	60466	NA	NA
604.2	Vascular disorders of penis	genitourinary	NA	NA	NA	NA	NA	NA	NA	NA
130.1	Lyme disease	infectious diseases	NA	NA	NA	NA	3	64035	NA	NA
270.34	Alpha-1-antitrypsin deficiency	endocrine/metabolic	NA	NA	NA	NA	90	62465	NA	NA
446.3	Hypersensitivity angiitis	circulatory system	NA	NA	NA	NA	39	54944	NA	NA
426.25	Other heart block	circulatory system	NA	NA	NA	NA	38	42223	NA	NA
609.2	Abnormal spermatozoa	genitourinary	NA	NA	NA	NA	20	58367	NA	NA
626.15	Infertility, female, associated with anovulation	genitourinary	NA	NA	NA	NA	29	55552	NA	NA
286.13	Congenital factor VIII disorder	hematopoietic	NA	NA	NA	NA	73	52020	NA	NA
446.8	Thrombotic microangiopathy	circulatory system	NA	NA	NA	NA	27	54944	NA	NA
444.5	Atheroembolism	circulatory system	NA	NA	NA	NA	9	54944	NA	NA
261.41	Rickets or osteomalacia	endocrine/metabolic	NA	NA	NA	NA	38	48010	NA	NA
133	Arthropod-borne diseases	infectious diseases	NA	NA	NA	NA	7	64035	NA	NA
756.5	Congenital osteodystrophies	congenital anomalies	NA	NA	NA	NA	57	64079	NA	NA
686.2	Impetigo	dermatologic	NA	NA	NA	NA	87	55482	NA	NA
614.53	Cyst or abscess of Bartholin's gland	genitourinary	NA	NA	NA	NA	36	62378	NA	NA
620.1	Dysplasia of cervix	genitourinary	NA	NA	NA	NA	6	65096	NA	NA
736.1	Acquired deformities of forearm	musculoskeletal	NA	NA	NA	NA	9	57960	NA	NA
961	Poisoning by other anti-infectives	injuries & poisonings	NA	NA	NA	NA	94	51467	NA	NA
246.2	Thyroid cyst	endocrine/metabolic	NA	NA	NA	NA	12	53335	NA	NA
701.6	Acquired acanthosis nigricans	dermatologic	NA	NA	NA	NA	64	59531	NA	NA
229.1	Benign neoplasm of lymph nodes	neoplasms	NA	NA	NA	NA	18	65656	NA	NA
368.91	Psychophysical visual disturbances	sense organs	NA	NA	NA	NA	68	61356	NA	NA
380	Disorders of external ear	sense organs	NA	NA	NA	NA	86	62013	NA	NA
612.3	Congenital anomalies of breast	genitourinary	NA	NA	NA	NA	11	59811	NA	NA
530.12	Ulcer of esophagus	digestive	NA	NA	NA	NA	93	42041	NA	NA
750.14	Congenital anomalies of esophagus	congenital anomalies	NA	NA	NA	NA	13	62478	NA	NA
444.2	Embolism and thrombosis of abdominal aorta	circulatory system	NA	NA	NA	NA	54	54944	NA	NA
856	Vascular complications of surgery and medical procedures	injuries & poisonings	NA	NA	NA	NA	84	56963	NA	NA
286.6	Defibrination syndrome	hematopoietic	NA	NA	NA	NA	81	52020	NA	NA
870.6	Open wound of neck	injuries & poisonings	NA	NA	NA	NA	20	59016	NA	NA
756.3	Congenital anomalies of muscle, tendon, fascia, and connective tissue	congenital anomalies	NA	NA	NA	NA	85	64079	NA	NA
592.21	Urethral syndrome	genitourinary	NA	NA	NA	NA	4	49739	NA	NA
526.1	Cysts of the jaws	digestive	NA	NA	NA	NA	20	61056	NA	NA
230	Kaposi's sarcoma	neoplasms	NA	NA	NA	NA	17	66322	NA	NA
270.21	Disorders of urea cycle metabolism	endocrine/metabolic	NA	NA	NA	NA	56	62465	NA	NA
305.21	Anorexia nervosa	mental disorders	NA	NA	NA	NA	110	41596	NA	NA
972.1	Cardiac rhythm regulators causing adverse effects in therapeutic use	injuries & poisonings	NA	NA	NA	NA	20	51467	NA	NA
31.1	Leprosy	infectious diseases	NA	NA	NA	NA	NA	NA	NA	NA
527.1	Hypertrophy of salivary gland	digestive	NA	NA	NA	NA	5	62042	NA	NA
729.7	Nontraumatic compartment syndrome	musculoskeletal	NA	NA	NA	NA	30	51199	NA	NA
911	Blister	injuries & poisonings	NA	NA	NA	NA	29	66148	NA	NA
79.9	Viremia, NOS	infectious diseases	NA	NA	NA	NA	97	54271	NA	NA
379.3	Aphakia and other disorders of lens	sense organs	NA	NA	NA	NA	86	57771	NA	NA
379.51	Pigmentary iris degeneration	sense organs	NA	NA	NA	NA	14	57771	NA	NA
528.4	Cysts of oral soft tissues	digestive	NA	NA	NA	NA	18	62042	NA	NA
694.3	Vascular disorders of skin	dermatologic	NA	NA	NA	NA	14	56932	NA	NA
729.3	Panniculitis	musculoskeletal	NA	NA	NA	NA	41	51199	NA	NA
941	Adverse reaction to serum or vaccine	injuries & poisonings	NA	NA	NA	NA	54	53236	NA	NA
277.6	Other deficiencies of circulating enzymes	endocrine/metabolic	NA	NA	NA	NA	26	63179	NA	NA
327.6	Circadian rhythm sleep disorder	neurological	NA	NA	NA	NA	27	51076	NA	NA
736.2	Acquired deformities of finger	musculoskeletal	NA	NA	NA	NA	94	57960	NA	NA
756.22	Pectus carinatum	congenital anomalies	NA	NA	NA	NA	15	64079	NA	NA
277.8	Carnitine deficiencies	endocrine/metabolic	NA	NA	NA	NA	3	63179	NA	NA
383	Otosclerosis	sense organs	NA	NA	NA	NA	26	58074	NA	NA
229	Benign neoplasm of unspecified sites	neoplasms	NA	NA	NA	NA	54	65656	NA	NA
347	Cataplexy and narcolepsy	neurological	NA	NA	NA	NA	59	51373	NA	NA
368.3	Anisometropia	sense organs	NA	NA	NA	NA	42	61356	NA	NA
732.7	Osteochondritis dissecans	musculoskeletal	NA	NA	NA	NA	58	54545	NA	NA
187.1	Malignant neoplasm of unspecified male genital organ	neoplasms	NA	NA	NA	NA	33	63736	NA	NA
286.4	Acquired coagulation factor deficiency	hematopoietic	NA	NA	NA	NA	90	52020	NA	NA
452.1	Iatrogenic pulmonary embolism and infarction	circulatory system	NA	NA	NA	NA	61	51170	NA	NA
722.3	Schmorl's nodes	musculoskeletal	NA	NA	NA	NA	1	53332	NA	NA
315.1	Learning disorder	mental disorders	NA	NA	NA	NA	41	61488	NA	NA
989	Toxic effect of other substances, chiefly nonmedicinal as to source	injuries & poisonings	NA	NA	NA	NA	28	65980	NA	NA
376	Disorders of the orbit	sense organs	NA	NA	NA	NA	48	57771	NA	NA
575.6	Cholesterolosis of gallbladder	digestive	NA	NA	NA	NA	16	60489	NA	NA
702.4	Degenerative skin disorders	dermatologic	NA	NA	NA	NA	11	54902	NA	NA
81.1	Graft-versus-host disease	infectious diseases	NA	NA	NA	NA	64	61768	NA	NA
592.2	Urethritis and urethral syndrome	genitourinary	NA	NA	NA	NA	41	49739	NA	NA
691.1	Ichthyosis congenita	dermatologic	NA	NA	NA	NA	4	56932	NA	NA
290.12	Dementia with cerebral degenerations	mental disorders	NA	NA	NA	NA	94	53490	NA	NA
695.21	Dermatitis herpetiformis	dermatologic	NA	NA	NA	NA	23	56932	NA	NA
145.1	Cancer of lip	neoplasms	NA	NA	NA	NA	19	64188	NA	NA
656.1	Isoimmunization of fetus or newborn	pregnancy complications	NA	NA	NA	NA	38	64736	NA	NA
253.3	Diabetes insipidus	endocrine/metabolic	NA	NA	NA	NA	83	57443	NA	NA
732.1	Juvenile osteochondrosis	musculoskeletal	NA	NA	NA	NA	68	54545	NA	NA
334.21	Amyotrophic Lateral Sclerosis	neurological	NA	NA	NA	NA	68	51373	NA	NA
750.5	Congenital hypertrophic pyloric stenosis	congenital anomalies	NA	NA	NA	NA	28	62478	NA	NA
983	Toxic effect of corrosive aromatics, acids, and caustic alkalis	injuries & poisonings	NA	NA	NA	NA	3	65980	NA	NA
509.5	Respiratory arrest	respiratory	NA	NA	NA	NA	64	46540	NA	NA
253.11	Acromegaly and gigantism	endocrine/metabolic	NA	NA	NA	NA	30	57443	NA	NA
624.2	Atrophy of female genital tract	genitourinary	NA	NA	NA	NA	3	61699	NA	NA
694.1	Vitiligo	dermatologic	NA	NA	NA	NA	48	56932	NA	NA
259.8	Polyglandular activity in multiple endocrine adenomatosis	endocrine/metabolic	NA	NA	NA	NA	35	57443	NA	NA
580.11	Proliferative glomerulonephritis	genitourinary	NA	NA	NA	NA	89	50252	NA	NA
735.22	Claw toe (acquired)	musculoskeletal	NA	NA	NA	NA	27	57960	NA	NA
637	Short gestation; low birth weight; and fetal growth retardation	pregnancy complications	NA	NA	NA	NA	83	63345	NA	NA
870.4	Open wound of nose and sinus	injuries & poisonings	NA	NA	NA	NA	27	59016	NA	NA
70.1	Viral hepatitis A	infectious diseases	NA	NA	NA	NA	16	54271	NA	NA
363.4	Choroidal degenerations	sense organs	NA	NA	NA	NA	5	60466	NA	NA
513.32	Orthopnea	respiratory	NA	NA	NA	NA	87	61249	NA	NA
386.21	Central origin vertigo	sense organs	NA	NA	NA	NA	91	56870	NA	NA
573.1	Chronic passive congestion of liver	digestive	NA	NA	NA	NA	51	53431	NA	NA
270.33	Amyloidosis	endocrine/metabolic	NA	NA	NA	NA	78	62465	NA	NA
360.2	Progressive myopia	sense organs	NA	NA	NA	NA	98	60466	NA	NA
218.2	Other benign neoplasm of uterus	neoplasms	NA	NA	NA	NA	13	60830	NA	NA
598.4	Other cells and casts in urine	genitourinary	NA	NA	NA	NA	NA	NA	NA	NA
134.1	Intestinal helminthiases	infectious diseases	NA	NA	NA	NA	15	64035	NA	NA
589	Abnormal results of function study of kidney	genitourinary	NA	NA	NA	NA	54	50252	NA	NA
260.7	Polyphagia	endocrine/metabolic	NA	NA	NA	NA	17	48010	NA	NA
580.14	Chronic glomerulonephritis, NOS	genitourinary	NA	NA	NA	NA	89	50252	NA	NA
986	Toxic effect of carbon monoxide	injuries & poisonings	NA	NA	NA	NA	4	65980	NA	NA
592.12	Chronic cystitis	genitourinary	NA	NA	NA	NA	58	49739	NA	NA
716.8	Palindromic rheumatism	musculoskeletal	NA	NA	NA	NA	14	54964	NA	NA
270.1	Disturbances of amino-acid transport	endocrine/metabolic	NA	NA	NA	NA	87	62465	NA	NA
586.3	Vascular disorders of kidney/hypertrophy	genitourinary	NA	NA	NA	NA	70	50252	NA	NA
938.1	Acute dermatitis due to solar radiation	injuries & poisonings	NA	NA	NA	NA	20	53236	NA	NA
253.7	Other disorders of neurohypophysis	endocrine/metabolic	NA	NA	NA	NA	95	57443	NA	NA
131	Protozoan infection	infectious diseases	NA	NA	NA	NA	21	64035	NA	NA
586.11	Small kidney	genitourinary	NA	NA	NA	NA	10	50252	NA	NA
411.9	Other acute and subacute forms of ischemic heart disease	circulatory system	NA	NA	NA	NA	91	49700	NA	NA
711.3	Behcet's syndrome	musculoskeletal	NA	NA	NA	NA	45	54964	NA	NA
647.3	Major puerperal infection	pregnancy complications	NA	NA	NA	NA	39	65493	NA	NA
132.1	Pediculosis and phthirus infestation	infectious diseases	NA	NA	NA	NA	31	64035	NA	NA
420.1	Myocarditis	circulatory system	NA	NA	NA	NA	37	60258	NA	NA
259.2	Carcinoid syndrome	endocrine/metabolic	NA	NA	NA	NA	79	57443	NA	NA
429.2	Abnormal function study of cardiovascular system	circulatory system	NA	NA	NA	NA	59	54175	NA	NA
733.9	Chondromalacia	musculoskeletal	NA	NA	NA	NA	39	54545	NA	NA
291.1	Transient mental disorders due to conditions classified elsewhere	mental disorders	NA	NA	NA	NA	64	53490	NA	NA
433.32	Moyamoya disease	circulatory system	NA	NA	NA	NA	21	56031	NA	NA
695.2	Bullous dermatoses	dermatologic	NA	NA	NA	NA	63	56932	NA	NA
704.12	Telogen effluvium	dermatologic	NA	NA	NA	NA	69	61760	NA	NA
359.1	Muscular dystrophies	neurological	NA	NA	NA	NA	75	59577	NA	NA
626.4	Premenstrual tension syndromes	genitourinary	NA	NA	NA	NA	35	55552	NA	NA
965.3	Salicylates causing adverse effects in therapeutic use	injuries & poisonings	NA	NA	NA	NA	16	51467	NA	NA
324.1	Jakob-Creutzfeldt disease	neurological	NA	NA	NA	NA	NA	NA	NA	NA
245.1	Thyroiditis, acute and subacute	endocrine/metabolic	NA	NA	NA	NA	49	53335	NA	NA
250.5	Glycosuria or Acetonuria	endocrine/metabolic	NA	NA	NA	NA	36	51282	NA	NA
601.4	Balanoposthitis	genitourinary	NA	NA	NA	NA	36	59343	NA	NA
282.8	Other hemoglobinopathies	hematopoietic	NA	NA	NA	NA	39	43916	NA	NA
741.5	Hemarthrosis	musculoskeletal	NA	NA	NA	NA	35	55841	NA	NA
526.42	Arthralgia/ankylosis of temporomandibular joint	digestive	NA	NA	NA	NA	44	61056	NA	NA
705.3	Hidradenitis	dermatologic	NA	NA	NA	NA	99	59929	NA	NA
287.4	Qualitative platelet defects	hematopoietic	NA	NA	NA	NA	29	52020	NA	NA
289.9	Abnormality of red blood cells	hematopoietic	NA	NA	NA	NA	58	49819	NA	NA
985	Toxic effect of other metals	injuries & poisonings	NA	NA	NA	NA	12	65980	NA	NA
292.12	Symbolic dysfunction	mental disorders	NA	NA	NA	NA	57	53490	NA	NA
385.5	Tympanosclerosis and middle ear disease related to otitis media	sense organs	NA	NA	NA	NA	48	58074	NA	NA
222	Benign neoplasm of male genital organs	neoplasms	NA	NA	NA	NA	15	63736	NA	NA
283.21	Hemolytic-uremic syndrome	hematopoietic	NA	NA	NA	NA	39	43916	NA	NA
656.9	Neonatal bradycardia or tachycardia	pregnancy complications	NA	NA	NA	NA	83	64736	NA	NA
716.1	Unspecified polyarthropathy or polyarthritis	musculoskeletal	NA	NA	NA	NA	35	54964	NA	NA
816	Cerebral laceration and contusion	injuries & poisonings	NA	NA	NA	NA	37	63822	NA	NA
721.8	Other allied disorders of spine	musculoskeletal	NA	NA	NA	NA	28	53332	NA	NA
750.22	Congenital anomaly of gallbladder, bile ducts, liver, pancreas	congenital anomalies	NA	NA	NA	NA	97	62478	NA	NA
976	Poisoning by agents primarily affecting skin & mucous membrane, ophthalmological, otorhinolaryngological, & dental drugs	injuries & poisonings	NA	NA	NA	NA	6	51467	NA	NA
710.2	Periostitis	musculoskeletal	NA	NA	NA	NA	4	54964	NA	NA
90.2	Gonococcal infections	infectious diseases	NA	NA	NA	NA	31	65933	NA	NA
221	Benign neoplasm of other female genital organs	neoplasms	NA	NA	NA	NA	39	57888	NA	NA
794	Abnormal results of other function studies (bladder, pancreas, placenta, spleen, etc)	symptoms	NA	NA	NA	NA	15	66245	NA	NA
8.7	Intestinal infection due to protozoa	infectious diseases	NA	NA	NA	NA	7	63468	NA	NA
199.4	Neurofibromatosis	neoplasms	NA	NA	NA	NA	71	49768	NA	NA
259.1	Nonspecific abnormal results of other endocrine function study	endocrine/metabolic	NA	NA	NA	NA	6	57443	NA	NA
750.11	Esophageal atresia/tracheoesophageal fistula	congenital anomalies	NA	NA	NA	NA	24	62478	NA	NA
145.4	Cancer of the gums	neoplasms	NA	NA	NA	NA	71	64188	NA	NA
187.8	Neoplasm of uncertain behavior of male genital organs	neoplasms	NA	NA	NA	NA	14	63736	NA	NA
270.31	Polyclonal hypergammaglobulinemia	endocrine/metabolic	NA	NA	NA	NA	4	62465	NA	NA
965.2	Antirheumatics causing adverse effects in therapeutic use	injuries & poisonings	NA	NA	NA	NA	2	51467	NA	NA
789.1	Persistent vomiting	symptoms	NA	NA	NA	NA	86	49356	NA	NA
984	Toxic effect of lead and its compounds (including fumes)	injuries & poisonings	NA	NA	NA	NA	3	65980	NA	NA
132	Infestation (lice, mites)	infectious diseases	NA	NA	NA	NA	71	64035	NA	NA
870.2	Open wound of ear	injuries & poisonings	NA	NA	NA	NA	14	59016	NA	NA
731	Osteitis deformans and osteopathies associated with other disorders classified elsewhere	musculoskeletal	NA	NA	NA	NA	72	54545	NA	NA
823	Fracture of tibia and fibula	injuries & poisonings	NA	NA	NA	NA	1	53808	NA	NA
446.1	Thromboangiitis obliterans	circulatory system	NA	NA	NA	NA	5	54944	NA	NA
704.11	Alopecia Areata	dermatologic	NA	NA	NA	NA	72	61760	NA	NA
695.22	Pemphigus and pemphigoid	dermatologic	NA	NA	NA	NA	35	56932	NA	NA
368.5	Color vision deficiencies	sense organs	NA	NA	NA	NA	4	61356	NA	NA
256.1	Hyperestrogenism	endocrine/metabolic	NA	NA	NA	NA	3	57443	NA	NA
281.13	Folate-deficiency anemia	hematopoietic	NA	NA	NA	NA	20	43916	NA	NA
134	Helminthiases	infectious diseases	NA	NA	NA	NA	22	64035	NA	NA
964	Poisoning by agents primarily affecting blood constituents	injuries & poisonings	NA	NA	NA	NA	91	51467	NA	NA
365.5	Pseudoexfoliation glaucoma	sense organs	NA	NA	NA	NA	23	60466	NA	NA
388	Other disorders of ear	sense organs	NA	NA	NA	NA	95	58676	NA	NA
910	Superficial injury, infected	injuries & poisonings	NA	NA	NA	NA	10	66242	NA	NA
687.3	Changes in skin texture	dermatologic	NA	NA	NA	NA	22	52097	NA	NA
972.2	Antilipemic and antiarteriosclerotic drugs causing adverse effects in therapeutic use	injuries & poisonings	NA	NA	NA	NA	NA	NA	NA	NA
728.1	Muscular calcification and ossification	musculoskeletal	NA	NA	NA	NA	44	51199	NA	NA
643	Excessive vomiting in pregnancy	pregnancy complications	NA	NA	NA	NA	76	66074	NA	NA
876	Posttraumatic wound infection not elsewhere classified	injuries & poisonings	NA	NA	NA	NA	66	59016	NA	NA
258	Iatrogenic endocrine disorders	endocrine/metabolic	NA	NA	NA	NA	47	57443	NA	NA
500.1	Extrinsic allergic alveolitis	respiratory	NA	NA	NA	NA	22	46540	NA	NA
622.2	Mucous polyp of cervix	genitourinary	NA	NA	NA	NA	49	65096	NA	NA
333.8	Other degenerative diseases of the basal ganglia	neurological	NA	NA	NA	NA	87	51373	NA	NA
715.3	Spinal enthesopathy	musculoskeletal	NA	NA	NA	NA	54	56429	NA	NA
610.2	Fibroadenosis of breast	genitourinary	NA	NA	NA	NA	39	59811	NA	NA
626.21	Mittelschmerz	genitourinary	NA	NA	NA	NA	3	55552	NA	NA
613.9	Breast disorder NOS	genitourinary	NA	NA	NA	NA	36	62844	NA	NA
346.3	Nonspecific abnormal findings in cerebrospinal fluid	neurological	NA	NA	NA	NA	13	51373	NA	NA
41.21	Rheumatic fever / chorea	infectious diseases	NA	NA	NA	NA	14	55465	NA	NA
289.3	Personal history of diseases of blood and blood-forming organs	hematopoietic	NA	NA	NA	NA	89	49819	NA	NA
795	Other and nonspecific abnormal cytological, histological and immunological findings	symptoms	NA	NA	NA	NA	24	66075	NA	NA
535.1	Acute gastritis	digestive	NA	NA	NA	NA	67	57310	NA	NA
286.12	Congenital deficiency of other clotting factors (including factor VII)	hematopoietic	NA	NA	NA	NA	74	52020	NA	NA
599.8	Other symptoms involving urinary system	genitourinary	NA	NA	NA	NA	92	49505	NA	NA
674	Other complications of the puerperium NEC	pregnancy complications	NA	NA	NA	NA	48	65920	NA	NA
757	Congenital anomalies of the integument	congenital anomalies	NA	NA	NA	NA	37	63776	NA	NA
960.3	Poisoning by antifungal antibiotics	injuries & poisonings	NA	NA	NA	NA	2	51467	NA	NA
79.2	Infectious mononucleosis	infectious diseases	NA	NA	NA	NA	91	54271	NA	NA
366.3	Traumatic cataract	sense organs	NA	NA	NA	NA	6	59476	NA	NA
599.7	Urethral discharge	genitourinary	NA	NA	NA	NA	3	49505	NA	NA
520.1	Hereditary disturbances in tooth structure	digestive	NA	NA	NA	NA	20	61056	NA	NA
601.8	Other inflammatory disorders of male genital organs	genitourinary	NA	NA	NA	NA	56	59343	NA	NA
285.8	Hemoglobinuria	hematopoietic	NA	NA	NA	NA	11	43916	NA	NA
783.1	Postprocedural fever	symptoms	NA	NA	NA	NA	88	51884	NA	NA
204.3	Monocytic leukemia	neoplasms	NA	NA	NA	NA	57	63328	NA	NA
526.8	Exostosis of jaw	digestive	NA	NA	NA	NA	10	61056	NA	NA
453	Chronic venous hypertension	circulatory system	NA	NA	NA	NA	17	51170	NA	NA
556.11	Angiodysplasia of intestine (without mention of hemorrhage)	digestive	NA	NA	NA	NA	41	45757	NA	NA
795.81	Elevated carcinoembryonic antigen [CEA]	symptoms	NA	NA	NA	NA	71	66075	NA	NA
723.1	Torticollis	musculoskeletal	NA	NA	NA	NA	51	53332	NA	NA
754.2	Spondylolisthesis, congenital	congenital anomalies	NA	NA	NA	NA	86	64079	NA	NA
530.6	Diverticulum of esophagus, acquired	digestive	NA	NA	NA	NA	59	42041	NA	NA
303.31	Gastrointestinal malfunction arising from mental factors	mental disorders	NA	NA	NA	NA	12	41596	NA	NA
624.1	Dystrophy of female genital tract	genitourinary	NA	NA	NA	NA	25	61699	NA	NA
614.4	Inflammatory diseases of uterus, except cervix	genitourinary	NA	NA	NA	NA	25	62378	NA	NA
522.1	Pulpitis and necrosis of tooth pulp	digestive	NA	NA	NA	NA	6	61056	NA	NA
614.51	Cervicitis and endocervicitis	genitourinary	NA	NA	NA	NA	50	62378	NA	NA
495.11	Chronic obstructive asthma with exacerbation	respiratory	NA	NA	NA	NA	52	52414	NA	NA
795.82	Elevated cancer antigen 125 [CA 125]	symptoms	NA	NA	NA	NA	9	66075	NA	NA
931	Contact dermatitis and other eczema due to plants [except food]	injuries & poisonings	NA	NA	NA	NA	58	53236	NA	NA
710.3	Osteopathy resulting from poliomyelitis	musculoskeletal	NA	NA	NA	NA	2	54964	NA	NA
724.9	Other unspecified back disorders	musculoskeletal	NA	NA	NA	NA	79	53332	NA	NA
283.2	Non-autoimmune hemolytic anemias	hematopoietic	NA	NA	NA	NA	72	43916	NA	NA
325	Phlebitis and thrombophlebitis of intracranial venous sinuses	neurological	NA	NA	NA	NA	59	65094	NA	NA
528.5	Diseases of lips	digestive	NA	NA	NA	NA	67	62042	NA	NA
981	Toxic effect of (non-ethyl) alcohol and petroleum and other solvents	injuries & poisonings	NA	NA	NA	NA	5	65980	NA	NA
381.3	Mastoiditis & related conditions	sense organs	NA	NA	NA	NA	90	58074	NA	NA
81.11	Acute graft-versus-host disease	infectious diseases	NA	NA	NA	NA	16	61768	NA	NA
225.2	Benign neoplasm of spinal cord, meninges	neoplasms	NA	NA	NA	NA	42	63942	NA	NA
580.13	Acute glomerulonephritis, NOS	genitourinary	NA	NA	NA	NA	48	50252	NA	NA
261.1	Vitamin A deficiency	endocrine/metabolic	NA	NA	NA	NA	38	48010	NA	NA
754.1	Lumbosacral spondylolysis, congenital	congenital anomalies	NA	NA	NA	NA	22	64079	NA	NA
394.3	Aortic valve disease	circulatory system	NA	NA	NA	NA	20	54334	NA	NA
79.1	Varicella infection	infectious diseases	NA	NA	NA	NA	20	54271	NA	NA
371.33	Noninfectious dermatoses of eyelid	sense organs	NA	NA	NA	NA	4	57752	NA	NA
284.2	Constitutional aplastic anemia	hematopoietic	NA	NA	NA	NA	13	43916	NA	NA
411.41	Aneurysm and dissection of heart	circulatory system	NA	NA	NA	NA	73	49700	NA	NA
285.3	Sideroblastic anemia	hematopoietic	NA	NA	NA	NA	10	43916	NA	NA
389.5	Disorders of acoustic nerve	sense organs	NA	NA	NA	NA	23	58676	NA	NA
711.2	Reiter's disease	musculoskeletal	NA	NA	NA	NA	19	54964	NA	NA
242.3	Exophthalmos	endocrine/metabolic	NA	NA	NA	NA	85	53335	NA	NA
251.8	Abnormality of secretion of glucagon or gastrin	endocrine/metabolic	NA	NA	NA	NA	8	57443	NA	NA
709.4	Polymyositis	dermatologic	NA	NA	NA	NA	69	56112	NA	NA
736.3	Acquired deformities of hip	musculoskeletal	NA	NA	NA	NA	22	57960	NA	NA
254	Diseases of thymus gland	endocrine/metabolic	NA	NA	NA	NA	19	57443	NA	NA
255.22	Mineralocorticoid deficiency	endocrine/metabolic	NA	NA	NA	NA	48	57443	NA	NA
733.6	Costochondritis	musculoskeletal	NA	NA	NA	NA	45	54545	NA	NA
277.2	Other disorders of purine and pyrimidine metabolism	endocrine/metabolic	NA	NA	NA	NA	3	63179	NA	NA
736.6	Unequal leg length (acquired)	musculoskeletal	NA	NA	NA	NA	77	57960	NA	NA
759.1	Anomalies of endocrine glands, congenital	congenital anomalies	NA	NA	NA	NA	24	63776	NA	NA
275.2	Disorders of copper metabolism	endocrine/metabolic	NA	NA	NA	NA	24	59116	NA	NA
255.3	Adrenogenital disorders	endocrine/metabolic	NA	NA	NA	NA	39	57443	NA	NA
202.23	Lymphosarcoma	neoplasms	NA	NA	NA	NA	70	63328	NA	NA
528.3	Cellulitis and abscess of oral soft tissues	digestive	NA	NA	NA	NA	62	62042	NA	NA
634.3	Ectopic pregnancy	pregnancy complications	NA	NA	NA	NA	31	63544	NA	NA
964.1	Anticoagulants causing adverse effects	injuries & poisonings	NA	NA	NA	NA	87	51467	NA	NA
962.3	Hormones and synthetic substitutes causing adverse effects in therapeutic use	injuries & poisonings	NA	NA	NA	NA	7	51467	NA	NA
870.8	Open wound of genital organs	injuries & poisonings	NA	NA	NA	NA	14	59016	NA	NA
368.7	Disorders of accommodation	sense organs	NA	NA	NA	NA	1	61356	NA	NA
756.21	Pectus excavatum	congenital anomalies	NA	NA	NA	NA	52	64079	NA	NA
769	Nonallopathic lesions NEC	symptoms	NA	NA	NA	NA	66	66162	NA	NA
627.5	Premature menopause and other ovarian failure	genitourinary	NA	NA	NA	NA	89	55552	NA	NA
41.8	H. pylori	infectious diseases	NA	NA	NA	NA	95	55465	NA	NA
286.3	Coagulation defects complicating pregnancy or postpartum	hematopoietic	NA	NA	NA	NA	68	52020	NA	NA
614.31	Acute inflammatory pelvic disease	genitourinary	NA	NA	NA	NA	15	62378	NA	NA
656.22	Interstitial emphysema and related conditions of newborn	pregnancy complications	NA	NA	NA	NA	55	64736	NA	NA
960.1	Adverse effects of antibacterials (not penicillins)	injuries & poisonings	NA	NA	NA	NA	3	51467	NA	NA
753.2	Congenital anomalies of posterior segment of eye	congenital anomalies	NA	NA	NA	NA	48	64707	NA	NA
614.33	Pelvic inflammatory disease, NOS	genitourinary	NA	NA	NA	NA	45	62378	NA	NA
817	Concussion	injuries & poisonings	NA	NA	NA	NA	95	63822	NA	NA
742.2	Pathological, developmental or recurrent dislocation	musculoskeletal	NA	NA	NA	NA	80	55841	NA	NA
528.41	Cyst of the salivary gland	digestive	NA	NA	NA	NA	17	62042	NA	NA
529.6	Glossodynia	digestive	NA	NA	NA	NA	31	62042	NA	NA
671	Venous/cerebrovascular complications embolism in pregnancy and the puerperium	pregnancy complications	NA	NA	NA	NA	67	65920	NA	NA
301.1	Schizoid personality disorder	mental disorders	NA	NA	NA	NA	15	41596	NA	NA
523.32	Chronic periodontitis	digestive	NA	NA	NA	NA	41	61056	NA	NA
603.2	Spermatocele	genitourinary	NA	NA	NA	NA	42	58367	NA	NA
627.4	Premenopausal menorrhagia	genitourinary	NA	NA	NA	NA	51	55552	NA	NA
364.9	Cornea replaced by transplant	sense organs	NA	NA	NA	NA	44	60466	NA	NA
521.4	Tooth complications likely association with other diseases	digestive	NA	NA	NA	NA	7	61056	NA	NA
751.11	Congenital anomalies of female genital organs	congenital anomalies	NA	NA	NA	NA	66	62478	NA	NA
987	Toxic effect of other gases, fumes, or vapors	injuries & poisonings	NA	NA	NA	NA	7	65980	NA	NA
227.2	Benign neoplasm of parathyroid gland	neoplasms	NA	NA	NA	NA	65	64240	NA	NA
446.2	Acute febrile mucocutaneous lymph node syndrome (Kawasaki disease)	circulatory system	NA	NA	NA	NA	26	54944	NA	NA
512.3	Abnormal chest sounds	respiratory	NA	NA	NA	NA	NA	NA	NA	NA
446.6	Polyarteritis nodosa	circulatory system	NA	NA	NA	NA	55	54944	NA	NA
729.1	Rheumatism, unspecified and fibrositis	musculoskeletal	NA	NA	NA	NA	9	51199	NA	NA
261.3	Vitamin C deficiencies	endocrine/metabolic	NA	NA	NA	NA	4	48010	NA	NA
362.31	Separation of retinal layers	sense organs	NA	NA	NA	NA	50	60004	NA	NA
962.2	Insulins and antidiabetic agents causing adverse effects in therapeutic use	injuries & poisonings	NA	NA	NA	NA	35	51467	NA	NA
242.31	Thyrotoxic exophthalmos	endocrine/metabolic	NA	NA	NA	NA	24	53335	NA	NA
971	Poisoning by drugs primarily affecting the autonomic nervous system	injuries & poisonings	NA	NA	NA	NA	6	51467	NA	NA
741.6	Villonodular synovitis	musculoskeletal	NA	NA	NA	NA	22	55841	NA	NA
498	Acute bronchospasm	respiratory	NA	NA	NA	NA	49	52414	NA	NA
749.1	Cleft palate	congenital anomalies	NA	NA	NA	NA	58	55207	NA	NA
871.4	Open wound of toe(s)	injuries & poisonings	NA	NA	NA	NA	21	59016	NA	NA
244.3	Iodine hypothyroidism	endocrine/metabolic	NA	NA	NA	NA	5	53335	NA	NA
366.1	Nonsenile Cataract	sense organs	NA	NA	NA	NA	25	59476	NA	NA
857	Mechanical complication of unspecified genitourinary device, implant, and graft	injuries & poisonings	NA	NA	NA	NA	82	56963	NA	NA
966	Poisoning by anticonvulsants and anti-Parkinsonism drugs	injuries & poisonings	NA	NA	NA	NA	32	51467	NA	NA
602.3	Dysplasia of prostate	genitourinary	NA	NA	NA	NA	1	59343	NA	NA
742.1	Loose body in joint	musculoskeletal	NA	NA	NA	NA	30	55841	NA	NA
939.1	Contact and allergic dermatitis of eyelid	dermatologic	NA	NA	NA	NA	7	53236	NA	NA
974	Poisoning by water, mineral, and uric acid metabolism drugs	injuries & poisonings	NA	NA	NA	NA	73	51467	NA	NA
272.14	Hyperchylomicronemia	endocrine/metabolic	NA	NA	NA	NA	9	43267	NA	NA
277.1	Disorders of porphyrin metabolism	endocrine/metabolic	NA	NA	NA	NA	12	63179	NA	NA
362.7	Hereditary retinal dystrophies	sense organs	NA	NA	NA	NA	71	60004	NA	NA
346	Abnormal findings on study of brain and/or nervous system	neurological	NA	NA	NA	NA	25	51373	NA	NA
716.3	Kaschin-Beck disease	musculoskeletal	NA	NA	NA	NA	1	54964	NA	NA
10	Tuberculosis	infectious diseases	NA	NA	NA	NA	64	55465	NA	NA
271.9	Other disorders of carbohydrate transport and metabolism	endocrine/metabolic	NA	NA	NA	NA	41	65783	NA	NA
644	Anemia during pregnancy	pregnancy complications	NA	NA	NA	NA	69	65918	NA	NA
957	Injury to other and unspecified nerves	injuries & poisonings	NA	NA	NA	NA	3	66188	NA	NA
306.9	Tension headache	mental disorders	NA	NA	NA	NA	71	41596	NA	NA
574.11	Cholelithiasis with acute cholecystitis	digestive	NA	NA	NA	NA	98	60489	NA	NA
279.8	Other specified disorders involving the immune mechanism	endocrine/metabolic	NA	NA	NA	NA	47	61342	NA	NA
913	Toxic effect of venom	injuries & poisonings	NA	NA	NA	NA	78	64345	NA	NA
636.8	Cervical incompetence	pregnancy complications	NA	NA	NA	NA	81	63544	NA	NA
750.13	Congenital anomalies of mouth/tongue	congenital anomalies	NA	NA	NA	NA	68	62478	NA	NA
216.1	Screening for malignant neoplasms of the skin	neoplasms	NA	NA	NA	NA	20	59294	NA	NA
361.2	Retinoschisis and retinal cysts	sense organs	NA	NA	NA	NA	18	60466	NA	NA
474.1	Acute tonsillitis	respiratory	NA	NA	NA	NA	85	46830	NA	NA
323.2	Acute (transverse) myelitis	neurological	NA	NA	NA	NA	27	65094	NA	NA
514.1	Abnormal results of function study of pulmonary system	respiratory	NA	NA	NA	NA	57	60436	NA	NA
743.4	Stress fracture	musculoskeletal	NA	NA	NA	NA	90	55283	NA	NA
602	Other disorders of prostate	genitourinary	NA	NA	NA	NA	55	59343	NA	NA
696.2	Parapsoriasis	dermatologic	NA	NA	NA	NA	7	56932	NA	NA
425.8	Other cardiomyopathy	circulatory system	NA	NA	NA	NA	92	60258	NA	NA
258.1	Postablative ovarian failure	endocrine/metabolic	NA	NA	NA	NA	30	57443	NA	NA
270.11	Disturbances of sulphur-bearing amino-acid metabolism	endocrine/metabolic	NA	NA	NA	NA	22	62465	NA	NA
737.2	Lordosis (acquired)	musculoskeletal	NA	NA	NA	NA	2	57960	NA	NA
117.3	Blastomycotic infection	infectious diseases	NA	NA	NA	NA	21	57496	NA	NA
350.5	Abnormal reflex	neurological	NA	NA	NA	NA	10	58519	NA	NA
695.1	Toxic erythema	dermatologic	NA	NA	NA	NA	24	56932	NA	NA
282.5	Sickle cell anemia	hematopoietic	NA	NA	NA	NA	16	43916	NA	NA
459.7	Blood vessel replaced	circulatory system	NA	NA	NA	NA	54	54545	NA	NA
614.32	Chronic inflammatory pelvic disease	genitourinary	NA	NA	NA	NA	96	62378	NA	NA
756.2	Pectus and other congenital anomalies of ribs/sternum	congenital anomalies	NA	NA	NA	NA	77	64079	NA	NA
647	Infectious and parasitic complications affecting pregnancy	pregnancy complications	NA	NA	NA	NA	82	65493	NA	NA
300.2	Generalized anxiety & phobic disorders	mental disorders	NA	NA	NA	NA	NA	NA	NA	NA
360.3	Hypotony of eye	sense organs	NA	NA	NA	NA	18	60466	NA	NA
601.12	Chronic prostatitis	genitourinary	NA	NA	NA	NA	77	59343	NA	NA
623	Hypertrophy of female genital organs	genitourinary	NA	NA	NA	NA	58	65096	NA	NA
564.9	Personal history of diseases of digestive system	digestive	NA	NA	NA	NA	95	45757	NA	NA
604.3	Peyronie's disease	genitourinary	NA	NA	NA	NA	99	58367	NA	NA
283.1	Autoimmune hemolytic anemias	hematopoietic	NA	NA	NA	NA	54	43916	NA	NA
575.9	Nonspecific abnormal findings on radiological and other examination of biliary tract	digestive	NA	NA	NA	NA	51	60489	NA	NA
312.3	Impulse control disorder	mental disorders	NA	NA	NA	NA	97	61488	NA	NA
772.1	Muscular wasting and disuse atrophy	symptoms	NA	NA	NA	NA	87	58212	NA	NA
736.5	Acquired deformities of knee	musculoskeletal	NA	NA	NA	NA	10	57960	NA	NA
202.21	Nodular lymphoma	neoplasms	NA	NA	NA	NA	84	63328	NA	NA
531.5	Gastrojejunal ulcer	digestive	NA	NA	NA	NA	45	62972	NA	NA
750.15	Congenital anomalies of stomach	congenital anomalies	NA	NA	NA	NA	2	62478	NA	NA
442.4	Arterial dissection	circulatory system	NA	NA	NA	NA	67	54944	NA	NA
753.1	Congenital cataract and lens anomalies	congenital anomalies	NA	NA	NA	NA	18	64707	NA	NA
742.8	Articular cartilage disorder	musculoskeletal	NA	NA	NA	NA	21	55841	NA	NA
781.1	Loss of height	symptoms	NA	NA	NA	NA	27	63585	NA	NA
716.2	Unspecified monoarthritis	musculoskeletal	NA	NA	NA	NA	14	54964	NA	NA
370.2	Superficial keratitis	sense organs	NA	NA	NA	NA	68	57752	NA	NA
442.2	Aneurysm of iliac artery	circulatory system	NA	NA	NA	NA	48	54944	NA	NA
756.1	Congenital anomalies of abdominal wall; diaphram	congenital anomalies	NA	NA	NA	NA	69	64079	NA	NA
842	Other sprains and strains	injuries & poisonings	NA	NA	NA	NA	80	58409	NA	NA
223	Benign neoplasm of kidney and other urinary organs	neoplasms	NA	NA	NA	NA	37	51974	NA	NA
244.5	Congenital hypothyroidism	endocrine/metabolic	NA	NA	NA	NA	93	53335	NA	NA
550.3	Femoral hernia	digestive	NA	NA	NA	NA	14	58238	NA	NA
973	Poisoning by agents primarily affecting the gastrointestinal system	injuries & poisonings	NA	NA	NA	NA	10	51467	NA	NA
250.15	Diabetes type 1 with peripheral circulatory disorders	endocrine/metabolic	NA	NA	NA	NA	59	51282	NA	NA
767	Cervicocranial/Cervicobrachial syndrome	symptoms	NA	NA	NA	NA	43	59028	NA	NA
90.3	Venereal diseases due to Chlamydia trachomatis	infectious diseases	NA	NA	NA	NA	8	65933	NA	NA
364.2	Corneal edema	sense organs	NA	NA	NA	NA	71	60466	NA	NA
333.3	Tics and choreas	neurological	NA	NA	NA	NA	65	51373	NA	NA
529.1	Glossitis	digestive	NA	NA	NA	NA	35	62042	NA	NA
31	Diseases due to other mycobacteria	infectious diseases	NA	NA	NA	NA	98	55465	NA	NA
272.9	Unspecified disorder of lipoid metabolism	endocrine/metabolic	NA	NA	NA	NA	29	43267	NA	NA
374.2	Lagophthalmos	sense organs	NA	NA	NA	NA	54	57752	NA	NA
870.1	Open wound or laceration of eye or eyelid	injuries & poisonings	NA	NA	NA	NA	48	59016	NA	NA
942	Infusion and transfusion reaction	injuries & poisonings	NA	NA	NA	NA	62	53236	NA	NA
654.2	Rhesus isoimmunization in pregnancy	pregnancy complications	NA	NA	NA	NA	44	64832	NA	NA
530.7	Gastroesophageal laceration-hemorrhage syndrome	digestive	NA	NA	NA	NA	39	42041	NA	NA
676	Other disorders of the breast associated with childbirth and disorders of lactation	pregnancy complications	NA	NA	NA	NA	3	65920	NA	NA
755.3	Congenital anomaly of fingers/toes	congenital anomalies	NA	NA	NA	NA	35	64079	NA	NA
270.35	Macroglobulinemia	endocrine/metabolic	NA	NA	NA	NA	18	62465	NA	NA
270.2	Disorders of amino-acid metabolism	endocrine/metabolic	NA	NA	NA	NA	85	62465	NA	NA
286.11	Von willebrand's disease	hematopoietic	NA	NA	NA	NA	75	52020	NA	NA
870.5	Open wound of lip and mouth	injuries & poisonings	NA	NA	NA	NA	59	59016	NA	NA
255.13	Medulloadrenal hyperfunction	endocrine/metabolic	NA	NA	NA	NA	37	57443	NA	NA
275.11	Hereditary hemochromatosis	hematopoietic	NA	NA	NA	NA	71	59116	NA	NA
394.4	Acute rheumatic heart disease	circulatory system	NA	NA	NA	NA	48	54334	NA	NA
260.21	Kwashiorkor	endocrine/metabolic	NA	NA	NA	NA	34	48010	NA	NA
300.13	Phobia	mental disorders	NA	NA	NA	NA	35	41596	NA	NA
569.1	Toxic gastroenteritis and colitis	digestive	NA	NA	NA	NA	43	55284	NA	NA
619.3	Noninflammatory disorders of cervix	genitourinary	NA	NA	NA	NA	62	62595	NA	NA
528.7	Sialolithiasis	digestive	NA	NA	NA	NA	12	62042	NA	NA
270.12	Phenylketonuria [PKU]	endocrine/metabolic	NA	NA	NA	NA	37	62465	NA	NA
362.6	Peripheral retinal degenerations	sense organs	NA	NA	NA	NA	86	60004	NA	NA
755.4	Congenital anomalies of upper limb, including shoulder girdle	congenital anomalies	NA	NA	NA	NA	43	64079	NA	NA
975	Poisoning by agents primarily acting on the smooth and skeletal muscles and respiratory system	injuries & poisonings	NA	NA	NA	NA	13	51467	NA	NA
727.5	Rupture of synovium	musculoskeletal	NA	NA	NA	NA	99	51199	NA	NA
840.1	Muscle/tendon sprain	injuries & poisonings	NA	NA	NA	NA	68	58409	NA	NA
145.5	Cancer of the mouth floor	neoplasms	NA	NA	NA	NA	58	64188	NA	NA
386.3	Labyrinthitis	sense organs	NA	NA	NA	NA	74	56870	NA	NA
452.8	Postphlebitic syndrome	circulatory system	NA	NA	NA	NA	33	51170	NA	NA
696.3	Pityriasis	dermatologic	NA	NA	NA	NA	14	56932	NA	NA
371.9	Chronic inflammatory disorders of orbit	sense organs	NA	NA	NA	NA	18	57752	NA	NA
612.1	Galactorrhea	genitourinary	NA	NA	NA	NA	44	59811	NA	NA
706.3	Seborrhea	dermatologic	NA	NA	NA	NA	2	59929	NA	NA
528.6	Leukoplakia of oral mucosa	digestive	NA	NA	NA	NA	53	62042	NA	NA
601.11	Acute prostatitis	genitourinary	NA	NA	NA	NA	96	59343	NA	NA
609.1	Infertility, male	genitourinary	NA	NA	NA	NA	20	58367	NA	NA
952	Spinal cord injury without evidence of spinal bone injury	injuries & poisonings	NA	NA	NA	NA	62	66188	NA	NA
81.12	Chronic graft-versus-host disease	infectious diseases	NA	NA	NA	NA	53	61768	NA	NA
527.8	Other specified diseases of the salivary glands	digestive	NA	NA	NA	NA	9	62042	NA	NA
594.8	Renal colic	genitourinary	NA	NA	NA	NA	62	60533	NA	NA
972.6	Antihypertensive agents causing adverse effects	injuries & poisonings	NA	NA	NA	NA	13	51467	NA	NA
378.2	Nystagmus and other irregular eye movements	sense organs	NA	NA	NA	NA	90	57771	NA	NA
736.4	Genu valgum or varum (acquired)	musculoskeletal	NA	NA	NA	NA	42	57960	NA	NA
375.2	Epiphora	sense organs	NA	NA	NA	NA	70	57771	NA	NA
379.4	Anomalies of pupillary function	sense organs	NA	NA	NA	NA	68	57771	NA	NA
731.1	Osteitis deformans [Paget's disease of bone]	musculoskeletal	NA	NA	NA	NA	14	54545	NA	NA
686.5	Pyoderma	dermatologic	NA	NA	NA	NA	45	55482	NA	NA
609.11	Azoospermia and oligospermia	genitourinary	NA	NA	NA	NA	NA	NA	NA	NA
733.2	Cyst of bone	musculoskeletal	NA	NA	NA	NA	63	54545	NA	NA
741.1	Ankylosis of joint	musculoskeletal	NA	NA	NA	NA	51	55841	NA	NA
117.2	Coccidioidomycosis	infectious diseases	NA	NA	NA	NA	1	57496	NA	NA
426.22	Mobitz II AV block	circulatory system	NA	NA	NA	NA	45	42223	NA	NA
149.3	Cancer of hypopharynx	neoplasms	NA	NA	NA	NA	76	64188	NA	NA
695.81	Erythema nodosum	dermatologic	NA	NA	NA	NA	45	56932	NA	NA
334.2	Anterior horn cell disease	neurological	NA	NA	NA	NA	84	51373	NA	NA
287.2	Allergic purpura	hematopoietic	NA	NA	NA	NA	45	52020	NA	NA
362.8	Retinal hemorrhage/ischemia	sense organs	NA	NA	NA	NA	79	60004	NA	NA
364.4	Corneal degenerations	sense organs	NA	NA	NA	NA	89	60466	NA	NA
537.1	Lesions of stomach and duodenum	digestive	NA	NA	NA	NA	74	57310	NA	NA
790.9	Abnormal arterial blood gases	symptoms	NA	NA	NA	NA	2	63796	NA	NA
643.1	Hyperemesis gravidarum	pregnancy complications	NA	NA	NA	NA	36	66074	NA	NA
500.2	Pneumoconiosis	respiratory	NA	NA	NA	NA	22	46540	NA	NA
202.24	Large cell lymphoma	neoplasms	NA	NA	NA	NA	88	63328	NA	NA
526.9	Jaw disease NOS	digestive	NA	NA	NA	NA	75	61056	NA	NA
8.51	Intestinal e.coli	infectious diseases	NA	NA	NA	NA	4	63468	NA	NA
202.22	Reticulosarcoma	neoplasms	NA	NA	NA	NA	95	63328	NA	NA
446.7	Takayasu's disease	circulatory system	NA	NA	NA	NA	14	54944	NA	NA
448	Disease of capillaries	circulatory system	NA	NA	NA	NA	24	54944	NA	NA
246.7	Abnormal results of function study of thyroid	endocrine/metabolic	NA	NA	NA	NA	99	53335	NA	NA
686.4	Pyogenic granuloma	dermatologic	NA	NA	NA	NA	49	55482	NA	NA

## Sheet: AN-covBMI
phecode	description	group	beta	SE	OR	p	n_cases	n_controls	bonferroni	fdr
300	Anxiety, phobic and dissociative disorders	mental disorders	0.0853768	0.0131288	1.08913	7.87265e-11	8225	41596	TRUE	TRUE
296	Mood disorders	mental disorders	0.0745444	0.0123155	1.07739	1.42256e-09	9624	41596	TRUE	TRUE
300.1	Anxiety disorder	mental disorders	0.0793349	0.0140583	1.08257	1.66859e-08	7002	41596	TRUE	TRUE
296.2	Depression	mental disorders	0.0701632	0.0130954	1.07268	8.42156e-08	8345	41596	TRUE	TRUE
70.4	Chronic hepatitis	infectious diseases	-0.318947	0.0639509	0.726914	6.12079e-07	285	54271	TRUE	TRUE
305.2	Eating disorder	mental disorders	0.275132	0.0566486	1.3167	1.19286e-06	375	41596	TRUE	TRUE
300.9	Posttraumatic stress disorder	mental disorders	0.161002	0.0346621	1.17469	3.40232e-06	1000	41596	TRUE	TRUE
296.22	Major depressive disorder	mental disorders	0.0784485	0.0179594	1.08161	1.25328e-05	4006	41596	TRUE	TRUE
305.21	Anorexia nervosa	mental disorders	0.450226	0.104772	1.56867	1.72973e-05	110	41596	TRUE	TRUE
297	Suicidal ideation or attempt	mental disorders	0.178425	0.0416127	1.19533	1.8048e-05	692	41596	TRUE	TRUE
250.22	Type 2 diabetes with renal manifestations	endocrine/metabolic	-0.124378	0.0292959	0.883046	2.18031e-05	1443	51282	TRUE	TRUE
296.1	Bipolar	mental disorders	0.11434	0.027766	1.12113	3.82207e-05	1573	41596	FALSE	TRUE
250.1	Type 1 diabetes	endocrine/metabolic	-0.10117	0.0247431	0.903779	4.33549e-05	1979	51282	FALSE	TRUE
327.4	Insomnia	neurological	0.0744479	0.0203309	1.07729	0.000250433	3023	51076	FALSE	TRUE
300.4	Dysthymic disorder	mental disorders	0.120772	0.0341874	1.12837	0.000411433	1025	41596	FALSE	TRUE
250.13	Type 1 diabetes with ophthalmic manifestations	endocrine/metabolic	-0.257094	0.0738351	0.773295	0.000497668	214	51282	FALSE	TRUE
297.2	Suicide or self-inflicted injury	mental disorders	0.304806	0.0876717	1.35636	0.000507668	153	41596	FALSE	TRUE
396	Abnormal heart sounds	circulatory system	-0.105633	0.0308497	0.899755	0.000616803	1256	54334	FALSE	TRUE
760	Back pain	symptoms	0.041242	0.012497	1.0421	0.000966319	9193	49532	FALSE	TRUE
851	Complications of transplants and reattached limbs	injuries & poisonings	-0.160211	0.0494031	0.851964	0.00118309	481	56963	FALSE	TRUE
300.11	Generalized anxiety disorder	mental disorders	0.0970925	0.0300125	1.10196	0.00121613	1344	41596	FALSE	TRUE
303	Psychogenic and somatoform disorders	mental disorders	0.183605	0.0572064	1.20154	0.00132958	360	41596	FALSE	TRUE
250	Diabetes mellitus	endocrine/metabolic	-0.0402318	0.0125532	0.960567	0.00135108	9424	51282	FALSE	TRUE
362.29	Macular degeneration (senile) of retina NOS	sense organs	0.189634	0.0606177	1.20881	0.00175781	332	60004	FALSE	TRUE
297.1	Suicidal ideation	mental disorders	0.139732	0.0447307	1.14997	0.00178498	597	41596	FALSE	TRUE
626.11	Absent or infrequent menstruation	genitourinary	0.174313	0.0559734	1.19043	0.00184438	381	55552	FALSE	TRUE
304	Adjustment reaction	mental disorders	0.0777825	0.0251705	1.08089	0.00200006	1932	41596	FALSE	TRUE
531	Peptic ulcer (excl. esophageal)	digestive	0.11635	0.0378926	1.12339	0.00213689	824	62972	FALSE	TRUE
709.7	Unspecified diffuse connective tissue disease	dermatologic	-0.269971	0.0880526	0.763402	0.0021693	149	56112	FALSE	TRUE
798	Malaise and fatigue	symptoms	0.032178	0.0105181	1.0327	0.00221855	15179	40417	FALSE	TRUE
473	Diseases of the larynx and vocal cords	respiratory	0.0806011	0.0264209	1.08394	0.0022834	1740	46830	FALSE	TRUE
250.11	Type 1 diabetes with ketoacidosis	endocrine/metabolic	-0.205042	0.067296	0.814613	0.00231242	258	51282	FALSE	TRUE
290.3	Other persistent mental disorders due to conditions classified elsewhere	mental disorders	0.132681	0.044019	1.14189	0.00257686	622	53490	FALSE	TRUE
557.1	Celiac disease	digestive	-0.175174	0.0584295	0.839311	0.00271721	345	45757	FALSE	TRUE
280.1	Iron deficiency anemias, unspecified or not due to blood loss	hematopoietic	0.0653922	0.0219897	1.06758	0.00294163	2580	43916	FALSE	TRUE
473.4	Voice disturbance	respiratory	0.0889814	0.0302418	1.09306	0.0032575	1321	46830	FALSE	TRUE
250.12	Type 1 diabetes with renal manifestations	endocrine/metabolic	-0.19259	0.0655099	0.82482	0.0032836	272	51282	FALSE	TRUE
327	Sleep disorders	neurological	0.0459488	0.0163012	1.04702	0.00482123	4849	51076	FALSE	TRUE
803	Fracture of upper limb	injuries & poisonings	0.0692544	0.0245751	1.07171	0.00483131	2009	54954	FALSE	TRUE
250.2	Type 2 diabetes	endocrine/metabolic	-0.0358273	0.0128764	0.964807	0.00539574	8991	51282	FALSE	TRUE
250.14	Type 1 diabetes with neurological manifestations	endocrine/metabolic	-0.143549	0.0517006	0.866279	0.00549418	438	51282	FALSE	TRUE
578.2	Blood in stool	digestive	0.0704684	0.0254789	1.07301	0.00567923	1868	52973	FALSE	TRUE
331.9	Cerebral degeneration, unspecified	neurological	0.205491	0.0748728	1.22813	0.00605974	211	51373	FALSE	TRUE
250.42	Other abnormal glucose	endocrine/metabolic	-0.0783863	0.0286901	0.924607	0.0062918	1480	51282	FALSE	TRUE
303.4	Somatoform disorder	mental disorders	0.180999	0.0662501	1.19841	0.00629407	268	41596	FALSE	TRUE
290.1	Dementias	mental disorders	0.0952529	0.0351258	1.09994	0.00669256	1062	53490	FALSE	TRUE
426.3	Bundle branch block	circulatory system	0.101735	0.037587	1.10709	0.0067967	863	42223	FALSE	TRUE
290	Delirium dementia and amnestic and other cognitive disorders	mental disorders	0.0752483	0.0279481	1.07815	0.00709341	1627	53490	FALSE	TRUE
587	Kidney replaced by transpant	genitourinary	-0.101947	0.0380036	0.903077	0.00730589	820	50252	FALSE	TRUE
295	Schizophrenia and other psychotic disorders	mental disorders	0.105165	0.0393495	1.11089	0.00752685	770	41596	FALSE	TRUE
465.2	Acute pharyngitis	respiratory	0.0641103	0.0240251	1.06621	0.00761977	2164	49593	FALSE	TRUE
189.4	Malignant neoplasm of other urinary organs	neoplasms	-0.160021	0.0603145	0.852126	0.00797531	326	64106	FALSE	TRUE
251.1	Hypoglycemia	endocrine/metabolic	-0.12865	0.0485482	0.879282	0.00805051	495	46290	FALSE	TRUE
285.21	Anemia in chronic kidney disease	hematopoietic	-0.0900883	0.0343083	0.91385	0.00864332	1021	43916	FALSE	FALSE
803.1	Fracture of humerus	injuries & poisonings	0.121648	0.0467215	1.12936	0.00922282	541	54954	FALSE	FALSE
578	Gastrointestinal hemorrhage	digestive	0.0482422	0.0185739	1.04942	0.00939562	3634	52973	FALSE	FALSE
317	Alcohol-related disorders	mental disorders	0.0763997	0.0296498	1.07939	0.00997384	1376	51688	FALSE	FALSE
613.7	Other signs and symptoms in breast	genitourinary	-0.172018	0.0670143	0.841964	0.0102616	260	62844	FALSE	FALSE
575.1	Cholangitis	digestive	-0.158948	0.0625303	0.853041	0.0110242	301	60489	FALSE	FALSE
916	Contusion	injuries & poisonings	0.100941	0.0397249	1.10621	0.0110538	751	61110	FALSE	FALSE
280	Iron deficiency anemias	hematopoietic	0.0517409	0.0204272	1.0531	0.0113111	3025	43916	FALSE	FALSE
715.2	Ankylosing spondylitis	musculoskeletal	0.23832	0.0961513	1.26912	0.0131899	127	56429	FALSE	FALSE
301	Personality disorders	mental disorders	0.150399	0.0607606	1.1623	0.0133136	319	41596	FALSE	FALSE
761	Cervicalgia	symptoms	0.0434938	0.0176171	1.04445	0.0135553	4088	58301	FALSE	FALSE
386.9	Dizziness and giddiness (Light-headedness and vertigo)	sense organs	0.0448018	0.0181973	1.04582	0.0138165	3883	56870	FALSE	FALSE
743.13	Other specified osteoporosis	musculoskeletal	-0.080161	0.0326097	0.922968	0.0139639	1136	55283	FALSE	FALSE
994.1	Systemic inflammatory response syndrome (SIRS)	injuries & poisonings	0.0910644	0.0370945	1.09534	0.0140913	860	60313	FALSE	FALSE
443.7	Peripheral angiopathy in diseases classified elsewhere	circulatory system	-0.221512	0.0903732	0.801306	0.0142429	142	54944	FALSE	FALSE
550.2	Diaphragmatic hernia	digestive	0.067264	0.0276357	1.06958	0.014935	1591	58238	FALSE	FALSE
751	Genitourinary congenital anomalies	congenital anomalies	0.0847935	0.0352265	1.08849	0.01608	975	62478	FALSE	FALSE
465	Acute upper respiratory infections of multiple or unspecified sites	respiratory	0.0377233	0.0157417	1.03844	0.0165573	5318	49593	FALSE	FALSE
316	Substance addiction and disorders	mental disorders	0.0579952	0.0242166	1.05971	0.0166269	2068	51688	FALSE	FALSE
250.6	Polyneuropathy in diabetes	endocrine/metabolic	-0.0680543	0.0285139	0.93421	0.0170001	1513	51282	FALSE	FALSE
980	Encounter for long-term (current) use of antibiotics	infectious diseases	0.0623205	0.0261463	1.0643	0.0171474	1758	62505	FALSE	FALSE
751.22	Other specified congenital anomalies of kidney	congenital anomalies	0.183924	0.0771935	1.20192	0.0171893	198	62478	FALSE	FALSE
830	Dislocation	injuries & poisonings	0.0667989	0.0280498	1.06908	0.017245	1530	61735	FALSE	FALSE
571.6	Primary biliary cirrhosis	digestive	-0.170033	0.071521	0.843637	0.0174359	228	53431	FALSE	FALSE
250.21	Type 2 diabetes with ketoacidosis	endocrine/metabolic	-0.236991	0.0997287	0.788999	0.0174848	116	51282	FALSE	FALSE
355.1	Chronic pain syndrome	neurological	0.0833356	0.0350891	1.08691	0.0175504	969	57822	FALSE	FALSE
585.3	Chronic renal failure [CKD]	genitourinary	-0.0400409	0.0169387	0.96075	0.0180853	4735	50252	FALSE	FALSE
290.11	Alzheimer's disease	mental disorders	0.128155	0.0543935	1.13673	0.018469	421	53490	FALSE	FALSE
579.8	Nonspecific abnormal findings in stool contents	digestive	0.253258	0.107748	1.28822	0.0187494	102	52973	FALSE	FALSE
411.4	Coronary atherosclerosis	circulatory system	-0.0329931	0.0140587	0.967545	0.0189352	9125	49700	FALSE	FALSE
315	Develomental delays and disorders	mental disorders	0.0724509	0.0310706	1.07514	0.0197103	1299	61488	FALSE	FALSE
250.7	Diabetic retinopathy	endocrine/metabolic	-0.100566	0.0432637	0.904325	0.0200989	632	60004	FALSE	FALSE
41.4	E. coli	infectious diseases	0.0752076	0.0324626	1.07811	0.0205175	1125	55465	FALSE	FALSE
364	Corneal opacity and other disorders of cornea	sense organs	-0.14432	0.0623525	0.865611	0.0206361	304	60466	FALSE	FALSE
80	Postoperative infection	infectious diseases	0.0686335	0.0296969	1.07104	0.0208252	1351	61768	FALSE	FALSE
78	Viral warts & HPV	infectious diseases	0.0781408	0.0338972	1.08127	0.0211537	1042	54271	FALSE	FALSE
523.31	Acute periodontitis	digestive	0.213634	0.0926833	1.23817	0.0211672	138	61056	FALSE	FALSE
709.5	Dermatomyositis	dermatologic	-0.227724	0.0996314	0.796344	0.0222738	117	56112	FALSE	FALSE
427.6	Premature beats	circulatory system	0.0833032	0.0368023	1.08687	0.0236029	886	42223	FALSE	FALSE
796	Elevated prostate specific antigen [PSA]	symptoms	-0.133717	0.0591458	0.874837	0.0237711	355	59343	FALSE	FALSE
550	Abdominal hernia	digestive	0.0415958	0.0184407	1.04247	0.0240929	3713	58238	FALSE	FALSE
286.9	Abnormal coagulation profile	hematopoietic	0.199594	0.0888684	1.22091	0.0247071	147	52020	FALSE	FALSE
375.1	Dry eyes	sense organs	0.0555124	0.024827	1.05708	0.0253542	2036	57771	FALSE	FALSE
874	Complication of amputation stump	injuries & poisonings	-0.222401	0.0994691	0.800594	0.0253597	118	59016	FALSE	FALSE
420.2	Pericarditis	circulatory system	-0.0806957	0.0360942	0.922474	0.0253716	908	60258	FALSE	FALSE
525	Other diseases of the teeth and supporting structures	digestive	0.139004	0.0621898	1.14913	0.0254071	306	61056	FALSE	FALSE
276.41	Acidosis	endocrine/metabolic	-0.048043	0.0215126	0.953093	0.0255323	2698	44115	FALSE	FALSE
593.1	Gross hematuria	genitourinary	0.100183	0.0449544	1.10537	0.0258434	596	49739	FALSE	FALSE
301.2	Antisocial/borderline personality disorder	mental disorders	0.175397	0.0788855	1.19172	0.0261863	189	41596	FALSE	FALSE
300.3	Obsessive-compulsive disorders	mental disorders	0.121576	0.0547047	1.12927	0.0262564	398	41596	FALSE	FALSE
[truncated: 1,234 more rows]
