# Supplementary material for: Genetic investigation of the contribution of body composition to anorexia nervosa in an electronic health record setting
Source: Transl Psychiatry. 2022 Nov 19;12:486. doi: 10.1038/s41398-022-02251-y (PMC9675730; doi:10.1038/s41398-022-02251-y)
Supplement: Supplementary file 3 — Supplementary Table 1 [file 41398_2022_2251_MOESM3_ESM.csv]

phecode	description	group	beta	SE	OR	p	n_total	n_cases	n_controls	bonferroni	fdr
250	Diabetes mellitus	endocrine/metabolic	-0.094609975	0.012311471	0.909727682	1.53E-14	60706	9424	51282	TRUE	TRUE
250.2	Type 2 diabetes	endocrine/metabolic	-0.092698126	1.26E-02	0.911468608	2.08E-13	60273	8991	51282	TRUE	TRUE
250.22	Type 2 diabetes with renal manifestations	endocrine/metabolic	-0.195316149	2.89E-02	0.82257456	1.33E-11	52725	1443	51282	TRUE	TRUE
300	Anxiety, phobic and dissociative disorders	mental disorders	0.082310471	1.29E-02	1.085792865	1.92E-10	49821	8225	41596	TRUE	TRUE
250.1	Type 1 diabetes	endocrine/metabolic	-0.142023168	2.44E-02	0.867601156	5.63E-09	53261	1979	51282	TRUE	TRUE
300.1	Anxiety disorder	mental disorders	0.077929595	1.38E-02	1.081046545	1.81E-08	48598	7002	41596	TRUE	TRUE
296	Mood disorders	mental disorders	0.06515077	1.21E-02	1.067319932	7.81E-08	51220	9624	41596	TRUE	TRUE
278.1	Obesity	endocrine/metabolic	-0.076755406	1.47E-02	0.926116348	1.80E-07	56984	5835	51149	TRUE	TRUE
70.4	Chronic hepatitis	infectious diseases	-0.317829563	6.28E-02	0.727726809	4.23E-07	54556	285	54271	TRUE	TRUE
305.2	Eating disorder	mental disorders	0.272438548	5.59E-02	1.31316276	1.09E-06	41971	375	41596	TRUE	TRUE
250.6	Polyneuropathy in diabetes	endocrine/metabolic	-0.135924946	2.81E-02	0.872908145	1.31E-06	52795	1513	51282	TRUE	TRUE
305.21	Anorexia nervosa	mental disorders	0.485852451	1.03E-01	1.625560129	2.45E-06	41706	110	41596	TRUE	TRUE
585.3	Chronic renal failure [CKD]	genitourinary	-0.078378493	1.67E-02	0.924614401	2.59E-06	54987	4735	50252	TRUE	TRUE
296.2	Depression	mental disorders	0.060419726	1.29E-02	1.062282321	2.80E-06	49941	8345	41596	TRUE	TRUE
250.24	Type 2 diabetes with neurological manifestations	endocrine/metabolic	-0.114067706	2.53E-02	0.892197547	6.44E-06	53185	1903	51282	TRUE	TRUE
278.11	Morbid obesity	endocrine/metabolic	-0.09252443	2.07E-02	0.91162694	8.23E-06	53903	2754	51149	TRUE	TRUE
278	Overweight, obesity and other hyperalimentation	endocrine/metabolic	-0.059450669	1.37E-02	0.942282016	1.46E-05	57986	6837	51149	TRUE	TRUE
250.3	Insulin pump user	endocrine/metabolic	-0.086181962	2.09E-02	0.917427279	3.63E-05	54057	2775	51282	TRUE	TRUE
411.4	Coronary atherosclerosis	circulatory system	-0.056750998	1.38E-02	0.944829304	4.09E-05	58825	9125	49700	FALSE	TRUE
297	Suicidal ideation or attempt	mental disorders	0.16629006	4.10E-02	1.180915588	5.09E-05	42288	692	41596	FALSE	TRUE
296.1	Bipolar	mental disorders	0.108993508	2.74E-02	1.115155111	6.75E-05	43169	1573	41596	FALSE	TRUE
300.9	Posttraumatic stress disorder	mental disorders	0.135169551	3.42E-02	1.144730858	7.71E-05	42596	1000	41596	FALSE	TRUE
585.33	Chronic Kidney Disease, Stage III	genitourinary	-0.086142952	0.021938729	0.917463069	8.62E-05	52840	2588	50252	FALSE	TRUE
250.14	Type 1 diabetes with neurological manifestations	endocrine/metabolic	-0.196401222	0.050990605	0.821682491	0.000117294	51720	438	51282	FALSE	TRUE
285.21	Anemia in chronic kidney disease	hematopoietic	-0.12984942	0.033839338	0.878227664	0.000124428	44937	1021	43916	FALSE	TRUE
250.13	Type 1 diabetes with ophthalmic manifestations	endocrine/metabolic	-0.277698001	0.072662672	0.757525559	0.000132512	51496	214	51282	FALSE	TRUE
411	Ischemic Heart Disease	circulatory system	-0.050305943	0.013234362	0.950938447	0.00014402	59717	10017	49700	FALSE	TRUE
276.41	Acidosis	endocrine/metabolic	-0.079129076	0.021195975	0.92392066	0.000189053	46813	2698	44115	FALSE	TRUE
250.7	Diabetic retinopathy	endocrine/metabolic	-0.157863539	0.042690364	0.853966307	0.000217414	60636	632	60004	FALSE	TRUE
585.32	End stage renal disease	genitourinary	-0.108293987	0.029374297	0.897363745	0.000227188	51605	1353	50252	FALSE	TRUE
296.22	Major depressive disorder	mental disorders	0.064585101	0.017695652	1.066716353	0.000262473	45602	4006	41596	FALSE	TRUE
396	Abnormal heart sounds	circulatory system	-0.109023672	0.030362047	0.896709191	0.00032968	55590	1256	54334	FALSE	TRUE
851	Complications of transplants and reattached limbs	injuries & poisonings	-0.17436536	0.04861376	0.839989943	0.000334826	57444	481	56963	FALSE	TRUE
250.12	Type 1 diabetes with renal manifestations	endocrine/metabolic	-0.231418413	0.064576288	0.793407424	0.000338834	51554	272	51282	FALSE	TRUE
585	Renal failure	genitourinary	-0.045343148	0.012669085	0.95566949	0.00034486	59167	8915	50252	FALSE	TRUE
276.4	Acid-base balance disorder	endocrine/metabolic	-0.071608905	0.020186783	0.930894893	0.000389177	47109	2994	44115	FALSE	TRUE
250.11	Type 1 diabetes with ketoacidosis	endocrine/metabolic	-0.233526227	0.066334267	0.791736831	0.000430821	51540	258	51282	FALSE	TRUE
297.2	Suicide or self-inflicted injury	mental disorders	0.304259258	0.086453521	1.355620465	0.000432623	41749	153	41596	FALSE	TRUE
327.4	Insomnia	neurological	0.070452013	0.020026819	1.072993079	0.000435003	54099	3023	51076	FALSE	TRUE
276.6	Fluid overload	endocrine/metabolic	-0.077703575	0.02245625	0.92523865	0.000539733	46548	2433	44115	FALSE	TRUE
250.42	Other abnormal glucose	endocrine/metabolic	-0.096956403	0.028262093	0.907595574	0.000602211	52762	1480	51282	FALSE	TRUE
587	Kidney replaced by transpant	genitourinary	-0.12814764	0.037437959	0.879723487	0.000619493	51072	820	50252	FALSE	TRUE
269	Proteinuria	endocrine/metabolic	-0.103481841	0.031059729	0.901692397	0.000863158	63663	1198	62465	FALSE	TRUE
251.1	Hypoglycemia	endocrine/metabolic	-0.159032427	0.047849631	0.852968699	0.000888676	46785	495	46290	FALSE	TRUE
277.7	Dysmetabolic syndrome X	endocrine/metabolic	-0.187613431	0.0576494	0.828935086	0.001136375	63520	341	63179	FALSE	TRUE
473.4	Voice disturbance	respiratory	0.096346881	0.029767781	1.101140963	0.00120956	48151	1321	46830	FALSE	TRUE
290.3	Other persistent mental disorders due to conditions classified elsewhere	mental disorders	0.140261058	0.043350464	1.150574126	0.001214237	54112	622	53490	FALSE	TRUE
473	Diseases of the larynx and vocal cords	respiratory	0.084002225	0.026010885	1.087631314	0.001240057	48570	1740	46830	FALSE	TRUE
465.2	Acute pharyngitis	respiratory	0.076244691	0.023640863	1.079226619	0.001259186	51757	2164	49593	FALSE	TRUE
411.2	Myocardial infarction	circulatory system	-0.064917957	0.020278918	0.937144347	0.001368311	52955	3255	49700	FALSE	TRUE
300.4	Dysthymic disorder	mental disorders	0.107643499	0.033676012	1.113650657	0.001391326	42621	1025	41596	FALSE	TRUE
557.1	Celiac disease	digestive	-0.183234495	0.0574832	0.832572899	0.001434498	46102	345	45757	FALSE	TRUE
300.11	Generalized anxiety disorder	mental disorders	0.093247553	0.029567231	1.097733449	0.00161189	42940	1344	41596	FALSE	TRUE
798	Malaise and fatigue	symptoms	0.032430127	0.010351278	1.032961714	0.001730538	55596	15179	40417	FALSE	TRUE
250.23	Type 2 diabetes with ophthalmic manifestations	endocrine/metabolic	-0.136493434	0.044268293	0.872412048	0.00204703	51875	593	51282	FALSE	TRUE
290.1	Dementias	mental disorders	0.106192686	0.034593859	1.11203613	0.002142756	54552	1062	53490	FALSE	FALSE
626.11	Absent or infrequent menstruation	genitourinary	0.168999066	0.055232437	1.184119033	0.002215002	55933	381	55552	FALSE	FALSE
465	Acute upper respiratory infections of multiple or unspecified sites	respiratory	0.047308546	0.015491602	1.048445453	0.002259485	54911	5318	49593	FALSE	FALSE
250.4	Abnormal glucose	endocrine/metabolic	-0.076979064	0.025308021	0.925909239	0.002352568	53148	1866	51282	FALSE	FALSE
443.9	Peripheral vascular disease, unspecified	circulatory system	-0.081114722	0.026782163	0.922087902	0.00245621	56650	1706	54944	FALSE	FALSE
303	Psychogenic and somatoform disorders	mental disorders	0.17075521	0.056398557	1.186200343	0.002464616	41956	360	41596	FALSE	FALSE
415.2	Chronic pulmonary heart disease	circulatory system	-0.073757974	0.024367551	0.928896484	0.002470812	56480	1987	54493	FALSE	FALSE
274	Gout and other crystal arthropathies	endocrine/metabolic	-0.075106597	0.024844608	0.927644597	0.002502374	64963	1968	62995	FALSE	FALSE
760	Back pain	symptoms	0.037148137	0.012302713	1.037846753	0.002531857	58725	9193	49532	FALSE	FALSE
512.7	Shortness of breath	respiratory	-0.037425115	0.012422622	0.963266549	0.002589703	45801	10508	35293	FALSE	FALSE
274.1	Gout	endocrine/metabolic	-0.076305244	0.025342569	0.926533345	0.002604305	64882	1887	62995	FALSE	FALSE
573.2	Liver replaced by transplant	digestive	-0.12634811	0.042583263	0.881308001	0.00300639	54066	635	53431	FALSE	FALSE
709.7	Unspecified diffuse connective tissue disease	dermatologic	-0.253481221	0.08642456	0.776094319	0.003357291	56261	149	56112	FALSE	FALSE
707.2	Chronic ulcer of leg or foot	dermatologic	-0.113894679	0.038852307	0.892351934	0.003373534	63751	764	62987	FALSE	FALSE
304	Adjustment reaction	mental disorders	0.072621246	0.024794106	1.075323177	0.003400848	43528	1932	41596	FALSE	FALSE
290	Delirium dementia and amnestic and other cognitive disorders	mental disorders	0.079822061	0.027522135	1.083094326	0.003728224	55117	1627	53490	FALSE	FALSE
362.29	Macular degeneration (senile) of retina NOS	sense organs	0.172738528	0.059833559	1.18855529	0.00388954	60336	332	60004	FALSE	FALSE
443.7	Peripheral angiopathy in diseases classified elsewhere	circulatory system	-0.25651085	0.089062397	0.773746599	0.003975173	55086	142	54944	FALSE	FALSE
297.1	Suicidal ideation	mental disorders	0.126687202	0.044110049	1.135061917	0.004077911	42193	597	41596	FALSE	FALSE
585.1	Acute renal failure	genitourinary	-0.040942577	0.014397865	0.959884248	0.004459915	56753	6501	50252	FALSE	FALSE
189.4	Malignant neoplasm of other urinary organs	neoplasms	-0.167856356	0.059363745	0.845475274	0.004689977	64432	326	64106	FALSE	FALSE
295	Schizophrenia and other psychotic disorders	mental disorders	0.109306391	0.038737569	1.115504078	0.004776756	42366	770	41596	FALSE	FALSE
250.21	Type 2 diabetes with ketoacidosis	endocrine/metabolic	-0.276569475	0.098292523	0.758380929	0.004896901	51398	116	51282	FALSE	FALSE
761	Cervicalgia	symptoms	0.048772852	0.017340937	1.049981822	0.00491451	62389	4088	58301	FALSE	FALSE
443	Peripheral vascular disease	circulatory system	-0.066290686	0.023648465	0.935858783	0.005060286	57120	2176	54944	FALSE	FALSE
401.22	Hypertensive chronic kidney disease	circulatory system	-0.061548602	0.02208135	0.940307243	0.005313992	38277	2922	35355	FALSE	FALSE
803	Fracture of upper limb	injuries & poisonings	0.067136186	0.024193647	1.069441111	0.005521003	56963	2009	54954	FALSE	FALSE
420.2	Pericarditis	circulatory system	-0.098320383	0.035547945	0.906358475	0.005677415	61166	908	60258	FALSE	FALSE
710	Osteomyelitis, periostitis, and other infections involving bone	musculoskeletal	-0.087551823	0.031676372	0.916171392	0.005710676	56113	1149	54964	FALSE	FALSE
585.31	Renal dialysis	genitourinary	-0.10447825	0.037811613	0.900794389	0.005725066	51056	804	50252	FALSE	FALSE
512	Other symptoms of respiratory system	respiratory	-0.027485404	0.010001906	0.972888883	0.005995699	53537	18244	35293	FALSE	FALSE
285.2	Anemia of chronic disease	hematopoietic	-0.053170284	0.019445401	0.948218532	0.006250598	47213	3297	43916	FALSE	FALSE
276.13	Hyperpotassemia	endocrine/metabolic	-0.057837988	0.021290279	0.943802842	0.006594862	46837	2722	44115	FALSE	FALSE
331.9	Cerebral degeneration, unspecified	neurological	0.200323382	0.073803957	1.221797802	0.006642332	51584	211	51373	FALSE	FALSE
78	Viral warts & HPV	infectious diseases	0.090071423	0.033360945	1.094252436	0.006935903	55313	1042	54271	FALSE	FALSE
601.1	Prostatitis	genitourinary	0.193424692	0.071656418	1.213398005	0.006947816	59574	231	59343	FALSE	FALSE
575.1	Cholangitis	digestive	-0.165667069	0.061527136	0.847328289	0.007090037	60790	301	60489	FALSE	FALSE
303.4	Somatoform disorder	mental disorders	0.174702776	0.065290789	1.190892203	0.007455901	41864	268	41596	FALSE	FALSE
874	Complication of amputation stump	injuries & poisonings	-0.258807986	0.097922027	0.771971238	0.008217487	59134	118	59016	FALSE	FALSE
571.6	Primary biliary cirrhosis	digestive	-0.185267284	0.070374688	0.830882172	0.008473805	53659	228	53431	FALSE	FALSE
317	Alcohol-related disorders	mental disorders	0.07673343	0.029195996	1.079754208	0.00858336	53064	1376	51688	FALSE	FALSE
433.1	Occlusion and stenosis of precerebral arteries	circulatory system	-0.070182033	0.026756933	0.932224109	0.008717268	57740	1709	56031	FALSE	FALSE
578.2	Blood in stool	digestive	0.06544902	0.025087414	1.067638308	0.009085001	54841	1868	52973	FALSE	FALSE
588.1	Renal osteodystrophy	genitourinary	-0.096040709	0.036876138	0.908427034	0.009203167	51104	852	50252	FALSE	FALSE
791	Gangrene	symptoms	-0.210660102	0.081540983	0.810049354	0.009780704	66168	170	65998	FALSE	FALSE
600	Hyperplasia of prostate	genitourinary	0.065567005	0.025416	1.06776428	0.009887099	61623	2280	59343	FALSE	FALSE
531	Peptic ulcer (excl. esophageal)	digestive	0.096311759	0.037354487	1.101102289	0.009928248	63796	824	62972	FALSE	FALSE
290.11	Alzheimer's disease	mental disorders	0.137752471	0.053598908	1.147691428	0.010168056	53911	421	53490	FALSE	FALSE
476	Allergic rhinitis	respiratory	0.038885797	0.015214409	1.039651746	0.010592776	52321	5491	46830	FALSE	FALSE
300.3	Obsessive-compulsive disorders	mental disorders	0.137516691	0.053840424	1.147420858	0.010644641	41994	398	41596	FALSE	FALSE
272	Disorders of lipoid metabolism	endocrine/metabolic	-0.027442784	0.010912925	0.972930348	0.011913214	60274	17007	43267	FALSE	FALSE
599.5	Frequency of urination and polyuria	genitourinary	0.057426661	0.022935176	1.059107594	0.012284375	51835	2330	49505	FALSE	FALSE
272.1	Hyperlipidemia	endocrine/metabolic	-0.027325295	0.010916337	0.973044664	0.01230913	60262	16995	43267	FALSE	FALSE
375.1	Dry eyes	sense organs	0.061130557	0.024432598	1.063037692	0.012349111	59807	2036	57771	FALSE	FALSE
415	Pulmonary heart disease	circulatory system	-0.048069572	0.019241095	0.953067478	0.012479889	57777	3284	54493	FALSE	FALSE
859	Complication due to other implant and internal device	injuries & poisonings	-0.104052678	0.041667596	0.901177824	0.01251753	57620	657	56963	FALSE	FALSE
371	Inflammation of the eye	sense organs	0.064720571	0.026054562	1.066860871	0.012990127	59503	1751	57752	FALSE	FALSE
295.1	Schizophrenia	mental disorders	0.174601812	0.070797625	1.190771971	0.013655125	41823	227	41596	FALSE	FALSE
386.9	Dizziness and giddiness (Light-headedness and vertigo)	sense organs	0.044121369	0.017912727	1.045109191	0.013773011	60753	3883	56870	FALSE	FALSE
804	Fracture of hand or wrist	injuries & poisonings	0.102185007	0.041517423	1.107588365	0.013845153	55622	668	54954	FALSE	FALSE
710.11	Acute osteomyelitis	musculoskeletal	-0.153862219	0.062519213	0.857390145	0.013853532	55254	290	54964	FALSE	FALSE
427.9	Palpitations	circulatory system	0.041804766	0.017087198	1.042690891	0.014422886	46632	4409	42223	FALSE	FALSE
588	Disorders resulting from impaired renal function	genitourinary	-0.080747221	0.033031699	0.922426832	0.014503806	51317	1065	50252	FALSE	FALSE
751	Genitourinary congenital anomalies	congenital anomalies	0.0845618	0.03472224	1.088240095	0.014876216	63453	975	62478	FALSE	FALSE
916	Contusion	injuries & poisonings	0.09491428	0.039138563	1.099564597	0.015304869	61861	751	61110	FALSE	FALSE
374.3	Ptosis of eyelid	sense organs	0.138566601	0.057519434	1.148626179	0.015994557	58098	346	57752	FALSE	FALSE
803.1	Fracture of humerus	injuries & poisonings	0.109477383	0.046010379	1.115694837	0.017340554	55495	541	54954	FALSE	FALSE
578	Gastrointestinal hemorrhage	digestive	0.043399613	0.018280531	1.044355149	0.017592294	56607	3634	52973	FALSE	FALSE
327	Sleep disorders	neurological	0.038063239	0.016059924	1.038796923	0.01778443	55925	4849	51076	FALSE	FALSE
464	Acute sinusitis	respiratory	0.04679137	0.019844702	1.047903362	0.018379773	52658	3065	49593	FALSE	FALSE
185	Cancer of prostate	neoplasms	0.067591318	0.028721173	1.069927959	0.018604509	61033	1690	59343	FALSE	FALSE
709.2	Sicca syndrome	dermatologic	-0.136292543	0.058019586	0.872587326	0.018819954	56449	337	56112	FALSE	FALSE
853	Complication of colostomy or enterostomy	injuries & poisonings	-0.155367196	0.066925712	0.856100763	0.020260554	57216	253	56963	FALSE	FALSE
525	Other diseases of the teeth and supporting structures	digestive	0.141961906	0.061242444	1.152532743	0.020447617	61362	306	61056	FALSE	FALSE
715.2	Ankylosing spondylitis	musculoskeletal	0.217809273	0.094821607	1.243349904	0.021616338	56556	127	56429	FALSE	FALSE
272.13	Mixed hyperlipidemia	endocrine/metabolic	-0.031665274	0.013833577	0.968830821	0.022078441	51669	8402	43267	FALSE	FALSE
523.31	Acute periodontitis	digestive	0.208505452	0.091359838	1.231835646	0.022474932	61194	138	61056	FALSE	FALSE
613.7	Other signs and symptoms in breast	genitourinary	-0.150191234	0.065845522	0.860543396	0.022550605	63104	260	62844	FALSE	FALSE
274.11	Gouty arthropathy	endocrine/metabolic	-0.10342982	0.046280618	0.901739304	0.025427791	63538	543	62995	FALSE	FALSE
710.19	Unspecified osteomyelitis	musculoskeletal	-0.090726199	0.040634687	0.913267731	0.025566894	55655	691	54964	FALSE	FALSE
301	Personality disorders	mental disorders	0.133183717	0.059928799	1.142459868	0.02625859	41915	319	41596	FALSE	FALSE
575	Other biliary tract disease	digestive	-0.068391337	0.030949983	0.933894935	0.027123387	61695	1206	60489	FALSE	FALSE
830	Dislocation	injuries & poisonings	0.061024506	0.02762899	1.062924962	0.027194615	63265	1530	61735	FALSE	FALSE
710.1	Osteomyelitis	musculoskeletal	-0.076740195	0.034762109	0.926130436	0.027273446	55914	950	54964	FALSE	FALSE
420	Carditis	circulatory system	-0.066498464	0.030145699	0.935664353	0.027390848	61528	1270	60258	FALSE	FALSE
751.22	Other specified congenital anomalies of kidney	congenital anomalies	0.166898223	0.076184017	1.181633996	0.028471706	62676	198	62478	FALSE	FALSE
364	Corneal opacity and other disorders of cornea	sense organs	-0.133674061	0.061295566	0.874875174	0.029197378	60770	304	60466	FALSE	FALSE
292.3	Memory loss	mental disorders	0.066750632	0.030712359	1.069028863	0.029749267	54753	1263	53490	FALSE	FALSE
870.3	Other open wound of head and face	injuries & poisonings	0.154253445	0.071089884	1.166786566	0.030019212	59242	226	59016	FALSE	FALSE
331	Other cerebral degenerations	neurological	0.07670053	0.035415128	1.079718685	0.03032983	52293	920	51373	FALSE	FALSE
709.5	Dermatomyositis	dermatologic	-0.211174637	0.097797158	0.809632663	0.030825923	56229	117	56112	FALSE	FALSE
593.1	Gross hematuria	genitourinary	0.095533005	0.044298716	1.100245135	0.031039671	50335	596	49739	FALSE	FALSE
365.1	Open-angle glaucoma	sense organs	0.073715315	0.034351774	1.076500298	0.031881322	61469	1003	60466	FALSE	FALSE
483	Acute bronchitis and bronchiolitis	respiratory	0.049432906	0.023057474	1.050675096	0.032040945	53548	2236	51312	FALSE	FALSE
371.2	Conjunctivitis, noninfectious	sense organs	0.074439202	0.034737124	1.077279845	0.032118772	58723	971	57752	FALSE	FALSE
416	Cardiomegaly	circulatory system	-0.036211357	0.01705159	0.964436432	0.033700658	58824	4331	54493	FALSE	FALSE
560.4	Other intestinal obstruction	digestive	0.063833194	0.030096406	1.065914583	0.033925388	47046	1289	45757	FALSE	FALSE
242.1	Graves' disease	endocrine/metabolic	-0.110726765	0.052264164	0.895183311	0.034124437	53752	417	53335	FALSE	FALSE
579.8	Nonspecific abnormal findings in stool contents	digestive	0.224923028	0.106310511	1.252226327	0.034368826	53075	102	52973	FALSE	FALSE
272.12	Hyperglyceridemia	endocrine/metabolic	-0.11288552	0.053366359	0.893252914	0.034404928	43665	398	43267	FALSE	FALSE
599.3	Dysuria	genitourinary	0.04715398	0.022329109	1.048283411	0.034706038	51944	2439	49505	FALSE	FALSE
969	Poisoning by psychotropic agents	injuries & poisonings	0.209541629	0.099287469	1.233112707	0.034819275	51582	115	51467	FALSE	FALSE
796	Elevated prostate specific antigen [PSA]	symptoms	-0.122586209	0.058188744	0.884629639	0.035143619	59698	355	59343	FALSE	FALSE
427.6	Premature beats	circulatory system	0.076355797	0.036261033	1.079346534	0.035228167	43109	886	42223	FALSE	FALSE
355.1	Chronic pain syndrome	neurological	0.072648565	0.034566218	1.075352554	0.035577676	58791	969	57822	FALSE	FALSE
285	Other anemias	hematopoietic	-0.023379443	0.011126726	0.976891739	0.035623677	56211	12295	43916	FALSE	FALSE
371.21	Allergic conjunctivitis	sense organs	0.07460104	0.035516195	1.077454204	0.035686679	58680	928	57752	FALSE	FALSE
701.2	Scar conditions and fibrosis of skin	dermatologic	0.072468905	0.034690938	1.075159373	0.03670893	60493	962	59531	FALSE	FALSE
751.2	Congenital anomalies of urinary system	congenital anomalies	0.091458003	0.043818372	1.095770756	0.036869449	63079	601	62478	FALSE	FALSE
367.9	Blindness and low vision	sense organs	-0.11548837	0.055344425	0.890930934	0.036913368	61523	371	61152	FALSE	FALSE
428	Congestive heart failure; nonhypertensive	circulatory system	-0.030399193	0.014576307	0.970058216	0.037022045	60517	6342	54175	FALSE	FALSE
513.31	Apnea	respiratory	-0.171751466	0.082376343	0.84218846	0.037072838	61419	170	61249	FALSE	FALSE
585.34	Chronic Kidney Disease, Stage IV	genitourinary	-0.064796181	0.031126995	0.937258475	0.037372477	51469	1217	50252	FALSE	FALSE
550.2	Diaphragmatic hernia	digestive	0.056495149	0.027219221	1.058121482	0.037934589	59829	1591	58238	FALSE	FALSE
386	Vertiginous syndromes and other disorders of vestibular system	sense organs	0.076665807	0.036979549	1.079681194	0.038154157	57719	849	56870	FALSE	FALSE
958.1	Postoperative shock	injuries & poisonings	0.213279884	0.103413319	1.237731024	0.039169435	64860	106	64754	FALSE	FALSE
335	Multiple sclerosis	neurological	-0.06466253	0.031363559	0.937383749	0.039235451	52549	1176	51373	FALSE	FALSE
709	Diffuse diseases of connective tissue	dermatologic	-0.067394819	0.0326894	0.934826041	0.03923898	57190	1078	56112	FALSE	FALSE
803.2	Fracture of radius and ulna	injuries & poisonings	0.067822699	0.032916192	1.070175548	0.039353998	56021	1067	54954	FALSE	FALSE
276	Disorders of fluid, electrolyte, and acid-base balance	endocrine/metabolic	-0.022514089	0.010941276	0.977737462	0.039616966	56723	12608	44115	FALSE	FALSE
480.3	Pneumonia due to fungus (mycoses)	respiratory	-0.175776181	0.085806499	0.838805703	0.040509244	51466	154	51312	FALSE	FALSE
363.3	Chorioretinal scars	sense organs	0.212234352	0.103763691	1.236437612	0.040819144	60572	106	60466	FALSE	FALSE
371.3	Inflammation of eyelids	sense organs	0.091239079	0.044775059	1.095530893	0.04157784	58332	580	57752	FALSE	FALSE
514	Abnormal findings examination of lungs	respiratory	-0.045636547	0.022422118	0.955389138	0.041817059	62785	2349	60436	FALSE	FALSE
836	Traumatic arthropathy	injuries & poisonings	-0.191939513	0.094581776	0.825356791	0.042422669	61861	126	61735	FALSE	FALSE
301.2	Antisocial/borderline personality disorder	mental disorders	0.157556488	0.077829715	1.170646884	0.042931636	41785	189	41596	FALSE	FALSE
427.41	Ventricular fibrillation and flutter	circulatory system	-0.142545151	0.070528008	0.867148401	0.043267956	42451	228	42223	FALSE	FALSE
440.2	Atherosclerosis of the extremities	circulatory system	-0.077321462	0.038345592	0.925592263	0.043754323	55734	790	54944	FALSE	FALSE
608	Other disorders of male genital organs	genitourinary	0.111843643	0.055506004	1.118337988	0.043906451	58746	379	58367	FALSE	FALSE
472	Chronic pharyngitis and nasopharyngitis	respiratory	0.056123097	0.02789842	1.057727879	0.044252151	48338	1508	46830	FALSE	FALSE
288.2	Elevated white blood cell count	hematopoietic	-0.037581061	0.018687901	0.963116343	0.044327194	53319	3500	49819	FALSE	FALSE
426.3	Bundle branch block	circulatory system	0.074296788	0.037051959	1.077126436	0.044941097	43086	863	42223	FALSE	FALSE
745	Pain in joint	musculoskeletal	0.021576745	0.010768181	1.021811206	0.045096827	56061	13356	42705	FALSE	FALSE
198.3	Secondary malignant neoplasm of digestive systems	neoplasms	0.068963173	0.034435106	1.071396752	0.045209544	50740	972	49768	FALSE	FALSE
345.1	Epilepsy	neurological	0.057284316	0.028605737	1.058956846	0.045225995	52822	1449	51373	FALSE	FALSE
426.23	Second degree AV block	circulatory system	-0.137020805	0.068909359	0.871952085	0.046765168	42462	239	42223	FALSE	FALSE
225	Benign neoplasm of brain and other parts of nervous system	neoplasms	0.095231993	0.047984285	1.099913998	0.047183465	64438	496	63942	FALSE	FALSE
275.3	Disorders of magnesium metabolism	endocrine/metabolic	-0.057293756	0.028875124	0.94431663	0.047234574	60507	1391	59116	FALSE	FALSE
225.1	Benign neoplasm of brain, cranial nerves, meninges	neoplasms	0.099408599	0.050102655	1.104517512	0.047244867	64397	455	63942	FALSE	FALSE
571.5	Other chronic nonalcoholic liver disease	digestive	-0.038537024	0.019591967	0.962196079	0.049185416	56579	3148	53431	FALSE	FALSE
340.1	Migrain with aura	neurological	0.092736914	0.047442716	1.097173046	0.050616904	59571	507	59064	FALSE	FALSE
559	Ileostomy status	digestive	-0.098198954	0.050325995	0.90646854	0.051026469	46208	451	45757	FALSE	FALSE
315	Develomental delays and disorders	mental disorders	0.059597579	0.030631837	1.061409327	0.051701716	62787	1299	61488	FALSE	FALSE
302	Sexual and gender identity disorders	mental disorders	0.144635828	0.074585905	1.15561865	0.052478881	41802	206	41596	FALSE	FALSE
574.2	Calculus of bile duct	digestive	-0.131018345	0.067687309	0.877201682	0.05291166	60738	249	60489	FALSE	FALSE
401.2	Hypertensive heart and/or renal disease	circulatory system	-0.034730313	0.017954144	0.965865863	0.05306522	40447	5092	35355	FALSE	FALSE
250.25	Diabetes type 2 with peripheral circulatory disorders	endocrine/metabolic	-0.101539061	0.0525271	0.90344589	0.053226405	51702	420	51282	FALSE	FALSE
374	Other disorders of eyelids	sense organs	0.060876805	0.031605949	1.062767979	0.054089568	58928	1176	57752	FALSE	FALSE
743.13	Other specified osteoporosis	musculoskeletal	-0.061617408	0.032035369	0.940242547	0.054427564	56419	1136	55283	FALSE	FALSE
696.42	Psoriatic arthropathy	dermatologic	0.11007742	0.05730616	1.116364496	0.054748678	54874	347	54527	FALSE	FALSE
151	Cancer of stomach	neoplasms	-0.093087468	0.048507169	0.911113803	0.054978564	58709	489	58220	FALSE	FALSE
475	Chronic sinusitis	respiratory	0.04330337	0.022570054	1.044254642	0.055032373	49174	2344	46830	FALSE	FALSE
512.9	Other dyspnea	respiratory	-0.025928398	0.013516453	0.974404856	0.055074976	43257	7964	35293	FALSE	FALSE
286.9	Abnormal coagulation profile	hematopoietic	0.168133152	0.087701187	1.183094131	0.055223483	52167	147	52020	FALSE	FALSE
289.8	Polycythemia vera, secondary	hematopoietic	-0.127171485	0.06696356	0.880582653	0.057549389	49703	254	49449	FALSE	FALSE
245	Thyroiditis	endocrine/metabolic	-0.071881948	0.03789848	0.930640753	0.057867889	54136	801	53335	FALSE	FALSE
949.1	Diaper or napkin rash	injuries & poisonings	-0.206760821	0.109124663	0.81321413	0.058129338	53338	102	53236	FALSE	FALSE
377.3	Optic neuritis/neuropathy	sense organs	-0.142738742	0.075384515	0.866980545	0.058294646	57970	199	57771	FALSE	FALSE
702.1	Actinic keratosis	dermatologic	0.041389576	0.02186705	1.042258065	0.058386761	61391	2646	58745	FALSE	FALSE
280.1	Iron deficiency anemias, unspecified or not due to blood loss	hematopoietic	0.040967739	0.021661021	1.041818495	0.058582772	46496	2580	43916	FALSE	FALSE
701.1	Keratoderma, acquired	dermatologic	-0.195932068	0.103700734	0.822068078	0.058838379	59636	105	59531	FALSE	FALSE
353.2	Nerve root lesions	neurological	-0.175127786	0.092725408	0.839349757	0.05893593	57954	132	57822	FALSE	FALSE
426.7	Abnormal electrocardiogram [ECG] [EKG]	circulatory system	0.125944701	0.06699175	1.134219446	0.060107648	42477	254	42223	FALSE	FALSE
735.1	Flat foot	musculoskeletal	0.138677381	0.073817122	1.14875343	0.060290736	58170	210	57960	FALSE	FALSE
362.9	Retinal edema	sense organs	-0.135881429	0.072454467	0.872946133	0.060737106	60222	218	60004	FALSE	FALSE
743.11	Osteoporosis NOS	musculoskeletal	0.03962235	0.021211887	1.040417787	0.061771633	58190	2907	55283	FALSE	FALSE
414	Other forms of chronic heart disease	circulatory system	-0.043130529	0.023128079	0.957786363	0.062201637	51986	2286	49700	FALSE	FALSE
569	Other disorders of intestine	digestive	-0.040778545	0.022129573	0.960041712	0.065370309	57701	2417	55284	FALSE	FALSE
580	Nephritis; nephrosis; renal sclerosis	genitourinary	-0.065300618	0.035470113	0.936785806	0.065620982	51164	912	50252	FALSE	FALSE
958	Certain early complications of trauma or procedure	injuries & poisonings	0.084942704	0.046218563	1.08865469	0.066084771	65289	535	64754	FALSE	FALSE
499	Cystic fibrosis	respiratory	0.131771	0.071709125	1.140847035	0.066124841	66286	225	66061	FALSE	FALSE
427.12	Paroxysmal ventricular tachycardia	circulatory system	-0.051350371	0.028065583	0.949945779	0.067301345	43766	1543	42223	FALSE	FALSE
506	Empyema and pneumothorax	respiratory	-0.043198164	0.023755827	0.957721585	0.068999365	48667	2127	46540	FALSE	FALSE
317.1	Alcoholism	mental disorders	0.061132419	0.033684392	1.063039672	0.069545594	52712	1024	51688	FALSE	FALSE
741.2	Stiffness of joint	musculoskeletal	0.05433324	0.030200513	1.05583639	0.072005496	57117	1276	55841	FALSE	FALSE
636.3	Hemorrhage in early pregnancy	pregnancy complications	0.108927854	0.060604931	1.115081899	0.072281171	63862	318	63544	FALSE	FALSE
580.3	Nephritis and nephropathy without mention of glomerulonephritis	genitourinary	-0.081084047	0.045125857	0.922116187	0.072360667	50812	560	50252	FALSE	FALSE
428.4	Heart failure with preserved EF [Diastolic heart failure]	circulatory system	-0.045327909	0.025253503	0.955684053	0.072667129	56041	1866	54175	FALSE	FALSE
228	Hemangioma and lymphangioma, any site	neoplasms	-0.087450845	0.048741207	0.916263909	0.072783309	64682	480	64202	FALSE	FALSE
743.12	Senile osteoporosis	musculoskeletal	0.067183402	0.037507228	1.069491607	0.073259261	56145	862	55283	FALSE	FALSE
610.1	Cystic mastopathy	genitourinary	0.067728516	0.037839476	1.070074761	0.073471523	60623	812	59811	FALSE	FALSE
353	Nerve root and plexus disorders	neurological	-0.111308644	0.062638528	0.894662574	0.075568293	58112	290	57822	FALSE	FALSE
508	Pulmonary collapse; interstitial and compensatory emphysema	respiratory	-0.022161562	0.012495574	0.978082202	0.076137137	55714	9174	46540	FALSE	FALSE
159.4	Malignant neoplasm of retroperitoneum and peritoneum	neoplasms	-0.147954084	0.083613226	0.862470715	0.076809514	58382	162	58220	FALSE	FALSE
560	Intestinal obstruction without mention of hernia	digestive	0.042354993	0.023950199	1.043264765	0.076983861	47826	2069	45757	FALSE	FALSE
994.1	Systemic inflammatory response syndrome (SIRS)	injuries & poisonings	0.064523972	0.036564789	1.066651148	0.077622987	61173	860	60313	FALSE	FALSE
601	Inflammatory diseases of prostate	genitourinary	0.091434728	0.051932312	1.095745253	0.078297327	59782	439	59343	FALSE	FALSE
316	Substance addiction and disorders	mental disorders	0.041803212	0.023862534	1.04268927	0.079802262	53756	2068	51688	FALSE	FALSE
707	Chronic ulcer of skin	dermatologic	-0.049569319	0.028320525	0.95163919	0.080067143	64441	1454	62987	FALSE	FALSE
571	Chronic liver disease and cirrhosis	digestive	-0.032808523	0.01888776	0.967723839	0.082382651	56830	3399	53431	FALSE	FALSE
365	Glaucoma	sense organs	0.04939967	0.028449953	1.050640176	0.082498278	61940	1474	60466	FALSE	FALSE
433.12	Cerebral atherosclerosis	circulatory system	-0.116596143	0.067365721	0.889944531	0.083488626	56284	253	56031	FALSE	FALSE
288	Diseases of white blood cells	hematopoietic	-0.029807193	0.017235333	0.970632661	0.083733304	53982	4163	49819	FALSE	FALSE
306	Other mental disorder	mental disorders	0.051603606	0.03013619	1.052958273	0.086832798	42882	1286	41596	FALSE	FALSE
871.1	Open wound of hand except finger(s)	injuries & poisonings	0.131636643	0.076891039	1.140693765	0.086898623	59209	193	59016	FALSE	FALSE
980	Encounter for long-term (current) use of antibiotics	infectious diseases	0.044092246	0.025764183	1.045078754	0.087011431	64263	1758	62505	FALSE	FALSE
480.2	Viral pneumonia	respiratory	0.156141279	0.091338147	1.168991345	0.087360971	51449	137	51312	FALSE	FALSE
363	Chorioretinal inflammations, scars, and other disorders of choroid	sense organs	0.137187318	0.080489737	1.14704299	0.088304969	60642	176	60466	FALSE	FALSE
327.32	Obstructive sleep apnea	neurological	-0.028113493	0.016541812	0.972278014	0.089217231	55629	4553	51076	FALSE	FALSE
473.1	Chronic laryngitis	respiratory	0.136940703	0.080592863	1.146760147	0.089287793	47006	176	46830	FALSE	FALSE
742	Derangement of joint, non-traumatic	musculoskeletal	0.069709207	0.041070851	1.072196348	0.089641558	56524	683	55841	FALSE	FALSE
54	Herpes simplex	infectious diseases	0.087734554	0.051878333	1.091698296	0.090806278	54694	423	54271	FALSE	FALSE
209	Neuroendocrine tumors	neoplasms	0.16938759	0.100314487	1.184579181	0.09130271	66250	113	66137	FALSE	FALSE
496.1	Emphysema	respiratory	-0.054251954	0.032148513	0.947193428	0.091499253	53547	1133	52414	FALSE	FALSE
244.2	Acquired hypothyroidism	endocrine/metabolic	-0.071719475	0.042605286	0.93079197	0.092307961	53967	632	53335	FALSE	FALSE
871	Open wounds of extremities	injuries & poisonings	0.055848876	0.033283463	1.057437867	0.093351651	60060	1044	59016	FALSE	FALSE
295.3	Psychosis	mental disorders	0.081781437	0.048832184	1.085218596	0.093984348	42077	481	41596	FALSE	FALSE
276.1	Electrolyte imbalance	endocrine/metabolic	-0.020543122	0.012289708	0.97966645	0.09460891	53607	9492	44115	FALSE	FALSE
394.7	Disease of tricuspid valve	circulatory system	-0.06048388	0.036200862	0.941308943	0.094764027	55212	878	54334	FALSE	FALSE
509.8	Dependence on respirator [Ventilator] or supplemental oxygen	respiratory	-0.056448328	0.033786415	0.945115319	0.094772971	47556	1016	46540	FALSE	FALSE
352.1	Trigeminal nerve disorders [CN5]	neurological	0.092700239	0.055671982	1.097132808	0.095889865	58190	368	57822	FALSE	FALSE
605	Erectile dysfunction [ED]	genitourinary	0.047869032	0.028788107	1.049033257	0.096351315	59908	1541	58367	FALSE	FALSE
594.1	Calculus of kidney	genitourinary	0.040276449	0.024296919	1.041098546	0.097382634	62523	1990	60533	FALSE	FALSE
451.2	Phlebitis and thrombophlebitis of lower extremities	circulatory system	0.132458105	0.080178594	1.141631187	0.09852675	51346	176	51170	FALSE	FALSE
755.6	Other congenital anomalies of lower limb, including pelvic girdle	congenital anomalies	0.136341565	0.08283026	1.146073285	0.09975641	64251	172	64079	FALSE	FALSE
411.8	Other chronic ischemic heart disease, unspecified	circulatory system	-0.036165911	0.022047037	0.964480262	0.100922481	52494	2794	49700	FALSE	FALSE
593.2	Microscopic hematuria	genitourinary	0.086415039	0.052682123	1.090258734	0.100940626	50152	413	49739	FALSE	FALSE
427.61	Supraventricular premature beats	circulatory system	0.141527452	0.08666098	1.15203213	0.102444554	42375	152	42223	FALSE	FALSE
737.3	Kyphoscoliosis and scoliosis	musculoskeletal	0.05777297	0.03547595	1.059474436	0.103416602	58875	915	57960	FALSE	FALSE
561	Symptoms involving digestive system	digestive	-0.036242355	0.022260799	0.964406536	0.103507975	48171	2414	45757	FALSE	FALSE
440	Atherosclerosis	circulatory system	-0.046416139	0.028533748	0.954644615	0.10379866	56426	1482	54944	FALSE	FALSE
569.2	Gastrointestinal complications	digestive	-0.050610686	0.031121194	0.950648699	0.103897552	56476	1192	55284	FALSE	FALSE
300.8	Acute reaction to stress	mental disorders	0.153997229	0.094731326	1.166487654	0.104030316	41723	127	41596	FALSE	FALSE
327.5	Parasomnia	neurological	0.155675399	0.095852968	1.168446863	0.104353146	51200	124	51076	FALSE	FALSE
535.2	Atrophic gastritis	digestive	0.08449445	0.052067594	1.088166805	0.104635623	57735	425	57310	FALSE	FALSE
350.6	Disturbances of sensation of smell and taste	neurological	0.155949288	0.096196622	1.168766931	0.104985174	58643	124	58519	FALSE	FALSE
428.1	Congestive heart failure (CHF) NOS	circulatory system	-0.025874066	0.016035439	0.974457799	0.106623939	59272	5097	54175	FALSE	FALSE
380.4	Impacted cerumen	sense organs	0.050971523	0.031607543	1.052292927	0.106823188	63186	1173	62013	FALSE	FALSE
292.2	Mild cognitive impairment	mental disorders	0.085955412	0.053542969	1.089757738	0.108415949	53893	403	53490	FALSE	FALSE
497	Bronchitis	respiratory	0.085028148	0.052998337	1.088747712	0.108635824	52819	405	52414	FALSE	FALSE
550	Abdominal hernia	digestive	0.028935963	0.018163939	1.029358675	0.111150218	61951	3713	58238	FALSE	FALSE
580.31	Nephritis and nephropathy in diseases classified elsewhere	genitourinary	-0.091968642	0.057894321	0.912133751	0.112159607	50591	339	50252	FALSE	FALSE
656.8	Perinatal jaundice	pregnancy complications	0.109894796	0.069212958	1.11616064	0.112336599	65026	290	64736	FALSE	FALSE
369.5	Conjunctivitis, infectious	sense organs	0.0860626	0.054365027	1.089874552	0.113409884	58138	386	57752	FALSE	FALSE
801.1	Fracture of foot	injuries & poisonings	-0.064802719	0.040941952	0.937252347	0.113468181	55636	682	54954	FALSE	FALSE
455	Hemorrhoids	circulatory system	0.052131968	0.033044054	1.053514764	0.114645926	52235	1065	51170	FALSE	FALSE
245.2	Chronic thyroiditis	endocrine/metabolic	-0.070939574	0.045056546	0.931518179	0.115381937	53899	564	53335	FALSE	FALSE
150	Cancer of esophagus	neoplasms	-0.083528755	0.053169972	0.919864636	0.116188204	58628	408	58220	FALSE	FALSE
800.1	Fracture of neck of femur	injuries & poisonings	0.066643893	0.042488642	1.068914763	0.11676197	55596	642	54954	FALSE	FALSE
503	Pulmonary congestion and hypostasis	respiratory	-0.039779804	0.025418314	0.961001024	0.117581592	48366	1826	46540	FALSE	FALSE
710.12	Chronic osteomyelitis	musculoskeletal	-0.075093691	0.04803208	0.927656569	0.117956893	55457	493	54964	FALSE	FALSE
470	Septal Deviations/Turbinate Hypertrophy	respiratory	0.042308156	0.027092734	1.043215902	0.118381011	48434	1604	46830	FALSE	FALSE
454.1	Varicose veins of lower extremity	circulatory system	0.086281137	0.055259704	1.090112756	0.118435228	51547	377	51170	FALSE	FALSE
369	Infection of the eye	sense organs	0.069205695	0.0444221	1.071656621	0.119254253	58331	579	57752	FALSE	FALSE
750.1	Upper gastrointestinal congenital anomalies	congenital anomalies	0.153687578	0.099268783	1.166126506	0.121575004	62596	118	62478	FALSE	FALSE
110.13	Dermatophytosis of the body	infectious diseases	-0.135685444	0.087916537	0.873117234	0.122747379	57643	147	57496	FALSE	FALSE
755.61	Congenital hip dysplasia and deformity	congenital anomalies	0.132113816	0.085633032	1.141238203	0.12288165	64240	161	64079	FALSE	FALSE
189	Cancer of urinary organs (incl. kidney and bladder)	neoplasms	-0.042313453	0.027491082	0.958569267	0.123762755	65691	1585	64106	FALSE	FALSE
635.3	Placenta previa and abruptio placenta	pregnancy complications	0.163407058	0.106454875	1.17751591	0.12478654	63646	102	63544	FALSE	FALSE
295.2	Paranoid disorders	mental disorders	0.123716513	0.080692557	1.131695005	0.125230599	41771	175	41596	FALSE	FALSE
527.7	Disturbance of salivary secretion	digestive	0.079617478	0.051937968	1.082872766	0.125292117	62466	424	62042	FALSE	FALSE
345.12	Partial epilepsy	neurological	0.052971041	0.034575291	1.05439911	0.125510345	52350	977	51373	FALSE	FALSE
577.2	Chronic pancreatitis	digestive	0.095521335	0.062492028	1.100232295	0.126379428	64227	292	63935	FALSE	FALSE
528	Diseases of the oral soft tissues, excluding lesions specific for gingiva and tongue	digestive	0.048909064	0.032106932	1.050124852	0.12767919	63162	1120	62042	FALSE	FALSE
818.2	Subarachnoid hemorrhage (injury)	injuries & poisonings	0.141729426	0.09308846	1.152264833	0.127877804	63954	132	63822	FALSE	FALSE
636	Early or threatened labor; hemorrhage in early pregnancy	pregnancy complications	0.050697839	0.033342792	1.05200497	0.128384424	64638	1094	63544	FALSE	FALSE
539	Bariatric surgery	digestive	-0.053366578	0.035158495	0.948032421	0.129043213	66047	925	65122	FALSE	FALSE
735.3	Hallux valgus (Bunion)	musculoskeletal	0.079366649	0.052288047	1.082601184	0.129046247	58379	419	57960	FALSE	FALSE
362.3	Other nondiabetic retinopathy	sense organs	-0.094945845	0.062676361	0.909422183	0.129808136	60297	293	60004	FALSE	FALSE
737	Curvature of spine	musculoskeletal	0.050938164	0.033667487	1.052257824	0.130285268	58977	1017	57960	FALSE	FALSE
618.5	Prolapse of vaginal vault after hysterectomy	genitourinary	-0.102994909	0.068174876	0.902131566	0.130853222	65244	245	64999	FALSE	FALSE
535	Gastritis and duodenitis	digestive	0.051547332	0.034120651	1.052899021	0.13085545	58310	1000	57310	FALSE	FALSE
426.32	Left bundle branch block	circulatory system	0.070060092	0.046487961	1.072572633	0.131795574	42768	545	42223	FALSE	FALSE
291	Other specified nonpsychotic and/or transient mental disorders	mental disorders	0.034816671	0.023106748	1.035429867	0.131868323	55720	2230	53490	FALSE	FALSE
496.3	Bronchiectasis	respiratory	0.077136534	0.051210367	1.080189549	0.131998404	52847	433	52414	FALSE	FALSE
395.3	Nonrheumatic tricuspid valve disorders	circulatory system	-0.072856508	0.048481936	0.92973423	0.132902038	54822	488	54334	FALSE	FALSE
560.3	Peritoneal or intestinal adhesions	digestive	0.121369095	0.081482905	1.12904156	0.136354758	45929	172	45757	FALSE	FALSE
727.2	Bursitis disorders	musculoskeletal	-0.120694681	0.081032406	0.886304524	0.136365779	51371	172	51199	FALSE	FALSE
276.12	Hyposmolality and/or hyponatremia	endocrine/metabolic	-0.028798566	0.019388277	0.97161216	0.137448559	47418	3303	44115	FALSE	FALSE
420.21	Acute pericarditis	circulatory system	-0.140458745	0.094573137	0.868959513	0.137494429	60385	127	60258	FALSE	FALSE
8.5	Bacterial enteritis	infectious diseases	0.059089121	0.039834691	1.060869783	0.137979232	64190	722	63468	FALSE	FALSE
743	Osteoporosis, osteopenia and pathological fracture	musculoskeletal	0.022847784	0.015412542	1.023110794	0.138229895	61054	5771	55283	FALSE	FALSE
70.3	Viral hepatitis C	infectious diseases	0.046136042	0.031124359	1.047216867	0.138257024	55473	1202	54271	FALSE	FALSE
426.92	Cardiac defibrillator in situ	circulatory system	-0.047391546	0.032065705	0.953713902	0.139420854	43392	1169	42223	FALSE	FALSE
743.1	Osteoporosis	musculoskeletal	0.028457094	0.019311218	1.028865866	0.140588148	58809	3526	55283	FALSE	FALSE
245.21	Chronic lymphocytic thyroiditis	endocrine/metabolic	-0.066682861	0.045252409	0.935491835	0.140595799	53894	559	53335	FALSE	FALSE
342	Hemiplegia	neurological	0.070743859	0.048068057	1.073306273	0.141090106	51867	494	51373	FALSE	FALSE
289.4	Lymphadenitis	hematopoietic	-0.033254167	0.022638622	0.967292674	0.141856371	52140	2321	49819	FALSE	FALSE
531.4	Peptic ulcer, site unspecified	digestive	0.103407724	0.070410488	1.10894346	0.141930207	63202	230	62972	FALSE	FALSE
395.4	Nonrheumatic pulmonary valve disorders	circulatory system	-0.107306095	0.073141142	0.898250681	0.142346157	54547	213	54334	FALSE	FALSE
575.2	Obstruction of bile duct	digestive	-0.073569166	0.050169641	0.929071883	0.142537153	60942	453	60489	FALSE	FALSE
327.3	Sleep apnea	neurological	-0.023070351	0.015738041	0.977193735	0.142676268	56156	5080	51076	FALSE	FALSE
509.2	Respiratory insufficiency	respiratory	-0.038499514	0.026308416	0.962232172	0.143360274	48267	1727	46540	FALSE	FALSE
411.1	Unstable angina (intermediate coronary syndrome)	circulatory system	-0.038902957	0.026586991	0.961844045	0.1434037	51467	1767	49700	FALSE	FALSE
374.1	Ectropion or entropion	sense organs	0.138338915	0.094669541	1.148364683	0.143938012	57880	128	57752	FALSE	FALSE
550.1	Inguinal hernia	digestive	0.053890851	0.036925842	1.055369403	0.14444553	59104	866	58238	FALSE	FALSE
523.3	Periodontitis (acute or chronic)	digestive	0.111900077	0.07682327	1.118401101	0.145229337	61251	195	61056	FALSE	FALSE
514.2	Solitary pulmonary nodule	respiratory	-0.045326039	0.031153874	0.95568584	0.145694574	61628	1192	60436	FALSE	FALSE
724.8	Other symptoms referable to back	musculoskeletal	-0.107376686	0.073922132	0.898187275	0.146344627	53539	207	53332	FALSE	FALSE
726.3	Bursitis	musculoskeletal	0.063445839	0.043771897	1.065501776	0.147207729	51800	601	51199	FALSE	FALSE
728	Disorders of muscle, ligament, and fascia	musculoskeletal	0.115968484	0.08017482	1.122960481	0.148052371	51376	177	51199	FALSE	FALSE
426.91	Cardiac pacemaker in situ	circulatory system	0.040725835	0.028198071	1.041566506	0.14866098	43788	1565	42223	FALSE	FALSE
386.2	Peripheral or central vertigo	sense organs	0.064728599	0.044829459	1.066869435	0.148771231	57445	575	56870	FALSE	FALSE
173	Neoplasm of uncertain behavior of skin	neoplasms	0.028589299	0.019818908	1.029001895	0.149153914	59469	3141	56328	FALSE	FALSE
610.4	Benign neoplasm of breast	genitourinary	-0.111598825	0.077419709	0.894402997	0.149449621	59999	188	59811	FALSE	FALSE
306.1	Mental disorders durring/after pregnancy	mental disorders	0.115164008	0.079945115	1.122057448	0.149715137	41776	180	41596	FALSE	FALSE
627.22	Need for Hormone replacement therapy (postmenopausal)	genitourinary	0.081269511	0.056635806	1.084663185	0.151301542	55907	355	55552	FALSE	FALSE
626.12	Excessive or frequent menstruation	genitourinary	-0.052470099	0.036607754	0.948882693	0.151770522	56416	864	55552	FALSE	FALSE
765	Cervical radiculitis	symptoms	0.051314984	0.035880101	1.052654411	0.152665516	59924	896	59028	FALSE	FALSE
364.5	Corneal dystrophy	sense organs	-0.131700161	0.092090515	0.876603795	0.152683597	60601	135	60466	FALSE	FALSE
530.13	Barrett's esophagus	digestive	0.084855141	0.059408347	1.088559368	0.153194878	42366	325	42041	FALSE	FALSE
586	Other disorders of the kidney and ureters	genitourinary	-0.025320988	0.017740578	0.9749969	0.15349571	54216	3964	50252	FALSE	FALSE
785	Abdominal pain	symptoms	0.015345914	0.010759256	1.015464268	0.153782089	55132	12932	42200	FALSE	FALSE
850	Hemorrhage or hematoma complicating a procedure	injuries & poisonings	-0.05652302	0.0396754	0.945044729	0.154262324	57691	728	56963	FALSE	FALSE
599	Other symptoms/disorders or the urinary system	genitourinary	0.020656521	0.014518792	1.020871344	0.154810427	55755	6250	49505	FALSE	FALSE
656.6	Perinatal disorders of digestive system	pregnancy complications	0.147234865	0.10362526	1.158626052	0.155363415	64854	118	64736	FALSE	FALSE
681.3	Cellulitis and abscess of arm/hand	dermatologic	0.063470168	0.044764677	1.065527698	0.156230837	56054	572	55482	FALSE	FALSE
723	Other disorders of cervical region	musculoskeletal	0.064814516	0.045818672	1.066961102	0.157189504	53877	545	53332	FALSE	FALSE
280	Iron deficiency anemias	hematopoietic	0.028389016	0.020121096	1.028795825	0.158271723	46941	3025	43916	FALSE	FALSE
251	Other disorders of pancreatic internal secretion	endocrine/metabolic	-0.085524509	0.060635256	0.918030642	0.15839949	57750	307	57443	FALSE	FALSE
567	Peritonitis and retroperitoneal infections	digestive	-0.04998806	0.035550979	0.951240783	0.159695863	56197	913	55284	FALSE	FALSE
182	Malignant neoplasm of uterus	neoplasms	-0.072786909	0.05179056	0.929798941	0.159899752	59919	427	59492	FALSE	FALSE
395.2	Nonrheumatic aortic valve disorders	circulatory system	-0.03111548	0.022188894	0.969363624	0.160825761	56869	2535	54334	FALSE	FALSE
611.3	Lump or mass in breast	genitourinary	0.03860689	0.027674675	1.03936182	0.163008001	61363	1552	59811	FALSE	FALSE
509	Respiratory failure, insufficiency, arrest	respiratory	-0.020004916	0.014353493	0.980193855	0.163398681	53004	6464	46540	FALSE	FALSE
411.3	Angina pectoris	circulatory system	-0.035928061	0.025783125	0.964709691	0.163477128	51579	1879	49700	FALSE	FALSE
790.6	Other abnormal blood chemistry	symptoms	-0.05715483	0.041018213	0.944447829	0.163498481	64477	681	63796	FALSE	FALSE
165	Cancer within the respiratory system	neoplasms	-0.031807756	0.022845801	0.968692789	0.163837571	65329	2293	63036	FALSE	FALSE
345	Epilepsy, recurrent seizures, convulsions	neurological	0.02683684	0.019278654	1.027200191	0.163907428	54673	3300	51373	FALSE	FALSE
275	Disorders of mineral metabolism	endocrine/metabolic	-0.026459162	0.019028621	0.973887815	0.164379253	62428	3312	59116	FALSE	FALSE
525.1	Loss of teeth or edentulism	digestive	0.109990006	0.079106443	1.116266914	0.164405884	61240	184	61056	FALSE	FALSE
740.12	Osteoarthrosis, localized, secondary	musculoskeletal	-0.139556357	0.100445027	0.869744005	0.16471709	52259	111	52148	FALSE	FALSE
502	Postinflammatory pulmonary fibrosis	respiratory	-0.058858453	0.042363267	0.942840216	0.164718833	47185	645	46540	FALSE	FALSE
958.2	Traumatic and surgical subcutaneous emphysema	injuries & poisonings	0.102876711	0.074255947	1.108354753	0.16591981	64960	206	64754	FALSE	FALSE
389.2	Conductive hearing loss	sense organs	0.060827483	0.044084251	1.062715562	0.167647999	59270	594	58676	FALSE	FALSE
597.1	Urethral stricture (not specified as infectious)	genitourinary	-0.105723309	0.076995971	0.899673545	0.169720691	59993	193	59800	FALSE	FALSE
527.2	Sialoadenitis	digestive	-0.137236721	0.100029201	0.871763837	0.17007384	62155	113	62042	FALSE	FALSE
594	Urinary calculus	genitourinary	0.031139686	0.022721404	1.031629598	0.170530847	62821	2288	60533	FALSE	FALSE
136	Other infectious and parasitic diseases	infectious diseases	0.077809739	0.05679963	1.080916983	0.17071853	64389	354	64035	FALSE	FALSE
454	Varicose veins	circulatory system	0.060236853	0.043982203	1.062088075	0.170820126	51765	595	51170	FALSE	FALSE
246	Other disorders of thyroid	endocrine/metabolic	-0.074099646	0.054293163	0.92857916	0.172313968	53723	388	53335	FALSE	FALSE
727.6	Rupture of tendon, nontraumatic	musculoskeletal	0.062837325	0.046207245	1.0648536	0.173860936	51736	537	51199	FALSE	FALSE
442.8	Aneurysm of other specified artery	circulatory system	0.128487616	0.09450386	1.13710734	0.173955974	55071	127	54944	FALSE	FALSE
348.7	Coma	neurological	-0.102189129	0.075195222	0.902858779	0.174151554	51573	200	51373	FALSE	FALSE
700	Corns and callosities	dermatologic	-0.083457746	0.061934206	0.919929957	0.177811961	59830	299	59531	FALSE	FALSE
425.12	Other hypertrophic cardiomyopathy	circulatory system	-0.126914298	0.09448126	0.880809157	0.179183004	60385	127	60258	FALSE	FALSE
117.4	Aspergillosis	infectious diseases	-0.13850279	0.103162896	0.870660822	0.179413197	57602	106	57496	FALSE	FALSE
724	Other and unspecified disorders of back	musculoskeletal	-0.053262255	0.039739186	0.948131328	0.180149273	54060	728	53332	FALSE	FALSE
345.3	Convulsions	neurological	0.027831963	0.02081339	1.028222891	0.181152689	54177	2804	51373	FALSE	FALSE
291.8	Alteration of consciousness	mental disorders	0.032799078	0.024554921	1.033342897	0.181633091	55457	1967	53490	FALSE	FALSE
286.5	Hemorrhagic disorder due to intrinsic circulating anticoagulants	hematopoietic	0.097094187	0.072811264	1.101964159	0.182366127	52235	215	52020	FALSE	FALSE
285.22	Anemia in neoplastic disease	hematopoietic	-0.033559964	0.025188715	0.966996924	0.182748086	45810	1894	43916	FALSE	FALSE
165.1	Cancer of bronchus; lung	neoplasms	-0.030555051	0.022950449	0.969907036	0.183074283	65308	2272	63036	FALSE	FALSE
727.4	Ganglion and cyst of synovium, tendon, and bursa	musculoskeletal	0.0760411	0.057177802	1.07900692	0.183549256	51548	349	51199	FALSE	FALSE
522	Diseases of pulp and periapical tissues	digestive	-0.129016717	0.097035334	0.878959271	0.183655069	61176	120	61056	FALSE	FALSE
425	Cardiomyopathy	circulatory system	-0.02874922	0.021636255	0.971660107	0.183929766	62849	2591	60258	FALSE	FALSE
367.1	Myopia	sense organs	0.036907469	0.027801226	1.037597006	0.184327393	62669	1517	61152	FALSE	FALSE
356	Hereditary and idiopathic peripheral neuropathy	neurological	0.036515017	0.027510471	1.037189879	0.184405032	61131	1554	59577	FALSE	FALSE
575.8	Other disorders of biliary tract	digestive	-0.056629459	0.042778393	0.944944145	0.185573966	61113	624	60489	FALSE	FALSE
742.9	Other derangement of joint	musculoskeletal	0.059621328	0.045039969	1.061434535	0.185588524	56409	568	55841	FALSE	FALSE
153.2	Colon cancer	neoplasms	0.038463853	0.029107547	1.039213163	0.186354971	56110	1378	54732	FALSE	FALSE
279.11	Deficiency of humoral immunity	endocrine/metabolic	0.098524879	0.074633198	1.103541859	0.186794501	61546	204	61342	FALSE	FALSE
378.1	Strabismus (not specified as paralytic)	sense organs	0.065605552	0.04974058	1.06780544	0.187184389	58244	473	57771	FALSE	FALSE
394.2	Mitral valve disease	circulatory system	0.089601624	0.068088811	1.093738478	0.188190071	54580	246	54334	FALSE	FALSE
593	Hematuria	genitourinary	0.029627495	0.022555231	1.030070756	0.188996619	52108	2369	49739	FALSE	FALSE
588.2	Secondary hyperparathyroidism (of renal origin)	genitourinary	-0.080322394	0.061166223	0.922818787	0.189121568	50556	304	50252	FALSE	FALSE
425.11	Hypertrophic obstructive cardiomyopathy	circulatory system	-0.09983553	0.076027071	0.904986249	0.189129831	60454	196	60258	FALSE	FALSE
612	Breast conditions, congenital or relating to hormones	genitourinary	0.075975703	0.057880025	1.078936359	0.189303895	60151	340	59811	FALSE	FALSE
361	Retinal detachments and defects	sense organs	-0.076491829	0.05835545	0.926360483	0.189928208	60804	338	60466	FALSE	FALSE
450	Noninfectious disorders of lymphatic channels	circulatory system	0.049094717	0.037629392	1.050319829	0.191998193	65685	812	64873	FALSE	FALSE
574.3	Cholecystitis without cholelithiasis	digestive	0.071852935	0.05525738	1.074497311	0.19348723	60864	375	60489	FALSE	FALSE
743.22	Pathologic fracture of femur	musculoskeletal	0.12629132	0.09739525	1.134612655	0.19473832	55403	120	55283	FALSE	FALSE
189.2	Cancer of bladder	neoplasms	-0.050408358	0.038979555	0.950841061	0.195941915	64885	779	64106	FALSE	FALSE
509.1	Respiratory failure	respiratory	-0.021646593	0.016768959	0.978586013	0.196747788	51037	4497	46540	FALSE	FALSE
751.1	Congenital anomalies of genital organs	congenital anomalies	0.077927584	0.060420798	1.081044371	0.197138282	62805	327	62478	FALSE	FALSE
702	Degenerative skin conditions and other dermatoses	dermatologic	0.023546021	0.018272192	1.023825417	0.197528154	58789	3887	54902	FALSE	FALSE
800.3	Fracture of tibia and fibula	injuries & poisonings	-0.055687978	0.04321519	0.945834211	0.19753007	55566	612	54954	FALSE	FALSE
433.6	Acute, but ill-defined cerebrovascular disease	circulatory system	0.056581974	0.043918115	1.058213358	0.197623589	56631	600	56031	FALSE	FALSE
378	Strabismus and other disorders of binocular eye movements	sense organs	0.053054395	0.041193222	1.054487002	0.19776688	58459	688	57771	FALSE	FALSE
531.2	Gastric ulcer	digestive	0.084534454	0.065745034	1.088210336	0.198515585	63235	263	62972	FALSE	FALSE
275.51	Hypocalcemia	endocrine/metabolic	-0.055194865	0.043041924	0.946300729	0.199719459	59731	615	59116	FALSE	FALSE
743.9	Osteopenia or other disorder of bone and cartilage	musculoskeletal	0.027103436	0.021137217	1.027474075	0.199750988	58105	2822	55283	FALSE	FALSE
242	Thyrotoxicosis with or without goiter	endocrine/metabolic	-0.049172342	0.038401557	0.952017043	0.200377138	54116	781	53335	FALSE	FALSE
352.2	Facial nerve disorders [CN7]	neurological	-0.093644594	0.07315782	0.91060634	0.200532713	58034	212	57822	FALSE	FALSE
743.21	Pathologic fracture of vertebrae	musculoskeletal	0.088132469	0.068852081	1.092132787	0.20053591	55523	240	55283	FALSE	FALSE
626.13	Irregular menstrual cycle	genitourinary	0.049417213	0.038606624	1.050658608	0.200538447	56339	787	55552	FALSE	FALSE
226	Benign neoplasm of thyroid glands	neoplasms	-0.117041315	0.091685064	0.889548441	0.201758285	64374	134	64240	FALSE	FALSE
636.2	Early onset of delivery	pregnancy complications	0.072596159	0.056928713	1.075296201	0.202234328	63903	359	63544	FALSE	FALSE
228.1	Hemangioma of skin and subcutaneous tissue	neoplasms	-0.069381633	0.054427339	0.93297056	0.202395253	64587	385	64202	FALSE	FALSE
751.12	Congenital anomalies of male genital organs	congenital anomalies	0.090020892	0.070688657	1.094197143	0.202846257	62722	244	62478	FALSE	FALSE
510	Other diseases of lung	respiratory	-0.021363764	0.016780999	0.978862825	0.20298521	60861	4391	56470	FALSE	FALSE
426.31	Right bundle branch block	circulatory system	0.07890208	0.062017457	1.082098358	0.203282187	42520	297	42223	FALSE	FALSE
599.2	Retention of urine	genitourinary	0.033113834	0.026045317	1.033668199	0.203588876	51282	1777	49505	FALSE	FALSE
960.2	Allergy/adverse effect of penicillin	injuries & poisonings	-0.045457759	0.035831131	0.955559966	0.204560006	52359	892	51467	FALSE	FALSE
585.2	Renal failure NOS	genitourinary	-0.046160797	0.036623147	0.954888407	0.207515432	51111	859	50252	FALSE	FALSE
751.21	Cystic kidney disease	congenital anomalies	0.070114026	0.055882082	1.072630482	0.209595628	62845	367	62478	FALSE	FALSE
41.4	E. coli	infectious diseases	0.040131841	0.032013576	1.040948005	0.209991722	56590	1125	55465	FALSE	FALSE
654.1	Abnormality of organs and soft tissues of pelvis complicating pregnancy, childbirth, or the puerperium	pregnancy complications	0.112407341	0.089928745	1.11896857	0.211314131	64976	144	64832	FALSE	FALSE
370.1	Corneal ulcer	sense organs	-0.11659566	0.093337998	0.889944961	0.211600422	57882	130	57752	FALSE	FALSE
189.21	Malignant neoplasm of bladder	neoplasms	-0.048720825	0.039071673	0.952446992	0.21241206	64881	775	64106	FALSE	FALSE
415.21	Primary pulmonary hypertension	circulatory system	-0.066225891	0.053233385	0.935919425	0.213474955	54894	401	54493	FALSE	FALSE
599.6	Oliguria and anuria	genitourinary	0.096404345	0.077645295	1.101204241	0.214384435	49694	189	49505	FALSE	FALSE
458.1	Orthostatic hypotension	circulatory system	-0.046406773	0.037533786	0.954653556	0.216309922	55372	827	54545	FALSE	FALSE
535.6	Duodenitis	digestive	0.098146859	0.079385811	1.103124777	0.216336863	57491	181	57310	FALSE	FALSE
457	Encounter for long-term (current) use of anticoagulants, antithrombotics, aspirin	circulatory system	-0.035812701	0.028971091	0.964820987	0.216401706	52582	1412	51170	FALSE	FALSE
362.26	Macular puckering of retina	sense organs	-0.073337369	0.059354836	0.929287265	0.216616473	60335	331	60004	FALSE	FALSE
200	Myeloproliferative disease	neoplasms	0.043577299	0.03528599	1.044540733	0.216839978	64260	932	63328	FALSE	FALSE
578.1	Hematemesis	digestive	0.061899888	0.050541116	1.063855835	0.220671987	53420	447	52973	FALSE	FALSE
698	Pruritus and related conditions	dermatologic	-0.05170125	0.042275254	0.949612521	0.221342071	64625	641	63984	FALSE	FALSE
442	Other aneurysm	circulatory system	0.03612998	0.029675184	1.0367906	0.223408351	56300	1356	54944	FALSE	FALSE
292.11	Aphasia	mental disorders	0.063775797	0.052394646	1.065853405	0.223520618	53908	418	53490	FALSE	FALSE
331.1	Hydrocephalus	neurological	0.049733603	0.040872698	1.050991079	0.223683077	52062	689	51373	FALSE	FALSE
722.9	Other and unspecified disc disorder	musculoskeletal	-0.119089896	0.097921621	0.887727994	0.223918	53449	117	53332	FALSE	FALSE
531.1	Hemorrhage from gastrointestinal ulcer	digestive	0.112012509	0.092112368	1.118526852	0.223968917	63106	134	62972	FALSE	FALSE
726.4	Calcaneal spur; Exostosis NOS	musculoskeletal	-0.107449784	0.08862976	0.898121622	0.225380616	51342	143	51199	FALSE	FALSE
657	Infections specific to the perinatal period	pregnancy complications	0.128534749	0.106223002	1.137160936	0.22626113	66041	111	65930	FALSE	FALSE
479	Other upper respiratory disease	respiratory	0.028531141	0.023594133	1.028942052	0.226567858	48963	2133	46830	FALSE	FALSE
256	Ovarian dysfunction	endocrine/metabolic	-0.056823485	0.047102603	0.944760819	0.227672256	57958	515	57443	FALSE	FALSE
647.1	Infections of genitourinary tract during pregnancy	pregnancy complications	-0.109729359	0.090996984	0.896076618	0.227872596	65632	139	65493	FALSE	FALSE
244.1	Secondary hypothyroidism	endocrine/metabolic	-0.034901994	0.028982569	0.965700056	0.228496499	54734	1399	53335	FALSE	FALSE
748	Anomalies of respiratory system, congenital	congenital anomalies	0.081527903	0.0677892	1.08494349	0.229104813	65317	257	65060	FALSE	FALSE
145	Cancer of mouth	neoplasms	-0.046932221	0.039355819	0.954152067	0.233061208	64934	746	64188	FALSE	FALSE
712	Infective connective tissue disorders	musculoskeletal	-0.103002715	0.086746836	0.902124524	0.235072055	55114	150	54964	FALSE	FALSE
522.5	Periapical abscess	digestive	-0.118167469	0.099579685	0.888547236	0.235360809	61170	114	61056	FALSE	FALSE
585.4	Chronic kidney disease, Stage I or II	genitourinary	-0.039422071	0.033289743	0.961344868	0.236329661	51299	1047	50252	FALSE	FALSE
753	Congenital anomalies of the eye	congenital anomalies	-0.124296187	0.105716591	0.883118234	0.23969515	64809	102	64707	FALSE	FALSE
743.2	Pathologic fracture	musculoskeletal	0.048054515	0.041000984	1.049227852	0.241183718	55968	685	55283	FALSE	FALSE
454.11	Varicose veins of lower extremity, symptomtic	circulatory system	0.071809425	0.061328274	1.074450561	0.241637996	51474	304	51170	FALSE	FALSE
456	Chronic venous insufficiency [CVI]	circulatory system	0.056714266	0.048469526	1.058353359	0.241960124	51659	489	51170	FALSE	FALSE
614.1	Pelvic peritoneal adhesions, female (postoperative) (postinfection)	genitourinary	-0.115984335	0.099214354	0.890489173	0.242392443	62494	116	62378	FALSE	FALSE
264.9	Lack of normal physiological development, unspecified	endocrine/metabolic	0.050113095	0.042867721	1.051389996	0.242396779	48718	708	48010	FALSE	FALSE
627.3	Postmenopausal atrophic vaginitis	genitourinary	-0.043459354	0.037187191	0.957471471	0.24253879	56405	853	55552	FALSE	FALSE
713	Arthropathy associated with other disorders classified elsewhere	musculoskeletal	-0.089387386	0.076530592	0.914491243	0.242808581	55157	193	54964	FALSE	FALSE
159.2	Malignant neoplasm of small intestine, including duodenum	neoplasms	-0.080041222	0.06874387	0.923078294	0.24428634	58461	241	58220	FALSE	FALSE
271	Disorders of carbohydrate transport and metabolism	endocrine/metabolic	0.099076701	0.085152337	1.104150986	0.244617382	65941	158	65783	FALSE	FALSE
348	Other conditions of brain	neurological	-0.02653287	0.022844449	0.973816034	0.24545566	53633	2260	51373	FALSE	FALSE
564.1	Irritable Bowel Syndrome	digestive	0.033461791	0.028824372	1.034027934	0.245688521	47170	1413	45757	FALSE	FALSE
365.11	Primary open angle glaucoma	sense organs	0.062387757	0.053788341	1.064374984	0.246099665	60871	405	60466	FALSE	FALSE
580.2	Nephrotic syndrome without mention of glomerulonephritis	genitourinary	-0.087214425	0.075257552	0.916480558	0.246505357	50452	200	50252	FALSE	FALSE
526.4	Temporomandibular joint disorders	digestive	0.08614345	0.074378505	1.089962672	0.246791945	61262	206	61056	FALSE	FALSE
361.1	Retinal detachment with retinal defect	sense organs	-0.088049334	0.076113576	0.915715699	0.247347907	60664	198	60466	FALSE	FALSE
291.4	Specific nonpsychotic mental disorders due to brain damage	mental disorders	0.078577995	0.0680893	1.081747723	0.248482449	53736	246	53490	FALSE	FALSE
496	Chronic airway obstruction	respiratory	-0.019511486	0.016942839	0.980677631	0.249482756	56865	4451	52414	FALSE	FALSE
429.1	Heart transplant/surgery	circulatory system	-0.048207167	0.041923756	0.952936349	0.25019449	54829	654	54175	FALSE	FALSE
426.24	Atrioventricular block, complete	circulatory system	-0.045060332	0.039232468	0.955939806	0.250742836	42990	767	42223	FALSE	FALSE
214.1	Lipoma of skin and subcutaneous tissue	neoplasms	0.077233786	0.067280751	1.080294604	0.250996274	64878	253	64625	FALSE	FALSE
292.6	Hallucinations	mental disorders	0.099178103	0.086597555	1.104262955	0.252094838	53641	151	53490	FALSE	FALSE
8.52	Intestinal infection due to C. difficile	infectious diseases	0.046894029	0.041102936	1.048010944	0.253914685	64145	677	63468	FALSE	FALSE
289	Other diseases of blood and blood-forming organs	hematopoietic	-0.048287028	0.042381109	0.952860251	0.254556109	50460	641	49819	FALSE	FALSE
362.21	Macular degeneration, dry	sense organs	0.080213783	0.070465282	1.083518681	0.254976556	60240	236	60004	FALSE	FALSE
573	Other disorders of liver	digestive	-0.034929421	0.030831546	0.96567357	0.25725131	54652	1221	53431	FALSE	FALSE
214	Lipoma	neoplasms	0.065706271	0.058233434	1.067912994	0.259182463	64963	338	64625	FALSE	FALSE
241.1	Nontoxic uninodular goiter	endocrine/metabolic	0.043008794	0.038197519	1.043947075	0.260183386	54131	796	53335	FALSE	FALSE
80	Postoperative infection	infectious diseases	0.032951361	0.029270663	1.03350027	0.260272623	63119	1351	61768	FALSE	FALSE
271.3	Intestinal disaccharidase deficiencies and disaccharide malabsorption	endocrine/metabolic	0.111722112	0.0993513	1.118202083	0.26079425	65899	116	65783	FALSE	FALSE
622.1	Polyp of corpus uteri	genitourinary	-0.085193969	0.075789277	0.918334139	0.260974844	65294	198	65096	FALSE	FALSE
871.2	Open wound of finger(s)	injuries & poisonings	0.08835959	0.078740734	1.092380861	0.26179502	59201	185	59016	FALSE	FALSE
573.4	Acute and subacute necrosis of liver	digestive	-0.066429375	0.059383928	0.935729	0.26329276	53754	323	53431	FALSE	FALSE
241	Nontoxic nodular goiter	endocrine/metabolic	0.029815556	0.026673032	1.030264491	0.26364536	55016	1681	53335	FALSE	FALSE
70	Viral hepatitis	infectious diseases	0.032751581	0.029317604	1.033293818	0.263938647	55631	1360	54271	FALSE	FALSE
594.2	Calculus of lower urinary tract	genitourinary	-0.107008449	0.095824766	0.898518081	0.264118454	60657	124	60533	FALSE	FALSE
772	Symptoms of the muscles	symptoms	-0.066123827	0.05929535	0.936014953	0.264781688	58536	324	58212	FALSE	FALSE
370.31	Keratoconjunctivitis sicca	sense organs	0.059084473	0.05328362	1.060864851	0.267487359	58160	408	57752	FALSE	FALSE
364.1	Corneal opacity	sense organs	-0.094888246	0.085673794	0.909474566	0.268055018	60621	155	60466	FALSE	FALSE
495	Asthma	respiratory	0.019901701	0.017983659	1.02010106	0.268443224	56149	3735	52414	FALSE	FALSE
327.41	Organic or persistent insomnia	neurological	0.070509454	0.064122273	1.073054714	0.271502351	51353	277	51076	FALSE	FALSE
401.1	Essential hypertension	circulatory system	-0.011431826	0.010436358	0.98863327	0.273348169	59509	24154	35355	FALSE	FALSE
374.6	Dermatochalasis	sense organs	0.043540253	0.039815181	1.044502038	0.274148408	58489	737	57752	FALSE	FALSE
290.2	Delirium due to conditions classified elsewhere	mental disorders	0.049398637	0.045232454	1.050639091	0.274786485	54052	562	53490	FALSE	FALSE
613.5	Mastodynia	genitourinary	0.053817476	0.049307246	1.055291968	0.275065269	63315	471	62844	FALSE	FALSE
480.1	Bacterial pneumonia	respiratory	0.03198266	0.029353179	1.032499602	0.275897842	52666	1354	51312	FALSE	FALSE
513.8	Disorders of diaphragm	respiratory	-0.079846607	0.073310778	0.923257957	0.276086703	61462	213	61249	FALSE	FALSE
465.4	Acute laryngitis and tracheitis	respiratory	0.084075456	0.077352851	1.087710965	0.277077335	49784	191	49593	FALSE	FALSE
580.1	Glomerulonephritis	genitourinary	-0.067767552	0.062413878	0.934477666	0.277577675	50543	291	50252	FALSE	FALSE
750	Digestive congenital anomalies	congenital anomalies	0.058885918	0.05427722	1.060654233	0.277961354	62875	397	62478	FALSE	FALSE
500	Lung disease due to external agents	respiratory	-0.099975026	0.092289368	0.904860016	0.278685123	46674	134	46540	FALSE	FALSE
257.1	Testicular hypofunction	endocrine/metabolic	0.040671397	0.037658367	1.041509806	0.280137912	58273	830	57443	FALSE	FALSE
938.2	Chronic dermatitis due to solar radiation	injuries & poisonings	0.03898277	0.036265294	1.039752569	0.282404609	54131	895	53236	FALSE	FALSE
190	Cancer of eye	neoplasms	-0.11290734	0.105134851	0.893233424	0.282854616	64044	102	63942	FALSE	FALSE
8	Intestinal infection	infectious diseases	0.036062562	0.033683187	1.036720704	0.284331401	64485	1017	63468	FALSE	FALSE
394.1	Mitral valve stenosis and aortic valve stenosis	circulatory system	-0.064374434	0.060512158	0.937653844	0.287407331	54649	315	54334	FALSE	FALSE
440.21	Atherosclerosis of native arteries of the extremities with ulceration or gangrene	circulatory system	-0.079444211	0.074833628	0.923629547	0.288412268	55144	200	54944	FALSE	FALSE
721.2	Spondylosis with myelopathy	musculoskeletal	0.058792738	0.055456748	1.060555405	0.289074171	53705	373	53332	FALSE	FALSE
535.8	Other specified gastritis	digestive	0.058568227	0.055245237	1.060317326	0.289076447	57686	376	57310	FALSE	FALSE
477	Epistaxis or throat hemorrhage	respiratory	0.044629823	0.042199878	1.045640717	0.290246143	47477	647	46830	FALSE	FALSE
586.2	Cyst of kidney, acquired	genitourinary	0.040164822	0.03803219	1.040982337	0.29093423	51063	811	50252	FALSE	FALSE
594.3	Calculus of ureter	genitourinary	-0.043262835	0.040990807	0.95765965	0.291229736	61216	683	60533	FALSE	FALSE
595	Hydronephrosis	genitourinary	-0.03195694	0.030299129	0.968548287	0.291555781	61792	1259	60533	FALSE	FALSE
372	Disorders of conjunctiva	sense organs	-0.089005566	0.084430563	0.914840482	0.291797509	57911	159	57752	FALSE	FALSE
175	Acquired absence of breast	neoplasms	0.038209914	0.036268289	1.0389493	0.292095835	58429	880	57549	FALSE	FALSE
427.1	Paroxysmal tachycardia, unspecified	circulatory system	-0.023147702	0.022077239	0.977118151	0.294414212	44757	2534	42223	FALSE	FALSE
705.8	Hyperhidrosis	dermatologic	-0.077894177	0.074421337	0.925062315	0.29525431	60134	205	59929	FALSE	FALSE
781.2	Abnormal posture	symptoms	-0.055131691	0.052791806	0.946360513	0.296336033	63996	411	63585	FALSE	FALSE
426.2	Atrioventricular [AV] block	circulatory system	-0.034727563	0.033377269	0.965868518	0.298128321	43298	1075	42223	FALSE	FALSE
256.4	Polycystic ovaries	endocrine/metabolic	-0.055671278	0.053524271	0.945850007	0.298287515	57843	400	57443	FALSE	FALSE
343	Infantile cerebral palsy	neurological	-0.054300925	0.052277894	0.947147043	0.298945383	51803	430	51373	FALSE	FALSE
599.9	Other abnormality of urination	genitourinary	0.032785929	0.031633361	1.03332931	0.299999148	50686	1181	49505	FALSE	FALSE
366.2	Senile cataract	sense organs	-0.018870369	0.018209018	0.981306562	0.300052875	63397	3921	59476	FALSE	FALSE
578.9	Hemorrhage of gastrointestinal tract	digestive	0.029329759	0.02838562	1.029764112	0.301481701	54436	1463	52973	FALSE	FALSE
377	Disorders of optic nerve and visual pathways	sense organs	-0.050485578	0.048899885	0.95076764	0.301871966	58247	476	57771	FALSE	FALSE
557	Intestinal malabsorption (non-celiac)	digestive	-0.05906773	0.057223963	0.942642922	0.301968979	46106	349	45757	FALSE	FALSE
451	Phlebitis and thrombophlebitis	circulatory system	0.062299087	0.060364058	1.064280609	0.302045899	51481	311	51170	FALSE	FALSE
286.1	Congenital coagulation defects	hematopoietic	-0.075307548	0.073206914	0.927458204	0.303623267	52232	212	52020	FALSE	FALSE
334.1	Spinocerebellar disease	neurological	-0.103868134	0.101003604	0.901344146	0.303780201	51484	111	51373	FALSE	FALSE
172.1	Melanomas of skin, dx or hx	neoplasms	0.030407053	0.029585489	1.030874069	0.304058418	57670	1342	56328	FALSE	FALSE
592.13	Chronic interstitial cystitis	genitourinary	0.083633893	0.081454232	1.087230778	0.304533801	49909	170	49739	FALSE	FALSE
323.8	Encephalitis, non-infectious	neurological	-0.102962932	0.100285665	0.902160415	0.304563445	65207	113	65094	FALSE	FALSE
189.1	Cancer of kidney and renal pelvis	neoplasms	-0.036674449	0.035731105	0.963989912	0.304702502	65020	914	64106	FALSE	FALSE
610	Benign mammary dysplasias	genitourinary	0.035051726	0.034254896	1.035673278	0.306184083	60807	996	59811	FALSE	FALSE
444.1	Arterial embolism and thrombosis of lower extremity artery	circulatory system	-0.082526703	0.08067704	0.92078685	0.306342479	55117	173	54944	FALSE	FALSE
819	Skull and face fracture and other intercranial injury	injuries & poisonings	0.040558636	0.039692216	1.041392371	0.306862093	64554	732	63822	FALSE	FALSE
425.1	Primary/intrinsic cardiomyopathies	circulatory system	-0.023183117	0.022738784	0.977083547	0.307946314	62587	2329	60258	FALSE	FALSE
433.31	Transient cerebral ischemia	circulatory system	0.025073277	0.024624555	1.025390256	0.308572198	58028	1997	56031	FALSE	FALSE
79	Viral infection	infectious diseases	-0.031425924	0.030864866	0.969062738	0.308593429	55525	1254	54271	FALSE	FALSE
977	Personal history of allergy to medicinal agents	injuries & poisonings	-0.029338074	0.028822022	0.971088109	0.308723197	52860	1393	51467	FALSE	FALSE
279	Disorders involving the immune mechanism	endocrine/metabolic	-0.028370264	0.027875903	0.972028393	0.308804216	62833	1491	61342	FALSE	FALSE
117	Mycoses	infectious diseases	0.045645603	0.045037143	1.046703397	0.310816532	58059	563	57496	FALSE	FALSE
389.1	Sensorineural hearing loss	sense organs	0.024162371	0.023852222	1.024456646	0.311058753	60789	2113	58676	FALSE	FALSE
938	Dermatitis due to solar radiation	injuries & poisonings	0.035015853	0.034652256	1.035636127	0.312259271	54216	980	53236	FALSE	FALSE
505	Other pulmonary inflamation or edema	respiratory	0.054717506	0.054185356	1.05624219	0.3125811	46930	390	46540	FALSE	FALSE
433.8	Late effects of cerebrovascular disease	circulatory system	0.035852435	0.035564338	1.036502884	0.313406108	56949	918	56031	FALSE	FALSE
286.7	Other and unspecified coagulation defects	hematopoietic	-0.028253286	0.028067915	0.972142106	0.314124937	53491	1471	52020	FALSE	FALSE
782	Symptoms involving skin and other integumentary tissue	symptoms	-0.067448186	0.067008847	0.934776154	0.314147974	55287	252	55035	FALSE	FALSE
53.1	Herpes zoster with nervous system complications	infectious diseases	-0.097644787	0.097263517	0.906971014	0.315417189	54391	120	54271	FALSE	FALSE
153	Colorectal cancer	neoplasms	0.025464925	0.025409985	1.025791926	0.316265281	56560	1828	54732	FALSE	FALSE
603.1	Hydrocele	genitourinary	-0.088625234	0.088442502	0.915188491	0.316311662	58514	147	58367	FALSE	FALSE
530.15	Eosinophilic esophagitis	digestive	0.087774807	0.087613924	1.091742242	0.316422676	42191	150	42041	FALSE	FALSE
288.11	Neutropenia	hematopoietic	-0.026906099	0.026926409	0.973452645	0.317675663	51431	1612	49819	FALSE	FALSE
840.3	Joint/ligament sprain	injuries & poisonings	-0.046963179	0.04715007	0.954122529	0.319232527	58924	515	58409	FALSE	FALSE
264.3	Delayed milestones	endocrine/metabolic	0.045954455	0.046229504	1.047026723	0.320198348	48637	627	48010	FALSE	FALSE
577	Diseases of pancreas	digestive	0.029702473	0.029890984	1.030147991	0.32037217	65230	1295	63935	FALSE	FALSE
797.1	Cardiogenic shock	symptoms	-0.048351313	0.048837657	0.952798998	0.32215378	64023	480	63543	FALSE	FALSE
264.2	Failure to thrive (childhood)	endocrine/metabolic	0.03936314	0.040079162	1.040148135	0.326033439	48870	860	48010	FALSE	FALSE
358.1	Myasthenia gravis	neurological	-0.092137262	0.093939179	0.911979961	0.326682373	59705	128	59577	FALSE	FALSE
257	Testicular dysfunction	endocrine/metabolic	0.036751471	0.037525354	1.037435156	0.327393708	58279	836	57443	FALSE	FALSE
227.3	Benign neoplasm of pituitary gland and craniopharyngeal duct (pouch)	neoplasms	0.070325281	0.071819035	1.072857104	0.327480608	64461	221	64240	FALSE	FALSE
358	Myoneural disorders	neurological	-0.069752366	0.071735631	0.932624741	0.330874895	59797	220	59577	FALSE	FALSE
8.6	Viral Enteritis	infectious diseases	-0.071169785	0.073253573	0.931303757	0.331272591	63683	215	63468	FALSE	FALSE
414.2	ASCVD	circulatory system	-0.058877934	0.060643809	0.942821848	0.331607442	50010	310	49700	FALSE	FALSE
967	Adverse effects of sedatives or other central nervous system depressants and anesthetics	injuries & poisonings	-0.0969591	0.100103459	0.907593126	0.332750341	51579	112	51467	FALSE	FALSE
740.1	Osteoarthritis; localized	musculoskeletal	0.016753126	0.017302655	1.016894246	0.332924424	56578	4430	52148	FALSE	FALSE
687.4	Disturbance of skin sensation	dermatologic	0.020576205	0.021258265	1.020789355	0.333086558	54739	2642	52097	FALSE	FALSE
592	Cystitis and urethritis	genitourinary	0.039960854	0.041442749	1.040770031	0.334924438	50407	668	49739	FALSE	FALSE
531.3	Duodenal ulcer	digestive	0.074061334	0.076884864	1.076872852	0.335409101	63164	192	62972	FALSE	FALSE
520	Disorders of tooth development	digestive	0.059074218	0.061392386	1.060853973	0.335928989	61361	305	61056	FALSE	FALSE
275.1	Disorders of iron metabolism	hematopoietic	0.071738646	0.074689223	1.074374515	0.336806009	59321	205	59116	FALSE	FALSE
426.21	First degree AV block	circulatory system	-0.071970214	0.07496973	0.930558613	0.337060094	42425	202	42223	FALSE	FALSE
204.2	Myeloid leukemia	neoplasms	-0.038463516	0.040085796	0.962266812	0.337291917	64043	715	63328	FALSE	FALSE
401	Hypertension	circulatory system	-0.009932188	0.010369886	0.990116973	0.33816796	59924	24569	35355	FALSE	FALSE
394	Rheumatic disease of the heart valves	circulatory system	-0.027540748	0.028755678	0.972835041	0.338188892	55751	1417	54334	FALSE	FALSE
501	Pneumonitis due to inhalation of food or vomitus	respiratory	0.037302274	0.038969597	1.038006736	0.338458864	47303	763	46540	FALSE	FALSE
428.3	Heart failure with reduced EF [Systolic or combined heart failure]	circulatory system	-0.020415882	0.021333553	0.979791111	0.33857502	56872	2697	54175	FALSE	FALSE
519.8	Other diseases of respiratory system, NEC	respiratory	0.063573576	0.066576613	1.065637888	0.339631546	59856	257	59599	FALSE	FALSE
562.1	Diverticulosis	digestive	0.02194651	0.022991549	1.022189106	0.339806923	48140	2383	45757	FALSE	FALSE
117.1	Histoplasmosis	infectious diseases	0.082867527	0.086905098	1.086397881	0.340316306	57647	151	57496	FALSE	FALSE
818	Intracranial hemorrhage (injury)	injuries & poisonings	0.056616199	0.059422584	1.058249576	0.340705387	64146	324	63822	FALSE	FALSE
504	Other alveolar and parietoalveolar pneumonopathy	respiratory	-0.049382323	0.051908504	0.951817158	0.341434865	46967	427	46540	FALSE	FALSE
624	Symptoms involving female genital tract	genitourinary	0.083782287	0.088122531	1.087392129	0.341732506	61846	147	61699	FALSE	FALSE
703.1	Ingrowing nail	dermatologic	0.049689048	0.052441459	1.050944252	0.343376624	62177	417	61760	FALSE	FALSE
259	Other endocrine disorders	endocrine/metabolic	-0.066647155	0.070397046	0.935525239	0.343775223	57672	229	57443	FALSE	FALSE
722.8	Postlaminectomy syndrome	musculoskeletal	-0.044117997	0.046741079	0.956841046	0.345230676	53854	522	53332	FALSE	FALSE
275.5	Disorders of calcium/phosphorus metabolism	endocrine/metabolic	-0.026838408	0.028445021	0.973518541	0.345415673	60547	1431	59116	FALSE	FALSE
764	Sciatica	symptoms	-0.032541746	0.034606539	0.96798204	0.347045664	59997	969	59028	FALSE	FALSE
795.8	Abnormal tumor markers	symptoms	-0.089339489	0.095016057	0.914535047	0.347085879	66201	126	66075	FALSE	FALSE
184.1	Malignant neoplasm of ovary and other uterine adnexa	neoplasms	-0.046097687	0.049041985	0.954948671	0.347236168	60591	477	60114	FALSE	FALSE
286	Coagulation defects	hematopoietic	-0.02132852	0.022728418	0.978897324	0.34803498	54300	2280	52020	FALSE	FALSE
338.2	Chronic pain	neurological	0.018251416	0.019466879	1.018418991	0.348469284	55180	3185	51995	FALSE	FALSE
379.5	Disorders of iris and ciliary body	sense organs	0.085424901	0.091804896	1.089179762	0.352109751	57908	137	57771	FALSE	FALSE
357	Inflammatory and toxic neuropathy	neurological	0.029213018	0.031518724	1.029643903	0.354006256	60748	1171	59577	FALSE	FALSE
199	Neoplasm of uncertain behavior	neoplasms	-0.02256836	0.024353209	0.9776844	0.354077161	51763	1995	49768	FALSE	FALSE
224	Benign neoplasm of eye	neoplasms	-0.073190575	0.078994738	0.929423689	0.354173374	64124	182	63942	FALSE	FALSE
715.1	Sacroiliitis NEC	musculoskeletal	-0.043977784	0.047496939	0.956975218	0.354493923	56935	506	56429	FALSE	FALSE
381.9	Otorrhea	sense organs	0.066571932	0.072315898	1.068837845	0.357274348	58292	218	58074	FALSE	FALSE
512.1	Wheezing	respiratory	-0.033820162	0.036756393	0.966745346	0.357511906	36152	859	35293	FALSE	FALSE
573.7	Abnormal results of function study of liver	digestive	-0.044131878	0.047980405	0.956827765	0.357682715	53928	497	53431	FALSE	FALSE
189.11	Malignant neoplasm of kidney, except pelvis	neoplasms	-0.034631178	0.037739493	0.965961618	0.358808616	64922	816	64106	FALSE	FALSE
260.3	Adult failure to thrive	endocrine/metabolic	0.033315237	0.036307038	1.033876404	0.358829776	48894	884	48010	FALSE	FALSE
427.42	Cardiac arrest	circulatory system	-0.047955097	0.052286345	0.953176586	0.359057267	42640	417	42223	FALSE	FALSE
755	Congenital anomalies of limbs	congenital anomalies	0.053011335	0.057961784	1.054441597	0.360406305	64429	350	64079	FALSE	FALSE
706.8	Other specified diseases of sebaceous glands	dermatologic	-0.067498275	0.07384998	0.934729333	0.360721166	60140	211	59929	FALSE	FALSE
510.2	Lung transplant	respiratory	-0.070647884	0.077553965	0.931789933	0.362321042	56658	188	56470	FALSE	FALSE
782.6	Pallor and flushing	symptoms	0.071970594	0.079017107	1.074623743	0.362388674	55216	181	55035	FALSE	FALSE
681.2	Cellulitis and abscess of face/neck	dermatologic	-0.050360274	0.05533041	0.950886783	0.362731014	55853	371	55482	FALSE	FALSE
195.1	Malignant neoplasm, other	neoplasms	0.024558594	0.027035483	1.02486264	0.363675494	51375	1607	49768	FALSE	FALSE
368.1	Amblyopia	sense organs	0.070993981	0.078551382	1.073574764	0.366106576	61543	187	61356	FALSE	FALSE
426.8	Other cardiac conduction disorders	circulatory system	0.079114438	0.08753859	1.082328175	0.36611927	42371	148	42223	FALSE	FALSE
702.2	Seborrheic keratosis	dermatologic	0.019294102	0.021350661	1.019481436	0.366166686	61485	2740	58745	FALSE	FALSE
349	Other and unspecified disorders of the nervous system	neurological	0.050596934	0.055998272	1.051898823	0.366236953	51736	363	51373	FALSE	FALSE
571.51	Cirrhosis of liver without mention of alcohol	digestive	-0.022326362	0.024730994	0.977921027	0.366648778	55369	1938	53431	FALSE	FALSE
530.11	GERD	digestive	-0.010410198	0.011561191	0.989643801	0.367884354	52880	10839	42041	FALSE	FALSE
112	Candidiasis	infectious diseases	0.024253509	0.02694595	1.024550018	0.368077705	59096	1600	57496	FALSE	FALSE
740.3	Osteoarthrosis involving more than one site, but not specified as generalized	musculoskeletal	0.092292767	0.102751533	1.096685848	0.369071983	52256	108	52148	FALSE	FALSE
690	Erythematosquamous dermatosis	dermatologic	-0.042661459	0.047524926	0.958235737	0.369364219	57442	510	56932	FALSE	FALSE
714.2	Juvenile rheumatoid arthritis	musculoskeletal	-0.058240512	0.064951675	0.943423015	0.369892618	56704	275	56429	FALSE	FALSE
854	Complications of cardiac/vascular device, implant, and graft	injuries & poisonings	-0.03265739	0.036511762	0.967870104	0.371089305	57826	863	56963	FALSE	FALSE
519.9	Symptoms involving respiratory system and other chest symptoms	respiratory	-0.023537486	0.02632831	0.97673736	0.37132237	61277	1678	59599	FALSE	FALSE
362.27	Drusen (degenerative) of retina	sense organs	0.077993636	0.08726488	1.081115778	0.371451686	60155	151	60004	FALSE	FALSE
732	Osteochondropathies	musculoskeletal	-0.080491619	0.090070539	0.922662636	0.371508699	54685	140	54545	FALSE	FALSE
287.32	Secondary thrombocytopenia	hematopoietic	0.040601485	0.04557738	1.041436995	0.373022877	52570	550	52020	FALSE	FALSE
415.11	Pulmonary embolism and infarction, acute	circulatory system	-0.028388013	0.031887641	0.972011141	0.373330981	55637	1144	54493	FALSE	FALSE
281.9	Deficiency anemias	hematopoietic	0.066878768	0.075254672	1.069165853	0.374164755	44118	202	43916	FALSE	FALSE
348.4	Cerebral cysts	neurological	-0.082490352	0.092894484	0.920820322	0.374540463	51505	132	51373	FALSE	FALSE
580.4	Renal sclerosis, NOS	genitourinary	0.079883643	0.089967334	1.083161027	0.374584695	50392	140	50252	FALSE	FALSE
334	Degenerative disease of the spinal cord	neurological	-0.039657064	0.044736715	0.961118985	0.375372639	51944	571	51373	FALSE	FALSE
656.26	Transitory tachypnea or apnea of newborn	pregnancy complications	0.074947285	0.084602162	1.077827332	0.375682688	64932	196	64736	FALSE	FALSE
656	Other perinatal conditions of fetus or newborn	pregnancy complications	0.036261279	0.040944215	1.036926738	0.375818866	65639	903	64736	FALSE	FALSE
962	Poisoning by hormones and synthetic substitutes	injuries & poisonings	-0.063919722	0.072501669	0.938080304	0.377976362	51681	214	51467	FALSE	FALSE
530.2	Esophageal bleeding (varices/hemorrhage)	digestive	-0.034583384	0.03923949	0.966007787	0.378133111	42788	747	42041	FALSE	FALSE
386.1	Meniere's disease	sense organs	0.067263853	0.076377505	1.069577652	0.378493085	57064	194	56870	FALSE	FALSE
341	Other demyelinating diseases of central nervous system	neurological	-0.040933832	0.046548494	0.959892642	0.379195068	51899	526	51373	FALSE	FALSE
70.2	Viral hepatitis B	infectious diseases	0.067071688	0.07645194	1.069372137	0.380320861	54466	195	54271	FALSE	FALSE
555.1	Regional enteritis	digestive	0.02154852	0.024585859	1.021782367	0.380780047	47735	1978	45757	FALSE	FALSE
705.1	Dyshidrosis	dermatologic	-0.089201091	0.101911186	0.914661625	0.381420141	60038	109	59929	FALSE	FALSE
290.16	Vascular dementia	mental disorders	0.08201708	0.094013551	1.08547435	0.382992184	53620	130	53490	FALSE	FALSE
612.2	Hypertrophy of breast (Gynecomastia)	genitourinary	0.054989846	0.063184077	1.056529887	0.384130051	60096	285	59811	FALSE	FALSE
264	Lack of normal physiological development	endocrine/metabolic	0.02501115	0.028869818	1.025326553	0.386302369	49830	1820	48010	FALSE	FALSE
727.7	Contracture of tendon (sheath)	musculoskeletal	-0.068972292	0.079651285	0.933352541	0.386529548	51378	179	51199	FALSE	FALSE
694.2	Other dyschromia	dermatologic	-0.032305241	0.037370137	0.968210999	0.387331537	57759	827	56932	FALSE	FALSE
452	Other venous embolism and thrombosis	circulatory system	-0.017735203	0.020548843	0.98242114	0.388095954	54019	2849	51170	FALSE	FALSE
276.42	Alkalosis	endocrine/metabolic	-0.043647505	0.05059083	0.957291338	0.38827204	44560	445	44115	FALSE	FALSE
198.6	Secondary malignancy of bone	neoplasms	-0.023767656	0.027648497	0.976512571	0.389989483	51308	1540	49768	FALSE	FALSE
433.11	Occlusion of cerebral arteries, with cerebral infarction	circulatory system	-0.056504503	0.065757555	0.945062229	0.39018311	56295	264	56031	FALSE	FALSE
735.23	Hallux rigidus	musculoskeletal	0.070712808	0.082695785	1.073272946	0.392498185	58127	167	57960	FALSE	FALSE
110.1	Dermatophytosis	infectious diseases	-0.023518467	0.027519393	0.976755936	0.3927647	59058	1562	57496	FALSE	FALSE
90	Sexually transmitted infections (not HIV or hepatitis)	infectious diseases	-0.069449902	0.081527914	0.932906869	0.39429498	66104	171	65933	FALSE	FALSE
568.1	Peritoneal adhesions (postoperative) (postinfection)	digestive	0.044880143	0.05276988	1.045902494	0.395053902	55694	410	55284	FALSE	FALSE
695.41	Cutaneous lupus erythematosus	dermatologic	-0.075885717	0.089864478	0.926922132	0.398420114	55735	139	55596	FALSE	FALSE
758.1	Chromosomal anomalies	congenital anomalies	0.04976338	0.058937297	1.051022374	0.398476945	64125	349	63776	FALSE	FALSE
348.2	Cerebral edema and compression of brain	neurological	-0.029622804	0.035138837	0.970811651	0.399216277	52304	931	51373	FALSE	FALSE
740.11	Osteoarthrosis, localized, primary	musculoskeletal	0.015041735	0.017909534	1.015155431	0.400979555	56229	4081	52148	FALSE	FALSE
427	Cardiac dysrhythmias	circulatory system	0.008859113	0.010568216	1.008898471	0.401874066	57178	14955	42223	FALSE	FALSE
338.1	Acute pain	neurological	0.012191903	0.014577497	1.012266528	0.402957489	57988	5993	51995	FALSE	FALSE
803.3	Fracture of clavicle or scapula	injuries & poisonings	0.048650059	0.058202191	1.0498529	0.403222299	55291	337	54954	FALSE	FALSE
224.1	Benign neoplasm of eye, uveal	neoplasms	-0.078749835	0.09422798	0.924271115	0.403302719	64070	128	63942	FALSE	FALSE
275.53	Disorders of phosphorus metabolism	endocrine/metabolic	-0.033239044	0.039942053	0.967307303	0.405306412	59835	719	59116	FALSE	FALSE
711.1	Pyogenic arthritis	musculoskeletal	-0.054517375	0.065760874	0.946942056	0.407090548	55226	262	54964	FALSE	FALSE
440.22	Atherosclerosis of native arteries of the extremities with intermittent claudication	circulatory system	-0.038747662	0.046963979	0.961993426	0.409342824	55465	521	54944	FALSE	FALSE
994.2	Sepsis	injuries & poisonings	-0.015921915	0.019315983	0.984204169	0.409776475	63540	3227	60313	FALSE	FALSE
701.3	Circumscribed scleroderma	dermatologic	0.078481317	0.095324898	1.081643147	0.410335456	59656	125	59531	FALSE	FALSE
626.1	Irregular menstrual cycle/bleeding	genitourinary	0.020697237	0.025165898	1.02091291	0.410831142	57485	1933	55552	FALSE	FALSE
690.1	Seborrheic dermatitis	dermatologic	-0.03915343	0.047666539	0.961603159	0.411416851	57439	507	56932	FALSE	FALSE
255.21	Glucocorticoid deficiency	endocrine/metabolic	-0.033382267	0.040673161	0.967168772	0.411791897	58131	688	57443	FALSE	FALSE
592.1	Cystitis	genitourinary	0.035656288	0.043554687	1.036299596	0.412982951	50344	605	49739	FALSE	FALSE
577.1	Acute pancreatitis	digestive	0.036463511	0.044630693	1.037136459	0.41392542	64509	574	63935	FALSE	FALSE
433.3	Cerebral ischemia	circulatory system	0.019537765	0.023974645	1.019729876	0.415109832	58144	2113	56031	FALSE	FALSE
260	Protein-calorie malnutrition	endocrine/metabolic	0.014206246	0.017454991	1.014307635	0.415714416	52079	4069	48010	FALSE	FALSE
478	Throat pain	respiratory	0.045941215	0.056487498	1.047012861	0.416046756	47188	358	46830	FALSE	FALSE
907	Injuries to the nervous system	injuries & poisonings	-0.051960984	0.064071456	0.949365907	0.417374338	65752	277	65475	FALSE	FALSE
722.6	Degeneration of intervertebral disc	musculoskeletal	0.016539164	0.020444673	1.016676693	0.418531365	56291	2959	53332	FALSE	FALSE
733	Other disorders of bone and cartilage	musculoskeletal	0.028970809	0.035902039	1.029394545	0.419700777	55436	891	54545	FALSE	FALSE
377.1	Optic atrophy	sense organs	-0.073069216	0.090907853	0.929536489	0.421528477	57908	137	57771	FALSE	FALSE
197	Chemotherapy	neoplasms	-0.01122514	0.013985291	0.988837627	0.422183412	56576	6808	49768	FALSE	FALSE
618.1	Prolapse of vaginal walls	genitourinary	0.034276552	0.043113759	1.034870763	0.426598477	65622	623	64999	FALSE	FALSE
564	Functional digestive disorders	digestive	0.018093604	0.022827945	1.018258285	0.428006437	48047	2290	45757	FALSE	FALSE
960	Poisoning by antibiotics	injuries & poisonings	-0.022256818	0.0283444	0.977989037	0.432319869	52908	1441	51467	FALSE	FALSE
473.3	Paralysis/spasm of vocal cords or larynx	respiratory	0.043142055	0.055038833	1.044086202	0.433129564	47207	377	46830	FALSE	FALSE
41.2	Streptococcus infection	infectious diseases	-0.024884581	0.031782131	0.975422488	0.433642408	56603	1138	55465	FALSE	FALSE
728.7	Fasciitis	musculoskeletal	0.030260597	0.038651922	1.030723102	0.433685732	51970	771	51199	FALSE	FALSE
772.2	Spasm of muscle	symptoms	-0.023120634	0.029673032	0.977144599	0.435873659	59525	1313	58212	FALSE	FALSE
681.1	Cellulitis and abscess of fingers/toes	dermatologic	-0.036334699	0.046640847	0.964317483	0.435961027	56008	526	55482	FALSE	FALSE
694	Dyschromia and Vitiligo	dermatologic	-0.028133243	0.036191881	0.972258811	0.436960707	57815	883	56932	FALSE	FALSE
420.22	Chronic pericarditis	circulatory system	-0.0617604	0.079467739	0.94010811	0.43705509	60438	180	60258	FALSE	FALSE
803.21	Colles' fracture	injuries & poisonings	-0.068694531	0.088759416	0.933611826	0.438965818	55099	145	54954	FALSE	FALSE
741	Symptoms and disorders of the joints	musculoskeletal	0.01448647	0.018743062	1.014591907	0.43958292	59293	3452	55841	FALSE	FALSE
656.2	Respiratory conditions of fetus and newborn	pregnancy complications	0.039869545	0.051701317	1.040675004	0.440617169	65288	552	64736	FALSE	FALSE
706.1	Acne	dermatologic	0.029666543	0.038529	1.030110978	0.441312016	60718	789	59929	FALSE	FALSE
480	Pneumonia	respiratory	0.011336629	0.014741431	1.011401132	0.441874438	57213	5901	51312	FALSE	FALSE
656.5	Hematological disorders of newborn	pregnancy complications	0.070578508	0.092287282	1.073128815	0.444408754	64892	156	64736	FALSE	FALSE
345.11	Generalized convulsive epilepsy	neurological	0.03192189	0.04175112	1.032436858	0.444524279	52044	671	51373	FALSE	FALSE
527	Diseases of the salivary glands	digestive	0.034655743	0.045331075	1.035263251	0.444567542	62599	557	62042	FALSE	FALSE
840.2	Rotator cuff (capsule) sprain	injuries & poisonings	-0.036926807	0.048342617	0.963746672	0.444952945	58900	491	58409	FALSE	FALSE
704.2	Hirsutism	dermatologic	0.074388666	0.097405695	1.077225405	0.445046425	61881	121	61760	FALSE	FALSE
781	Symptoms involving nervous and musculoskeletal systems	symptoms	0.035557541	0.046573799	1.03619727	0.445185162	64113	528	63585	FALSE	FALSE
709.6	Other specified diffuse diseases of connective tissue	dermatologic	-0.052130853	0.068301063	0.949204652	0.44531373	56353	241	56112	FALSE	FALSE
792.1	Papanicolaou smear of cervix or vagina with atypical squamous cells	symptoms	0.026338647	0.034517882	1.026688574	0.445437439	59439	981	58458	FALSE	FALSE
728.71	Contracture of palmar fascia [Dupuytren's disease]	musculoskeletal	-0.072211324	0.09468953	0.930334273	0.445695129	51326	127	51199	FALSE	FALSE
253.1	Pituitary hyperfunction	endocrine/metabolic	0.063818069	0.083884025	1.065898461	0.446782926	57604	161	57443	FALSE	FALSE
946	Anaphylactic shock NOS	injuries & poisonings	0.05941309	0.078317235	1.061213527	0.44807937	53421	185	53236	FALSE	FALSE
611.1	Abnormal mammogram	genitourinary	-0.024294201	0.032118248	0.975998527	0.449410172	60952	1141	59811	FALSE	FALSE
276.11	Hyperosmolality and/or hypernatremia	endocrine/metabolic	-0.031122943	0.041340082	0.96935639	0.45153916	44787	672	44115	FALSE	FALSE
727	Other disorders of synovium, tendon, and bursa	musculoskeletal	0.015829018	0.021050689	1.01595496	0.452082494	53914	2715	51199	FALSE	FALSE
318	Tobacco use disorder	mental disorders	-0.010863918	0.014457759	0.989194882	0.452397082	57867	6179	51688	FALSE	FALSE
442.1	Aortic aneurysm	circulatory system	0.024873997	0.033109875	1.025185936	0.452498521	56028	1084	54944	FALSE	FALSE
721.1	Spondylosis without myelopathy	musculoskeletal	-0.015847784	0.021113441	0.984277132	0.452892421	56099	2767	53332	FALSE	FALSE
747.13	Congenital anomalies of great vessels	congenital anomalies	-0.033513037	0.044707394	0.967042304	0.453490606	62664	613	62051	FALSE	FALSE
726.1	Enthesopathy	musculoskeletal	0.017104825	0.022879497	1.01725195	0.454698483	53505	2306	51199	FALSE	FALSE
323	Encephalitis	neurological	-0.06370509	0.085368693	0.938281668	0.455525591	65250	156	65094	FALSE	FALSE
536.8	Dyspepsia and other specified disorders of function of stomach	digestive	0.032743407	0.043915736	1.033285371	0.455911366	57903	593	57310	FALSE	FALSE
618.6	Vaginal enterocele, congenital or acquired	genitourinary	-0.059726511	0.080299076	0.942022131	0.456997037	65174	175	64999	FALSE	FALSE
253.5	Pituitary dwarfism	endocrine/metabolic	0.058823948	0.079102655	1.060588506	0.457093918	57628	185	57443	FALSE	FALSE
281	Other deficiency anemia	hematopoietic	0.025989702	0.034972951	1.02633038	0.457398591	44876	960	43916	FALSE	FALSE
288.3	Eosinophilia	hematopoietic	0.055288344	0.074569124	1.056845306	0.458428217	50024	205	49819	FALSE	FALSE
204.4	Multiple myeloma	neoplasms	0.055351546	0.07465709	1.056912102	0.45844462	63533	205	63328	FALSE	FALSE
513.3	Hypoventilation	respiratory	-0.034629613	0.046819702	0.96596313	0.459519908	61778	529	61249	FALSE	FALSE
249	Secondary diabetes mellitus	endocrine/metabolic	-0.041789557	0.056727136	0.959071589	0.461319007	51637	355	51282	FALSE	FALSE
442.3	Aneurysm of artery of lower extremity	circulatory system	-0.074364148	0.101205387	0.928333582	0.462470763	55054	110	54944	FALSE	FALSE
524.3	Anomalies of tooth position/malocclusion	digestive	0.045992525	0.062632563	1.047066584	0.462751969	61349	293	61056	FALSE	FALSE
580.32	Nephritis and nephropathy with pathological lesion	genitourinary	-0.049563936	0.067882434	0.951644312	0.465302311	50498	246	50252	FALSE	FALSE
707.1	Decubitus ulcer	dermatologic	-0.029765715	0.040809356	0.970672921	0.465766445	63676	689	62987	FALSE	FALSE
573.5	Jaundice (not of newborn)	digestive	-0.030147365	0.041370227	0.970302535	0.466172169	54104	673	53431	FALSE	FALSE
681.6	Cellulitis and abscess of foot, toe	dermatologic	-0.04380883	0.060137474	0.957136916	0.466320998	55797	315	55482	FALSE	FALSE
260.22	Nutritional marasmus	endocrine/metabolic	0.048301959	0.066331172	1.04948751	0.466494857	48269	259	48010	FALSE	FALSE
797	Shock	symptoms	-0.021918233	0.030141879	0.978320226	0.467122573	64818	1275	63543	FALSE	FALSE
512.8	Cough	respiratory	-0.009411839	0.01296053	0.990632314	0.467720798	43888	8595	35293	FALSE	FALSE
801	Fracture of ankle and foot	injuries & poisonings	-0.021454736	0.029679715	0.978773779	0.469756426	56269	1315	54954	FALSE	FALSE
260.6	Anorexia	endocrine/metabolic	0.026103313	0.036388792	1.026446989	0.473161334	48885	875	48010	FALSE	FALSE
709.3	Systemic sclerosis	dermatologic	-0.045986534	0.064725198	0.955054823	0.477401018	56382	270	56112	FALSE	FALSE
302.1	Decreased libido	mental disorders	0.069397195	0.097807515	1.071861863	0.477996726	41716	120	41596	FALSE	FALSE
818.1	Subdural hemorrhage (injury)	injuries & poisonings	0.057086623	0.080707367	1.058747518	0.479362341	63997	175	63822	FALSE	FALSE
241.2	Nontoxic multinodular goiter	endocrine/metabolic	0.022312519	0.031607692	1.022563305	0.480237546	54519	1184	53335	FALSE	FALSE
458.9	Hypotension NOS	circulatory system	0.01258678	0.017850893	1.012666326	0.480744008	58447	3902	54545	FALSE	FALSE
572	Ascites (non malignant)	digestive	-0.016095238	0.022882694	0.984033598	0.481818736	55690	2259	53431	FALSE	FALSE
204.21	Myeloid leukemia, acute	neoplasms	-0.030312993	0.043417486	0.970141839	0.485067914	63936	608	63328	FALSE	FALSE
259.4	Precocious sexual development and puberty NEC	endocrine/metabolic	0.074826396	0.107333255	1.077697042	0.485714658	57546	103	57443	FALSE	FALSE
255.2	Adrenal hypofunction	endocrine/metabolic	-0.026901439	0.038589544	0.973457182	0.485729386	58208	765	57443	FALSE	FALSE
555	Inflammatory bowel disease and other gastroenteritis and colitis	digestive	0.015837657	0.022723801	1.015963737	0.485825724	48082	2325	45757	FALSE	FALSE
507	Pleurisy; pleural effusion	respiratory	-0.010106946	0.014558595	0.989943957	0.487540888	52873	6333	46540	FALSE	FALSE
599.1	Urinary obstruction	genitourinary	-0.048903814	0.070449806	0.952272721	0.487578522	49737	232	49505	FALSE	FALSE
740.9	Osteoarthrosis NOS	musculoskeletal	0.011878935	0.017279334	1.011949769	0.491789841	56667	4519	52148	FALSE	FALSE
835	Internal derangement of knee	injuries & poisonings	0.02598874	0.037806565	1.026329392	0.491822252	62540	805	61735	FALSE	FALSE
625	Pain and other symptoms associated with female genital organs	genitourinary	0.023244651	0.033837655	1.023516914	0.492116574	62714	1015	61699	FALSE	FALSE
611	Abnormal findings on mammogram or breast exam	genitourinary	0.015485875	0.02254403	1.015606403	0.492135104	62223	2412	59811	FALSE	FALSE
427.3	Other specified cardiac dysrhythmias	circulatory system	0.014052722	0.020483243	1.014151926	0.492675629	45173	2950	42223	FALSE	FALSE
253.4	Anterior pituitary disorders	endocrine/metabolic	0.051830307	0.075677578	1.053197007	0.493417587	57642	199	57443	FALSE	FALSE
204.11	Lymphoid leukemia, acute	neoplasms	0.057893049	0.084647	1.059601664	0.494016192	63487	159	63328	FALSE	FALSE
279.7	Other immunological findings	endocrine/metabolic	0.044297738	0.064775179	1.045293533	0.494057874	61613	271	61342	FALSE	FALSE
480.13	MRSA pneumonia	respiratory	0.054642143	0.079962763	1.056162592	0.494388952	51490	178	51312	FALSE	FALSE
724.2	Disorders of coccyx	musculoskeletal	0.059795547	0.087528213	1.061619473	0.494507381	53480	148	53332	FALSE	FALSE
519	Other diseases of respiratory system, not elsewhere classified	respiratory	-0.016427521	0.024051993	0.983706675	0.494606586	61619	2020	59599	FALSE	FALSE
619.4	Noninflammatory disorders of vagina	genitourinary	0.044549169	0.065268654	1.045556384	0.494890763	62862	267	62595	FALSE	FALSE
529	Diseases and other conditions of the tongue	digestive	0.068913259	0.101196619	1.071343276	0.495881738	62153	111	62042	FALSE	FALSE
426.4	Anomalous atrioventricular excitation	circulatory system	0.070908304	0.104136207	1.073482787	0.495922855	42328	105	42223	FALSE	FALSE
41.11	Methicillin sensitive Staphylococcus aureus	infectious diseases	-0.024338201	0.035747264	0.975955585	0.495972149	56363	898	55465	FALSE	FALSE
726.2	Synoviopathy	musculoskeletal	0.070586574	0.103715357	1.073137471	0.496137431	51305	106	51199	FALSE	FALSE
71	Human immunodeficiency virus [HIV] disease	infectious diseases	0.027889979	0.041229259	1.028282546	0.498748104	54952	681	54271	FALSE	FALSE
149.5	Hx of malignant neoplasm of oral cavity and pharynx	neoplasms	0.03192315	0.047211123	1.03243816	0.498927268	64704	516	64188	FALSE	FALSE
565	Anal and rectal conditions	digestive	0.019244723	0.02848155	1.019431096	0.499236951	56727	1443	55284	FALSE	FALSE
292.1	Aphasia/speech disturbance	mental disorders	0.02217248	0.032861225	1.022420116	0.499846836	54563	1073	53490	FALSE	FALSE
636.1	Threatened premature labor	pregnancy complications	0.035183457	0.052193443	1.035809718	0.500249484	63971	427	63544	FALSE	FALSE
352	Disorders of other cranial nerves	neurological	0.029699022	0.044117321	1.030144437	0.50083099	58410	588	57822	FALSE	FALSE
195	Cancer, suspected or other	neoplasms	0.013022417	0.019382516	1.013107578	0.501670224	53052	3284	49768	FALSE	FALSE
729	Other disorders of soft tissues	musculoskeletal	0.029301579	0.043704214	1.029735094	0.502569682	51796	597	51199	FALSE	FALSE
619.2	Disorders of uterus, NEC	genitourinary	0.042032255	0.062772982	1.042928118	0.503118237	62886	291	62595	FALSE	FALSE
252.1	Hyperparathyroidism	endocrine/metabolic	0.02915056	0.043552166	1.029579596	0.503288086	58049	606	57443	FALSE	FALSE
191	Malignant and unknown neoplasms of brain and nervous system	neoplasms	-0.025484235	0.038088937	0.974837748	0.503449664	64729	787	63942	FALSE	FALSE
772.3	Muscle weakness	symptoms	0.014356284	0.021468777	1.01445983	0.503683529	60780	2568	58212	FALSE	FALSE
385	Other disorders of middle ear and mastoid	sense organs	0.05592636	0.083885639	1.057519805	0.504965268	58235	161	58074	FALSE	FALSE
443.8	Other specified peripheral vascular diseases	circulatory system	-0.063390109	0.095083227	0.938577255	0.504976402	55069	125	54944	FALSE	FALSE
526.41	Temporomandibular joint disorder, unspecified	digestive	0.062882518	0.094404937	1.064901725	0.50535132	61184	128	61056	FALSE	FALSE
695.7	Prurigo and Lichen	dermatologic	-0.052223894	0.078568131	0.949116341	0.506245184	57116	184	56932	FALSE	FALSE
626	Disorders of menstruation and other abnormal bleeding from female genital tract	genitourinary	0.015540626	0.023392576	1.01566201	0.506472659	57824	2272	55552	FALSE	FALSE
735	Acquired foot deformities	musculoskeletal	0.018471885	0.027932296	1.018643546	0.508414015	59449	1489	57960	FALSE	FALSE
752.1	Neural tube defects	congenital anomalies	0.051360386	0.077791344	1.052702204	0.509104537	64896	189	64707	FALSE	FALSE
277.4	Disorders of bilirubin excretion	endocrine/metabolic	0.055920979	0.084716888	1.057514114	0.509194503	63338	159	63179	FALSE	FALSE
965.1	Opiates and related narcotics causing adverse effects in therapeutic use	injuries & poisonings	-0.028204174	0.042768005	0.972189851	0.509594646	52089	622	51467	FALSE	FALSE
159.3	Malignant neoplasm of gallbladder and extrahepatic bile ducts	neoplasms	0.05528499	0.083909824	1.056841761	0.509984425	58381	161	58220	FALSE	FALSE
327.7	Sleep related movement disorders	neurological	-0.023902563	0.036354223	0.97638084	0.510865452	51944	868	51076	FALSE	FALSE
949	Allergies, other	injuries & poisonings	0.027295541	0.041602714	1.027671477	0.511759776	53893	657	53236	FALSE	FALSE
71.1	HIV infection, symptomatic	infectious diseases	0.027113418	0.041436589	1.027484332	0.512895876	54945	674	54271	FALSE	FALSE
598	Abnormal findings on examination of urine	genitourinary	-0.045934038	0.070294026	0.955104961	0.513462485	65675	230	65445	FALSE	FALSE
447.1	Stricture of artery	circulatory system	-0.064554064	0.099023693	0.937485429	0.514462309	55059	115	54944	FALSE	FALSE
565.1	Anal and rectal polyp	digestive	0.065332585	0.100370143	1.067514004	0.515100373	55398	114	55284	FALSE	FALSE
722	Intervertebral disc disorders	musculoskeletal	0.011731469	0.018060155	1.011800553	0.515965213	57176	3844	53332	FALSE	FALSE
696.41	Psoriasis vulgaris	dermatologic	-0.026982451	0.04154094	0.973378323	0.515990187	55189	662	54527	FALSE	FALSE
348.9	Other conditions of brain, NOS	neurological	0.01924124	0.02974963	1.019427545	0.517779259	52685	1312	51373	FALSE	FALSE
427.4	Cardiac arrest and ventricular fibrillation	circulatory system	-0.029147811	0.045427695	0.971272889	0.521112882	42779	556	42223	FALSE	FALSE
560.1	Paralytic ileus	digestive	0.022503994	0.035095374	1.022759119	0.521377202	46700	943	45757	FALSE	FALSE
184	Cancer of other female genital organs	neoplasms	-0.027614228	0.043353841	0.97276356	0.524157428	60727	613	60114	FALSE	FALSE
38.3	Bacteremia	infectious diseases	-0.015213631	0.023885384	0.984901511	0.524161893	57526	2061	55465	FALSE	FALSE
395	Heart valve disorders	circulatory system	-0.010355067	0.016259498	0.989698363	0.524214341	59257	4923	54334	FALSE	FALSE
210	Benign neoplasm of lip, oral cavity, and pharynx	neoplasms	0.049641853	0.077962478	1.050894654	0.524294006	64376	188	64188	FALSE	FALSE
747.1	Cardiac congenital anomalies	congenital anomalies	-0.014681683	0.023072279	0.985425567	0.52455853	64305	2254	62051	FALSE	FALSE
550.4	Umbilical hernia	digestive	-0.032222477	0.050686208	0.968291136	0.524955843	58684	446	58238	FALSE	FALSE
441.1	Acute vascular insufficiency of intestine	circulatory system	0.05275289	0.08333174	1.054169118	0.526703087	55107	163	54944	FALSE	FALSE
180.1	Cervical cancer	neoplasms	-0.044550933	0.070457233	0.956426885	0.527183219	58685	227	58458	FALSE	FALSE
313.2	Tics and stuttering	mental disorders	-0.068083668	0.107694484	0.934182309	0.527260959	61588	100	61488	FALSE	FALSE
429.3	Symptoms involving cardiovascular system	circulatory system	-0.02629829	0.041627424	0.974044499	0.527547672	54836	661	54175	FALSE	FALSE
366	Cataract	sense organs	-0.010729314	0.017086234	0.989328039	0.530036176	64037	4561	59476	FALSE	FALSE
293.1	Swelling, mass, or lump in head and neck [Space-occupying lesion, intracranial NOS]	mental disorders	0.017902441	0.028569784	1.01806365	0.53090736	63271	1420	61851	FALSE	FALSE
324	Other CNS infection and poliomyelitis	neurological	-0.044035229	0.070298131	0.956920245	0.531048132	65324	230	65094	FALSE	FALSE
875	Non-healing surgical wound	injuries & poisonings	-0.046548187	0.074327529	0.954518564	0.53114593	59221	205	59016	FALSE	FALSE
287.1	Spontaneous ecchymoses	hematopoietic	0.060739351	0.09704328	1.062621906	0.531380794	52140	120	52020	FALSE	FALSE
994.21	Septic shock	injuries & poisonings	-0.018961693	0.030314598	0.981216949	0.531644845	61574	1261	60313	FALSE	FALSE
457.2	Encounter for long-term (current) use of antiplatelets/antithrombotics	circulatory system	-0.032937945	0.052727378	0.967598602	0.532178529	51581	411	51170	FALSE	FALSE
110.11	Dermatophytosis of nail	infectious diseases	-0.018641476	0.030016454	0.981531202	0.534572045	58807	1311	57496	FALSE	FALSE
279.1	Immunity deficiency	endocrine/metabolic	-0.018732081	0.030172242	0.981442274	0.534706083	62613	1271	61342	FALSE	FALSE
277.5	Other disorders of lipoid metabolism	endocrine/metabolic	0.054777488	0.088342267	1.056305548	0.535218421	63325	146	63179	FALSE	FALSE
728.2	Laxity of ligament or hypermobility syndrome	musculoskeletal	0.06489366	0.105011084	1.067045549	0.536595363	51303	104	51199	FALSE	FALSE
240	Simple and unspecified goiter	endocrine/metabolic	-0.034665131	0.057212034	0.965928822	0.544576984	53685	350	53335	FALSE	FALSE
681.7	Cellulitis and abscess of trunk	dermatologic	-0.021011351	0.034872142	0.97920785	0.546824471	56426	944	55482	FALSE	FALSE
800.2	Fracture of unspecified part of femur	injuries & poisonings	0.032523082	0.054067029	1.033057738	0.54748529	55344	390	54954	FALSE	FALSE
289.1	Myelofibrosis	hematopoietic	0.057818312	0.096228413	1.059522476	0.547943564	49943	124	49819	FALSE	FALSE
590	Pyelonephritis	genitourinary	-0.023237422	0.038843474	0.977030488	0.549684927	50500	761	49739	FALSE	FALSE
614.3	Pelvic inflammatory disease (PID)	genitourinary	0.052072635	0.087203333	1.053452257	0.550413634	62527	149	62378	FALSE	FALSE
348.8	Encephalopathy, not elsewhere classified	neurological	-0.017966054	0.030124267	0.982194373	0.55090934	52648	1275	51373	FALSE	FALSE
441	Vascular insufficiency of intestine	circulatory system	0.034626471	0.058100905	1.035232947	0.551194409	55280	336	54944	FALSE	FALSE
270.38	Other specified disorders of plasma protein metabolism	endocrine/metabolic	0.045839432	0.076999341	1.046906298	0.551627988	62657	192	62465	FALSE	FALSE
198.7	Secondary malignant neoplasm of skin	neoplasms	-0.031894537	0.053788292	0.968608729	0.553205035	50160	392	49768	FALSE	FALSE
626.2	Dysmenorrhea	genitourinary	0.037515391	0.06332047	1.038227976	0.553536836	55837	285	55552	FALSE	FALSE
276.5	Hypovolemia	endocrine/metabolic	-0.009451716	0.016013297	0.990592811	0.555028626	49068	4953	44115	FALSE	FALSE
38.2	Gram positive septicemia	infectious diseases	-0.027293728	0.046380222	0.97307538	0.556211672	55996	531	55465	FALSE	FALSE
446.5	Giant cell arteritis	circulatory system	-0.058514522	0.099634343	0.943164544	0.557007148	55059	115	54944	FALSE	FALSE
635	Hemorrhage during pregnancy; childbirth and postpartum	pregnancy complications	0.036962183	0.063193691	1.037653779	0.558612902	63835	291	63544	FALSE	FALSE
315.2	Speech and language disorder	mental disorders	0.02958575	0.050711073	1.030027757	0.55961198	61977	489	61488	FALSE	FALSE
701	Other hypertrophic and atrophic conditions of skin	dermatologic	0.014514235	0.024893879	1.014620078	0.559863455	61424	1893	59531	FALSE	FALSE
378.5	Paralytic strabismus	sense organs	-0.054371112	0.093280376	0.947080569	0.559975197	57901	130	57771	FALSE	FALSE
261.4	Vitamin D deficiency	endocrine/metabolic	-0.009854226	0.016985539	0.990194168	0.561810893	52394	4384	48010	FALSE	FALSE
735.2	Acquired toe deformities	musculoskeletal	-0.023258273	0.040116518	0.977010115	0.562071078	58675	715	57960	FALSE	FALSE
172.22	Squamous cell carcinoma	neoplasms	0.023168003	0.040029369	1.023438466	0.562740914	57062	734	56328	FALSE	FALSE
771.2	Cramp of limb	symptoms	-0.048207307	0.083310618	0.952936216	0.562828452	58753	162	58591	FALSE	FALSE
287.31	Primary thrombocytopenia	hematopoietic	0.03673817	0.063577105	1.037421358	0.563363907	52302	282	52020	FALSE	FALSE
586.4	Stricture/obstruction of ureter	genitourinary	-0.027320551	0.047403936	0.97304928	0.564388724	50764	512	50252	FALSE	FALSE
613.1	Inflammatory disease of breast	genitourinary	0.043709063	0.075843769	1.044678375	0.564409762	63041	197	62844	FALSE	FALSE
191.1	Cancer of brain and nervous system	neoplasms	-0.024666695	0.042984835	0.975635042	0.566071715	64559	617	63942	FALSE	FALSE
523	Gingival and periodontal diseases	digestive	0.024181454	0.042176457	1.024476197	0.566414433	61707	651	61056	FALSE	FALSE
749.2	Congenital anomalies of skull and face bones	congenital anomalies	0.043378615	0.075876543	1.044333221	0.567525272	65266	206	65060	FALSE	FALSE
642	Hypertension complicating pregnancy, childbirth, and the puerperium	pregnancy complications	0.026392023	0.046385893	1.026743376	0.56937882	66000	539	65461	FALSE	FALSE
415.1	Acute pulmonary heart disease	circulatory system	-0.017157064	0.030188149	0.98298928	0.569805666	55777	1284	54493	FALSE	FALSE
695.9	Unspecified erythematous condition	dermatologic	-0.0458378	0.080768044	0.955196883	0.570358257	57105	173	56932	FALSE	FALSE
427.5	Arrhythmia (cardiac) NOS	circulatory system	-0.010795134	0.019111536	0.989262925	0.572176427	45750	3527	42223	FALSE	FALSE
858	Complication of internal orthopedic device	injuries & poisonings	-0.02263371	0.040124044	0.977620511	0.57269054	57674	711	56963	FALSE	FALSE
351	Other peripheral nerve disorders	neurological	0.012156941	0.021555587	1.012231137	0.572767073	60382	2560	57822	FALSE	FALSE
191.11	Cancer of brain	neoplasms	-0.025478364	0.045179718	0.97484347	0.57279928	64500	558	63942	FALSE	FALSE
689	Disorder of skin and subcutaneous tissue NOS	dermatologic	0.020509325	0.036522568	1.020721087	0.57442121	63247	861	62386	FALSE	FALSE
53	Herpes zoster	infectious diseases	-0.025818159	0.045981015	0.97451228	0.574459415	54813	542	54271	FALSE	FALSE
530.1	Esophagitis, GERD and related diseases	digestive	-0.006365697	0.01135581	0.993654521	0.575092485	53386	11345	42041	FALSE	FALSE
333.2	Myoclonus	neurological	-0.046305472	0.082855973	0.954750268	0.576252464	51538	165	51373	FALSE	FALSE
783	Fever of unknown origin	symptoms	0.007357609	0.013206537	1.007384742	0.57744633	59370	7486	51884	FALSE	FALSE
427.21	Atrial fibrillation	circulatory system	-0.00910324	0.016363853	0.99093807	0.578004617	48262	6039	42223	FALSE	FALSE
346.1	Nonspecific abnormal findings on radiological and other examination of skull and head	neurological	-0.057155143	0.103166458	0.944447533	0.579572707	51480	107	51373	FALSE	FALSE
596.1	Bladder neck obstruction	genitourinary	-0.048024486	0.086885885	0.953110449	0.580447908	59953	153	59800	FALSE	FALSE
720	Spinal stenosis	musculoskeletal	0.012406217	0.022604843	1.012483493	0.583122091	55751	2419	53332	FALSE	FALSE
627.1	Postmenopausal bleeding	genitourinary	0.025907942	0.047272595	1.02624647	0.583654718	56067	515	55552	FALSE	FALSE
610.8	Other specified benign mammary dysplasias	genitourinary	-0.057791924	0.106012382	0.943846319	0.585655068	59911	100	59811	FALSE	FALSE
227.1	Benign neoplasm of adrenal gland	neoplasms	-0.046989857	0.086633228	0.954097075	0.587543025	64391	151	64240	FALSE	FALSE
649.1	Diabetes or abnormal glucose tolerance complicating pregnancy	pregnancy complications	0.027249428	0.050243631	1.027624089	0.587580238	64319	467	63852	FALSE	FALSE
288.1	Decreased white blood cell count	hematopoietic	-0.013116291	0.024213219	0.986969353	0.58802548	51830	2011	49819	FALSE	FALSE
202.2	Non-Hodgkins lymphoma	neoplasms	0.028403311	0.052451565	1.028810532	0.588152632	63745	417	63328	FALSE	FALSE
655	Known or suspected fetal abnormality affecting management of mother	pregnancy complications	0.015086479	0.027893622	1.015200855	0.588605693	65189	1606	63583	FALSE	FALSE
282.9	Other hereditary hemolytic anemias	hematopoietic	0.054469487	0.100738484	1.055980255	0.588713085	44032	116	43916	FALSE	FALSE
480.11	Pneumococcal pneumonia	respiratory	-0.0354691	0.065840488	0.965152557	0.59008518	51575	263	51312	FALSE	FALSE
615	Endometriosis	genitourinary	0.036831516	0.068741531	1.037518201	0.592098756	62619	241	62378	FALSE	FALSE
272.11	Hypercholesterolemia	endocrine/metabolic	-0.008608493	0.016142935	0.991428454	0.593848822	48997	5730	43267	FALSE	FALSE
963	Poisoning by primarily systemic agents	injuries & poisonings	-0.018176084	0.034237133	0.981988104	0.595496365	52446	979	51467	FALSE	FALSE
261.2	Vitamin B-complex deficiencies	endocrine/metabolic	-0.016202057	0.030618766	0.98392849	0.596698283	49261	1251	48010	FALSE	FALSE
145.2	Cancer of tongue	neoplasms	-0.028047757	0.053143722	0.972341929	0.597657737	64595	407	64188	FALSE	FALSE
427.11	Paroxysmal supraventricular tachycardia	circulatory system	-0.016788232	0.031925011	0.983351905	0.5989823	43367	1144	42223	FALSE	FALSE
752.2	Other specified congenital anomalies of nervous system	congenital anomalies	-0.030895493	0.05897161	0.969576896	0.600344956	65042	335	64707	FALSE	FALSE
622	Polyp of female genital organs	genitourinary	-0.035446415	0.067819847	0.965174451	0.601214016	65344	248	65096	FALSE	FALSE
625.1	Dyspareunia	genitourinary	0.037072157	0.071355732	1.037767901	0.603384222	61923	224	61699	FALSE	FALSE
627	Menopausal and postmenopausal disorders	genitourinary	0.010326185	0.019893024	1.010379684	0.603700958	58897	3345	55552	FALSE	FALSE
447.7	Aortic ectasia	circulatory system	0.030766759	0.059287867	1.031244948	0.603803597	55269	325	54944	FALSE	FALSE
427.2	Atrial fibrillation and flutter	circulatory system	-0.008371337	0.016132483	0.991663605	0.603822196	48426	6203	42223	FALSE	FALSE
528.1	Stomatitis and mucositis	digestive	0.022039399	0.043300108	1.022284061	0.610757991	62652	610	62042	FALSE	FALSE
758	Chromosomal anomalies and genetic disorders	congenital anomalies	0.027268147	0.054190839	1.027643325	0.614832535	64185	409	63776	FALSE	FALSE
961.1	Poisoning/allergy of sulfonamides	injuries & poisonings	0.022076689	0.044000731	1.022322182	0.615854224	52056	589	51467	FALSE	FALSE
382	Otalgia	sense organs	-0.020552066	0.041079691	0.979657688	0.616865629	58753	679	58074	FALSE	FALSE
293	Symptoms involving head and neck	mental disorders	-0.040638079	0.081345338	0.960176575	0.61737452	62022	171	61851	FALSE	FALSE
704.1	Alopecia	dermatologic	0.0255952	0.051614153	1.02592557	0.619968499	62190	430	61760	FALSE	FALSE
516.1	Hemoptysis	respiratory	0.02154015	0.043758056	1.021773813	0.622538637	65579	598	64981	FALSE	FALSE
530	Diseases of esophagus	digestive	-0.005418627	0.011059045	0.994596028	0.624153446	54202	12161	42041	FALSE	FALSE
520.2	Disturbances in tooth eruption	digestive	0.0310476	0.063500726	1.031534604	0.624889135	61341	285	61056	FALSE	FALSE
519.2	Respiratory complications	respiratory	-0.04128878	0.084544001	0.959551991	0.625287569	59757	158	59599	FALSE	FALSE
695.42	Systemic lupus erythematosus	dermatologic	0.017867055	0.036661272	1.018027626	0.626006756	56449	853	55596	FALSE	FALSE
198.2	Secondary malignancy of respiratory organs	neoplasms	-0.011427103	0.023523375	0.988637938	0.627125619	51925	2157	49768	FALSE	FALSE
780	Hypothermia/Chills	symptoms	-0.046330994	0.095508503	0.954725901	0.627606754	65845	125	65720	FALSE	FALSE
208	Benign neoplasm of colon	neoplasms	0.010363254	0.02138101	1.010417139	0.627893188	59643	2685	56958	FALSE	FALSE
442.11	Abdominal aortic aneurysm	circulatory system	-0.021095139	0.043532815	0.979125807	0.627974175	55568	624	54944	FALSE	FALSE
532	Dysphagia	digestive	0.007949671	0.016488853	1.007981354	0.629717879	46706	4665	42041	FALSE	FALSE
722.1	Displacement of intervertebral disc	musculoskeletal	0.016368801	0.033974415	1.016503504	0.629949528	54331	999	53332	FALSE	FALSE
965	Poisoning by analgesics, antipyretics, and antirheumatics	injuries & poisonings	-0.023399948	0.048606826	0.976871708	0.630223145	51947	480	51467	FALSE	FALSE
327.31	Central/nonobstroctive sleep apnea	neurological	-0.05134905	0.106783512	0.949947034	0.630608479	51176	100	51076	FALSE	FALSE
253.2	Pituitary hypofunction	endocrine/metabolic	-0.034091556	0.071089022	0.966483013	0.631539243	57668	225	57443	FALSE	FALSE
558	Noninfectious gastroenteritis	digestive	-0.011353956	0.023692776	0.988710257	0.631785029	47879	2122	45757	FALSE	FALSE
471	Nasal polyps	respiratory	0.038462018	0.080341622	1.039211257	0.632130067	47007	177	46830	FALSE	FALSE
687.1	Rash and other nonspecific skin eruption	dermatologic	-0.008949809	0.018698381	0.991090121	0.632194155	55559	3462	52097	FALSE	FALSE
184.2	Cancer of other female genital organs	neoplasms	0.038880734	0.081231596	1.039646482	0.632194381	60285	171	60114	FALSE	FALSE
800.4	Fracture of patella	injuries & poisonings	-0.032028336	0.067448693	0.968479139	0.634890465	55204	250	54954	FALSE	FALSE
198.1	Secondary malignancy of lymph nodes	neoplasms	-0.009509328	0.020028667	0.990535743	0.634939608	52812	3044	49768	FALSE	FALSE
380.1	Otitis externa	sense organs	0.025410524	0.053878416	1.025736124	0.637192938	62406	393	62013	FALSE	FALSE
596	Other disorders of bladder	genitourinary	-0.012684631	0.026896008	0.987395479	0.637199747	61410	1610	59800	FALSE	FALSE
655.1	Abnormality in fetal heart rate or rhythm	pregnancy complications	-0.020021782	0.042501335	0.980177323	0.637579349	64240	657	63583	FALSE	FALSE
592.11	Acute cystitis	genitourinary	0.03613258	0.07704136	1.036793296	0.639067944	49931	192	49739	FALSE	FALSE
747.11	Cardiac shunt/ heart septal defect	congenital anomalies	-0.013726005	0.029456196	0.986367767	0.641229647	63421	1370	62051	FALSE	FALSE
695.3	Rosacea	dermatologic	0.02011184	0.043186838	1.020315446	0.641434731	57546	614	56932	FALSE	FALSE
274.2	Crystal arthropathies	endocrine/metabolic	0.047611511	0.102827241	1.048763144	0.643346949	63103	108	62995	FALSE	FALSE
635.2	Antepartum hemorrhage, abruptio placentae, and placenta previa	pregnancy complications	0.034973998	0.075628515	1.035592781	0.643762529	63746	202	63544	FALSE	FALSE
337	Disorders of the autonomic nervous system	neurological	-0.026383632	0.057247327	0.973961375	0.644891171	51720	347	51373	FALSE	FALSE
656.7	Conditions involving the integument and temperature regulation of fetus and newborn	pregnancy complications	0.045465102	0.098679118	1.046514482	0.644987446	64864	128	64736	FALSE	FALSE
782.3	Edema	symptoms	-0.00725094	0.01573836	0.992775284	0.645001189	60188	5153	55035	FALSE	FALSE
714	Rheumatoid arthritis and other inflammatory polyarthropathies	musculoskeletal	0.010588273	0.022989903	1.010644528	0.645112944	58659	2230	56429	FALSE	FALSE
990	Effects radiation NOS	injuries & poisonings	0.015035473	0.032710468	1.015149074	0.645765124	59382	1086	58296	FALSE	FALSE
706.2	Sebaceous cyst	dermatologic	0.015412024	0.033568936	1.015531402	0.64615112	60963	1034	59929	FALSE	FALSE
368.2	Diplopia and disorders of binocular vision	sense organs	0.021873509	0.047667321	1.022114488	0.646321412	61859	503	61356	FALSE	FALSE
714.1	Rheumatoid arthritis	musculoskeletal	0.012572324	0.027418609	1.012651688	0.646569898	57986	1557	56429	FALSE	FALSE
711	Arthropathy associated with infections	musculoskeletal	-0.025953003	0.056607221	0.974380882	0.646611132	55318	354	54964	FALSE	FALSE
738.4	Acquired spondylolisthesis	musculoskeletal	-0.017875651	0.039089618	0.982283171	0.647456013	58719	759	57960	FALSE	FALSE
313.1	Attention deficit hyperactivity disorder	mental disorders	0.015544732	0.034161016	1.01566618	0.649078283	62520	1032	61488	FALSE	FALSE
619.1	Noninflammatory disorders of ovary, fallopian tube, and broad ligament	genitourinary	0.037494585	0.082426198	1.038206376	0.649190713	62762	167	62595	FALSE	FALSE
350.1	Abnormal involuntary movements	neurological	0.013628227	0.029994588	1.013721515	0.649572468	59803	1284	58519	FALSE	FALSE
270.3	Disorders of plasma protein metabolism	endocrine/metabolic	-0.019313404	0.042571715	0.980871905	0.65006815	63096	631	62465	FALSE	FALSE
313	Pervasive developmental disorders	mental disorders	0.013062362	0.028826669	1.013148047	0.650451798	62997	1509	61488	FALSE	FALSE
771.1	Swelling of limb	symptoms	-0.012137616	0.026811386	0.987935748	0.650762064	60213	1622	58591	FALSE	FALSE
41.12	Methicillin resistant Staphylococcus aureus	infectious diseases	-0.016361022	0.036144417	0.983772092	0.650795769	56342	877	55465	FALSE	FALSE
344	Other paralytic syndromes	neurological	-0.021299455	0.047060936	0.978925776	0.650841767	51889	516	51373	FALSE	FALSE
577.3	Cyst and pseudocyst of pancreas	digestive	0.025607584	0.056712423	1.025938275	0.651604767	64290	355	63935	FALSE	FALSE
740	Osteoarthrosis	musculoskeletal	0.006247139	0.013844803	1.006266693	0.651826482	59801	7653	52148	FALSE	FALSE
475.9	Postnasal drip	respiratory	0.025464188	0.056778919	1.02579117	0.65380709	47186	356	46830	FALSE	FALSE
766	Neuralgia, neuritis, and radiculitis NOS	symptoms	0.013767699	0.030760385	1.013862911	0.654457132	60258	1230	59028	FALSE	FALSE
457.3	Encounter for long-term (current) use of aspirin	circulatory system	-0.014227829	0.03182379	0.985872908	0.654816193	52329	1159	51170	FALSE	FALSE
433	Cerebrovascular disease	circulatory system	-0.007449399	0.016667496	0.992578279	0.65491715	60731	4700	56031	FALSE	FALSE
649	Other conditions or status of the mother complicating pregnancy, childbirth, or the puerperium	pregnancy complications	0.015374617	0.03440228	1.015493414	0.654942271	64874	1022	63852	FALSE	FALSE
697	Sarcoidosis	dermatologic	-0.029939477	0.067127292	0.970504269	0.65558966	57182	250	56932	FALSE	FALSE
292.5	Transient alteration of awareness	mental disorders	-0.026172947	0.058973972	0.974166596	0.65718353	53818	328	53490	FALSE	FALSE
627.2	Symptomatic menopause	genitourinary	0.010516958	0.023743384	1.010572456	0.657807195	57769	2217	55552	FALSE	FALSE
603	Other disorders of testis	genitourinary	-0.034932165	0.079172677	0.965670921	0.659057427	58551	184	58367	FALSE	FALSE
284.1	Pancytopenia	hematopoietic	-0.013976143	0.031873518	0.98612107	0.661032845	45064	1148	43916	FALSE	FALSE
790.8	Elevated C-reactive protein (CRP)	symptoms	-0.03592179	0.08252899	0.964715741	0.663371761	63962	166	63796	FALSE	FALSE
619.5	Noninflammatory disorders of vulva and perineum	genitourinary	0.04451628	0.102481394	1.045521998	0.664009595	62703	108	62595	FALSE	FALSE
800	Fracture of lower limb	injuries & poisonings	-0.010697585	0.024653196	0.989359431	0.664344462	56886	1932	54954	FALSE	FALSE
597	Other disorders of urethra and urinary tract	genitourinary	-0.018796542	0.04340415	0.981379012	0.664972176	60410	610	59800	FALSE	FALSE
204.12	Lymphoid leukemia, chronic	neoplasms	-0.033844897	0.07864654	0.966721434	0.666946991	63513	185	63328	FALSE	FALSE
536.7	Complications of gastrostomy, colostomy and enterostomy	digestive	-0.022338364	0.051967468	0.97790929	0.667302688	57732	422	57310	FALSE	FALSE
389	Hearing loss	sense organs	0.008075534	0.018873724	1.008108229	0.668744457	62063	3387	58676	FALSE	FALSE
277	Other disorders of metabolism	endocrine/metabolic	-0.01976069	0.046210637	0.980433273	0.668926272	63716	537	63179	FALSE	FALSE
427.8	Sinoatrial node dysfunction (Bradycardia)	circulatory system	0.012422409	0.029150932	1.012499888	0.670005052	43727	1504	42223	FALSE	FALSE
516	Abnormal sputum	respiratory	0.018486193	0.043440461	1.018658121	0.670434017	65588	607	64981	FALSE	FALSE
626.14	Irregular menstrual bleeding	genitourinary	0.035817944	0.084734619	1.036467134	0.672508814	55710	158	55552	FALSE	FALSE
556.1	Ulceration of intestine	digestive	-0.030647132	0.072594042	0.96981773	0.672899878	45974	217	45757	FALSE	FALSE
619	Noninflammatory female genital disorders	genitourinary	0.015147915	0.03603638	1.015263226	0.674229331	63489	894	62595	FALSE	FALSE
220	Benign neoplasm of ovary	neoplasms	0.033296709	0.079295517	1.033857249	0.674553701	58275	180	58095	FALSE	FALSE
446.4	Wegener's granulomatosis	circulatory system	0.03708934	0.088563704	1.037785733	0.675371703	55088	144	54944	FALSE	FALSE
870	Open wounds of head; neck; and trunk	injuries & poisonings	0.014215803	0.034080835	1.014317328	0.676590522	60006	990	59016	FALSE	FALSE
443.1	Raynaud's syndrome	circulatory system	0.021819993	0.05239714	1.02205979	0.677091859	55358	414	54944	FALSE	FALSE
735.21	Hammer toe (acquired)	musculoskeletal	-0.019497479	0.046869596	0.980691368	0.677414263	58482	522	57960	FALSE	FALSE
573.9	Abnormal serum enzyme levels	digestive	-0.022801911	0.054888116	0.977456088	0.6778306	53811	380	53431	FALSE	FALSE
350.3	Lack of coordination	neurological	-0.012569346	0.030286097	0.987509318	0.678127024	59779	1260	58519	FALSE	FALSE
112.3	Candidiasis of skin and nails	infectious diseases	-0.031454931	0.075929693	0.969034628	0.678680843	57693	197	57496	FALSE	FALSE
110	Dermatophytosis / Dermatomycosis	infectious diseases	-0.011123352	0.026868272	0.988938284	0.678877177	59136	1640	57496	FALSE	FALSE
286.81	Primary hypercoagulable state	hematopoietic	-0.021721132	0.05255915	0.978513073	0.679408645	52431	411	52020	FALSE	FALSE
523.1	Gingivitis	digestive	0.019997724	0.048389841	1.020199018	0.679414044	61550	494	61056	FALSE	FALSE
747	Cardiac and circulatory congenital anomalies	congenital anomalies	-0.009148369	0.022222123	0.99089335	0.680575111	64486	2435	62051	FALSE	FALSE
759	Other and unspecified congenital anomalies	congenital anomalies	-0.018223016	0.044357253	0.981942019	0.681201723	64367	591	63776	FALSE	FALSE
447	Other disorders of arteries and arterioles	circulatory system	0.017480316	0.042561211	1.017633991	0.681285165	55579	635	54944	FALSE	FALSE
872	Traumatic amputation	injuries & poisonings	-0.04117449	0.10041096	0.959661664	0.681762144	59128	112	59016	FALSE	FALSE
512.2	Painful respiration	respiratory	0.017270302	0.042188261	1.017420296	0.682273477	35942	649	35293	FALSE	FALSE
440.9	Atherosclerosis of aorta	circulatory system	-0.022443962	0.054984384	0.977806029	0.683135703	55322	378	54944	FALSE	FALSE
170.2	Cancer of connective tissue	neoplasms	0.018339864	0.045079644	1.018509073	0.684131015	65330	563	64767	FALSE	FALSE
287	Purpura and other hemorrhagic conditions	hematopoietic	-0.007662567	0.018970282	0.992366715	0.686268025	55386	3366	52020	FALSE	FALSE
180.3	Cervical intraepithelial neoplasia [CIN] [Cervical dysplasia]	neoplasms	0.020366659	0.05050204	1.020575475	0.686739393	58908	450	58458	FALSE	FALSE
628	Ovarian cyst	genitourinary	-0.016220285	0.040252132	0.983910556	0.686972431	56265	713	55552	FALSE	FALSE
706	Diseases of sebaceous glands	dermatologic	0.009840857	0.024435484	1.009889437	0.687148235	61906	1977	59929	FALSE	FALSE
170.1	Bone cancer	neoplasms	-0.021957467	0.054774813	0.978281844	0.688517351	65146	379	64767	FALSE	FALSE
979	Adverse drug events and drug allergies	injuries & poisonings	-0.012083624	0.030146142	0.98798909	0.688541732	52742	1275	51467	FALSE	FALSE
737.1	Kyphosis (acquired)	musculoskeletal	0.031275528	0.078510568	1.031769746	0.69036429	58144	184	57960	FALSE	FALSE
149	Cancer of larynx, pharynx, nasal cavities	neoplasms	0.012976238	0.032719013	1.013060795	0.691665207	65279	1091	64188	FALSE	FALSE
287.3	Thrombocytopenia	hematopoietic	-0.00766323	0.01933162	0.992366058	0.691803273	55256	3236	52020	FALSE	FALSE
333.4	Torsion dystonia	neurological	-0.023911185	0.060486239	0.976372423	0.692609613	51683	310	51373	FALSE	FALSE
337.1	Peripheral autonomic neuropathy	neurological	0.039604031	0.100517752	1.040398727	0.693580768	51485	112	51373	FALSE	FALSE
524	Dentofacial anomalies, including malocclusion	digestive	0.023522456	0.059729545	1.023801291	0.693716815	61378	322	61056	FALSE	FALSE
701.4	Keloid scar	dermatologic	0.031745753	0.080650347	1.032255025	0.693860114	59707	176	59531	FALSE	FALSE
362.22	Macular degeneration, wet	sense organs	0.037261543	0.095174502	1.037964457	0.695422058	60134	130	60004	FALSE	FALSE
496.21	Obstructive chronic bronchitis	respiratory	-0.013296029	0.034275144	0.986791973	0.698074921	53410	996	52414	FALSE	FALSE
395.6	Heart valve replaced	circulatory system	-0.012555985	0.03238512	0.987522512	0.698231788	55459	1125	54334	FALSE	FALSE
255.11	Cushing's syndrome	endocrine/metabolic	0.040421772	0.104595574	1.041249852	0.699157673	57546	103	57443	FALSE	FALSE
504.1	Idiopathic fibrosing alveolitis	respiratory	-0.026682911	0.069365607	0.973669933	0.70048147	46778	238	46540	FALSE	FALSE
458	Hypotension	circulatory system	0.006419136	0.016710711	1.006439783	0.700879845	59064	4519	54545	FALSE	FALSE
738	Other acquired musculoskeletal deformity	musculoskeletal	0.012860416	0.033493851	1.012943467	0.701005495	58991	1031	57960	FALSE	FALSE
792	Abnormal Papanicolaou smear of cervix and cervical HPV	symptoms	0.012830716	0.033444008	1.012913383	0.701239601	59504	1046	58458	FALSE	FALSE
155.1	Malignant neoplasm of liver, primary	neoplasms	-0.019309505	0.050337707	0.98087573	0.701275523	58672	452	58220	FALSE	FALSE
350.2	Abnormality of gait	neurological	0.00852133	0.022296745	1.00855774	0.702329174	60915	2396	58519	FALSE	FALSE
721	Spondylosis and allied disorders	musculoskeletal	-0.007799214	0.020521762	0.992231121	0.703911266	56275	2943	53332	FALSE	FALSE
530.3	Stricture and stenosis of esophagus	digestive	0.017051591	0.045112165	1.017197799	0.705443888	42601	560	42041	FALSE	FALSE
716	Other arthropathies	musculoskeletal	-0.01022065	0.02707167	0.989831403	0.705772025	56576	1612	54964	FALSE	FALSE
149.4	Cancer of larynx	neoplasms	0.02090726	0.055732628	1.021127348	0.707560062	64556	368	64188	FALSE	FALSE
509.3	Pulmonary insufficiency or respiratory failure following trauma and surgery	respiratory	0.010061084	0.02683892	1.010111867	0.70775776	48181	1641	46540	FALSE	FALSE
724.1	Disorders of sacrum	musculoskeletal	0.032253715	0.086364332	1.032779504	0.708805324	53484	152	53332	FALSE	FALSE
158	Neoplasm of unspecified nature of digestive system	neoplasms	-0.022359088	0.059917204	0.977889024	0.709024593	58538	318	58220	FALSE	FALSE
41.9	Infection with drug-resistant microorganisms	infectious diseases	0.017436634	0.047066426	1.017589539	0.711033352	55978	513	55465	FALSE	FALSE
368.4	Visual field defects	sense organs	0.026025212	0.070673809	1.026366825	0.712691242	61583	227	61356	FALSE	FALSE
771	Musculoskeletal symptoms referable to limbs	symptoms	-0.016214597	0.044046119	0.983916152	0.712778005	59181	590	58591	FALSE	FALSE
353.1	Nerve plexus lesions	neurological	0.038906819	0.105793007	1.039673601	0.713049503	57924	102	57822	FALSE	FALSE
535.9	Gastritis and duodenitis, NOS	digestive	-0.023465717	0.063976348	0.976807462	0.713777622	57589	279	57310	FALSE	FALSE
555.21	Ulcerative colitis (chronic)	digestive	-0.020974758	0.057481901	0.979243683	0.715191095	46104	347	45757	FALSE	FALSE
772.6	Facial weakness	symptoms	-0.030960212	0.085132047	0.969514148	0.716102342	58368	156	58212	FALSE	FALSE
270	Disorders of protein plasma/amino-acid transport and metabolism	endocrine/metabolic	-0.013703659	0.038193464	0.986389809	0.719747767	63251	786	62465	FALSE	FALSE
695.8	Other specified erythematous conditions	dermatologic	0.025744083	0.071957546	1.026078324	0.720517193	57151	219	56932	FALSE	FALSE
313.3	Autism	mental disorders	0.018112104	0.050833882	1.018277123	0.721616026	61968	480	61488	FALSE	FALSE
110.12	Althete's foot	infectious diseases	0.026192183	0.073609745	1.026538212	0.721971675	57709	213	57496	FALSE	FALSE
474	Acute and chronic tonsillitis	respiratory	-0.012643544	0.03553332	0.98743605	0.72197373	47807	977	46830	FALSE	FALSE
963.1	Antineoplastic and immunosuppressive drugs causing adverse effects	injuries & poisonings	-0.012251513	0.034553422	0.987823231	0.722913788	52428	961	51467	FALSE	FALSE
739	Contracture of joint	musculoskeletal	0.019820419	0.055905557	1.020018148	0.722938745	58326	366	57960	FALSE	FALSE
339	Other headache syndromes	neurological	-0.010240032	0.028912323	0.989812219	0.723207486	60446	1382	59064	FALSE	FALSE
440.1	Atherosclerosis of renal artery	circulatory system	0.023602627	0.066687508	1.023883374	0.723392267	55200	256	54944	FALSE	FALSE
315.3	Mental retardation	mental disorders	0.019802948	0.056017298	1.020000327	0.723702481	61857	369	61488	FALSE	FALSE
367	Disorders of refraction and accommodation; blindness and low vision	sense organs	0.008004536	0.022709426	1.008036658	0.724481045	63449	2297	61152	FALSE	FALSE
252	Disorders of parathyroid gland	endocrine/metabolic	0.014297293	0.040654003	1.014399989	0.725076535	58138	695	57443	FALSE	FALSE
596.5	Functional disorders of bladder	genitourinary	-0.010887635	0.031189698	0.98917142	0.727030801	60986	1186	59800	FALSE	FALSE
263	Other nutritional deficiency	endocrine/metabolic	0.019703841	0.056551715	1.019899243	0.727523556	48367	357	48010	FALSE	FALSE
599.4	Urinary incontinence	genitourinary	0.0088237	0.025431024	1.008862743	0.728616892	51354	1849	49505	FALSE	FALSE
480.12	Pseudomonal pneumonia	respiratory	0.022183352	0.063950553	1.022431232	0.728679308	51591	279	51312	FALSE	FALSE
157	Pancreatic cancer	neoplasms	-0.015126468	0.043644239	0.984987363	0.728902616	58824	604	58220	FALSE	FALSE
713.5	Arthropathy associated with neurological disorders	musculoskeletal	-0.03126785	0.090847574	0.969215933	0.730711482	55101	137	54964	FALSE	FALSE
618	Genital prolapse	genitourinary	0.013294202	0.038964307	1.013382962	0.732961138	65769	770	64999	FALSE	FALSE
855	Complication of nervous system device, implant, and graft	injuries & poisonings	0.018440186	0.054117212	1.018611256	0.733295326	57352	389	56963	FALSE	FALSE
375	Disorders of lacrimal system	sense organs	-0.028844453	0.084902075	0.971567577	0.734053915	57929	158	57771	FALSE	FALSE
289.5	Diseases of spleen	hematopoietic	-0.024466223	0.072685375	0.975830649	0.736415074	50034	215	49819	FALSE	FALSE
204	Leukemia	neoplasms	-0.011239006	0.033479387	0.988823916	0.737097652	64362	1034	63328	FALSE	FALSE
427.22	Atrial flutter	circulatory system	-0.009065258	0.027138135	0.990975708	0.73834839	43953	1730	42223	FALSE	FALSE
180	Cervical cancer and dysplasia	neoplasms	-0.013882369	0.041581892	0.986213547	0.738488146	59123	665	58458	FALSE	FALSE
495.2	Asthma with exacerbation	respiratory	0.013521147	0.04056749	1.013612971	0.738907798	53109	695	52414	FALSE	FALSE
695.4	Lupus (localized and systemic)	dermatologic	0.011891559	0.035689466	1.011962545	0.738986927	56497	901	55596	FALSE	FALSE
722.7	Intervertebral disc disorder with myelopathy	musculoskeletal	0.027202233	0.081996851	1.027575592	0.740080085	53501	169	53332	FALSE	FALSE
286.8	Hypercoagulable state	hematopoietic	-0.016701411	0.050591583	0.983437285	0.741307538	52464	444	52020	FALSE	FALSE
726	Peripheral enthesopathies and allied syndromes	musculoskeletal	0.005486869	0.016684019	1.005501949	0.742254167	55754	4555	51199	FALSE	FALSE
741.3	Difficulty in walking	musculoskeletal	-0.010959388	0.033361149	0.989100447	0.742527955	56883	1042	55841	FALSE	FALSE
362.2	Degeneration of macula and posterior pole of retina	sense organs	0.011217737	0.034332449	1.011280891	0.743865593	61029	1025	60004	FALSE	FALSE
528.11	Stomatitis and mucositis (ulcerative)	digestive	0.031162044	0.095405495	1.031652664	0.743949752	62167	125	62042	FALSE	FALSE
562.2	Diverticulitis	digestive	-0.014498569	0.044406561	0.985606029	0.744049033	46344	587	45757	FALSE	FALSE
260.1	Cachexia	endocrine/metabolic	-0.02539613	0.077793621	0.974923639	0.744079995	48198	188	48010	FALSE	FALSE
401.3	Other hypertensive complications	circulatory system	0.009829204	0.03020942	1.009877669	0.744901943	36692	1337	35355	FALSE	FALSE
755.1	Congenital deformities of feet	congenital anomalies	0.030630325	0.094439273	1.03110426	0.745681514	64208	129	64079	FALSE	FALSE
174.2	Breast cancer [male]	neoplasms	0.02047444	0.063562058	1.020685479	0.747363815	59323	282	59041	FALSE	FALSE
261	Vitamin deficiency	endocrine/metabolic	-0.005048935	0.015708721	0.99496379	0.747899966	53224	5214	48010	FALSE	FALSE
656.3	Endocrine and metabolic disturbances of fetus and newborn	pregnancy complications	0.026348519	0.082037165	1.02669871	0.748075631	64937	201	64736	FALSE	FALSE
433.5	Cerebral aneurysm	circulatory system	0.017671096	0.055098268	1.017828154	0.748422866	56405	374	56031	FALSE	FALSE
204.22	Myeloid leukemia, chronic	neoplasms	-0.020346089	0.063872966	0.979859496	0.750075425	63607	279	63328	FALSE	FALSE
452.2	Deep vein thrombosis [DVT]	circulatory system	0.008749205	0.027701626	1.008787592	0.752126046	52693	1523	51170	FALSE	FALSE
278.4	Abnormal weight gain	endocrine/metabolic	-0.009881221	0.031289035	0.990167438	0.752150844	52329	1180	51149	FALSE	FALSE
740.2	Osteoarthrosis, generalized	musculoskeletal	0.008331641	0.026431487	1.008366446	0.752597273	53924	1776	52148	FALSE	FALSE
316.1	Polyneuropathy due to drugs	mental disorders	0.018871519	0.060199731	1.019050712	0.753914659	52002	314	51688	FALSE	FALSE
540	Appendiceal conditions	digestive	-0.019452823	0.062229849	0.980735162	0.754587356	65948	295	65653	FALSE	FALSE
604	Disorders of penis	genitourinary	0.016163235	0.051882377	1.016294566	0.755393086	58806	439	58367	FALSE	FALSE
860	Bone marrow or stem cell transplant	neoplasms	-0.022420271	0.072391075	0.977829195	0.756781166	66212	217	65995	FALSE	FALSE
280.2	Iron deficiency anemia secondary to blood loss (chronic)	hematopoietic	-0.011489093	0.03709915	0.988576655	0.756799642	44760	844	43916	FALSE	FALSE
278.3	Localized adiposity	endocrine/metabolic	-0.024961186	0.080893647	0.975347769	0.757650216	51320	171	51149	FALSE	FALSE
614	Inflammatory diseases of female pelvic organs	genitourinary	-0.010917382	0.035436102	0.989141996	0.75801656	63305	927	62378	FALSE	FALSE
573.6	Nonspecific elevation of levels of transaminase or lactic acid dehydrogenase [LDH]	digestive	-0.018782556	0.061052189	0.981392737	0.758350543	53738	307	53431	FALSE	FALSE
189.12	Malignant neoplasm of renal pelvis	neoplasms	-0.025401674	0.082615835	0.974918234	0.758487652	64274	168	64106	FALSE	FALSE
747.12	Valvular heart disease/ heart chambers	congenital anomalies	-0.01234597	0.04033844	0.987729929	0.759559209	62775	724	62051	FALSE	FALSE
264.1	Short stature	endocrine/metabolic	0.014680369	0.048051584	1.014788655	0.759975704	48561	551	48010	FALSE	FALSE
446.9	Arteritis NOS	circulatory system	0.022332095	0.073172839	1.022583323	0.760216493	55155	211	54944	FALSE	FALSE
327.71	Restless legs syndrome	neurological	-0.011746432	0.038551325	0.988322288	0.760597741	51846	770	51076	FALSE	FALSE
184.11	Malignant neoplasm of ovary	neoplasms	-0.016187065	0.05341766	0.983943242	0.761868266	60515	401	60114	FALSE	FALSE
634.1	Missed abortion/Hydatidiform mole	pregnancy complications	-0.024358401	0.080728954	0.975935871	0.762857393	63721	177	63544	FALSE	FALSE
733.8	Malunion and nonunion of fracture	musculoskeletal	-0.014814986	0.0492795	0.985294216	0.763695267	55012	467	54545	FALSE	FALSE
574.1	Cholelithiasis	digestive	0.00872626	0.029286942	1.008764444	0.765735716	61845	1356	60489	FALSE	FALSE
155	Cancer of liver and intrahepatic bile duct	neoplasms	0.013792094	0.046408505	1.013887644	0.76632227	58753	533	58220	FALSE	FALSE
250.41	Impaired fasting glucose	endocrine/metabolic	-0.015072449	0.050987902	0.985040572	0.76752921	51728	446	51282	FALSE	FALSE
747.2	Congenital anomalies of peripheral vascular system	congenital anomalies	0.023334934	0.079490431	1.023609324	0.769096807	62231	180	62051	FALSE	FALSE
687	Symptoms affecting skin	dermatologic	0.021033283	0.071692939	1.021256042	0.769231618	52318	221	52097	FALSE	FALSE
286.2	Encounter for long-term (current) use of anticoagulants	hematopoietic	0.005030167	0.017171737	1.005042839	0.769573442	56396	4376	52020	FALSE	FALSE
750.21	Congenital anomalies of intestine	congenital anomalies	-0.024261665	0.083092957	0.976030283	0.770300229	62646	168	62478	FALSE	FALSE
430.1	Subarachnoid hemorrhage	circulatory system	-0.017733547	0.060994119	0.982422767	0.771248715	56336	305	56031	FALSE	FALSE
425.2	Secondary/extrinsic cardiomyopathies	circulatory system	-0.010744577	0.036976825	0.98931294	0.771375635	61109	851	60258	FALSE	FALSE
871.3	Open wound of foot except toe(s) alone	injuries & poisonings	-0.028919237	0.09975829	0.971494922	0.771898043	59130	114	59016	FALSE	FALSE
621	Endometrial hyperplasia	genitourinary	0.027028023	0.094263692	1.027396593	0.774320734	65223	127	65096	FALSE	FALSE
153.3	Malignant neoplasm of rectum, rectosigmoid junction, and anus	neoplasms	-0.009966331	0.034793242	0.990083168	0.774537737	55685	953	54732	FALSE	FALSE
763	Thoracic or lumbosacral neuritis or radiculitis, unspecified	symptoms	-0.007203883	0.025435507	0.992822003	0.777007033	60854	1826	59028	FALSE	FALSE
642.1	Preeclampsia and eclampsia	pregnancy complications	0.017645547	0.062669956	1.017802149	0.778278547	65753	292	65461	FALSE	FALSE
212	Benign neoplasm of respiratory and intrathoracic organs	neoplasms	0.021125663	0.075363808	1.021350389	0.779235264	66053	200	65853	FALSE	FALSE
362	Other retinal disorders	sense organs	-0.007182737	0.025798978	0.992842997	0.780696346	61797	1793	60004	FALSE	FALSE
788	Syncope and collapse	symptoms	0.005142178	0.018560352	1.005155421	0.78174039	63213	3530	59683	FALSE	FALSE
381	Otitis media and Eustachian tube disorders	sense organs	0.005938799	0.021483052	1.005956469	0.782209269	60684	2610	58074	FALSE	FALSE
521.1	Dental caries	digestive	0.00854863	0.031139639	1.008585274	0.78368068	62251	1195	61056	FALSE	FALSE
275.6	Hypercalcemia	endocrine/metabolic	-0.010709998	0.039100024	0.98934715	0.784151625	59872	756	59116	FALSE	FALSE
149.9	Cancer of of nasal cavities	neoplasms	0.023762309	0.089353946	1.024046882	0.79028955	64330	142	64188	FALSE	FALSE
513.4	Hyperventilation	respiratory	-0.010346157	0.038921769	0.98970718	0.79037838	62006	757	61249	FALSE	FALSE
430	Intracranial hemorrhage	circulatory system	0.009139529	0.034425573	1.009181422	0.790634606	57003	972	56031	FALSE	FALSE
217.1	Nevus, non-neoplastic	neoplasms	0.019929715	0.076362053	1.020129638	0.794100388	59491	197	59294	FALSE	FALSE
202	Cancer of other lymphoid, histiocytic tissue	neoplasms	0.012823259	0.049146917	1.012905829	0.794156634	63803	475	63328	FALSE	FALSE
704	Diseases of hair and hair follicles	dermatologic	-0.009702327	0.03836597	0.990344589	0.800354086	62541	781	61760	FALSE	FALSE
218	Benign neoplasm of uterus	neoplasms	-0.011956096	0.047454794	0.988115094	0.801081986	61341	511	60830	FALSE	FALSE
802	Fracture of pelvis	injuries & poisonings	0.013248638	0.052753281	1.01333679	0.801703246	55365	411	54954	FALSE	FALSE
704.8	Other specified diseases of hair and hair follicles	dermatologic	-0.016016709	0.063951476	0.984110877	0.802238623	62040	280	61760	FALSE	FALSE
575.7	Other disorders of gallbladder	digestive	-0.016580651	0.066852975	0.983556052	0.804121528	60744	255	60489	FALSE	FALSE
430.3	Subdural hemorrhage	circulatory system	0.015271844	0.061631058	1.015389055	0.804293325	56330	299	56031	FALSE	FALSE
395.1	Nonrheumatic mitral valve disorders	circulatory system	-0.005075908	0.020751728	0.994936953	0.806764846	57203	2869	54334	FALSE	FALSE
200.1	Polycythemia vera	neoplasms	0.018448075	0.075437725	1.018619292	0.806807148	56133	201	55932	FALSE	FALSE
555.2	Ulcerative colitis	digestive	-0.008715155	0.035827842	0.991322712	0.807811036	46660	903	45757	FALSE	FALSE
213	Benign neoplasm of bone and articular cartilage	neoplasms	-0.020920701	0.086260015	0.979296619	0.80836898	52126	152	51974	FALSE	FALSE
172.21	Basal cell carcinoma (new)	neoplasms	-0.008535554	0.035250189	0.99150077	0.808670074	57275	947	56328	FALSE	FALSE
496.2	Chronic bronchitis	respiratory	0.007686502	0.031807052	1.007716119	0.809043397	53573	1159	52414	FALSE	FALSE
384	Other disorders of tympanic membrane	sense organs	0.015300885	0.063330028	1.015418543	0.809085834	58357	283	58074	FALSE	FALSE
320	Meningitis	neurological	0.015897494	0.065827625	1.016024532	0.809166171	65357	263	65094	FALSE	FALSE
41.1	Staphylococcus infections	infectious diseases	-0.005757902	0.023959909	0.994258643	0.810086817	57509	2044	55465	FALSE	FALSE
332	Parkinson's disease	neurological	0.011379358	0.047523914	1.011444349	0.810760631	51889	516	51373	FALSE	FALSE
579	Other symptoms involving abdomen and pelvis	digestive	0.005206789	0.02175782	1.005220368	0.810867882	55478	2505	52973	FALSE	FALSE
568	Other disorders of peritoneum	digestive	0.010141697	0.042416	1.010193298	0.811027474	55921	637	55284	FALSE	FALSE
244	Hypothyroidism	endocrine/metabolic	-0.003246171	0.01358299	0.996759092	0.811114917	60707	7372	53335	FALSE	FALSE
389.4	Tinnitus	sense organs	0.009467145	0.039707592	1.0095121	0.811554167	59409	733	58676	FALSE	FALSE
669	Complications of labor and delivery NEC	pregnancy complications	-0.02478692	0.104118955	0.975517754	0.811831868	66063	105	65958	FALSE	FALSE
614.52	Vaginitis and vulvovaginitis	genitourinary	0.010830108	0.045657129	1.010888966	0.812497613	62931	553	62378	FALSE	FALSE
362.23	Cystoid macular degeneration of retina	sense organs	-0.015990352	0.067444398	0.984136815	0.812587431	60258	254	60004	FALSE	FALSE
716.9	Arthropathy NOS	musculoskeletal	-0.00658999	0.027902131	0.993431676	0.813291187	56480	1516	54964	FALSE	FALSE
274.21	Chondrocalcinosis	endocrine/metabolic	0.024624512	0.104656288	1.0249302	0.813984143	63099	104	62995	FALSE	FALSE
751.3	Obstructive genitourinary defect	congenital anomalies	0.020701706	0.088209199	1.020917473	0.814450323	62626	148	62478	FALSE	FALSE
789	Nausea and vomiting	symptoms	-0.002940537	0.012553354	0.997063782	0.814796231	57782	8426	49356	FALSE	FALSE
513	Respiratory abnormalities	respiratory	-0.006468347	0.027698862	0.993552528	0.815354588	62767	1518	61249	FALSE	FALSE
749	Congenital anomalies of face and neck	congenital anomalies	-0.013313222	0.057221646	0.986775007	0.816024968	65426	366	65060	FALSE	FALSE
681	Superficial cellulitis and abscess	dermatologic	0.004074884	0.017530404	1.004083198	0.81619109	59446	3964	55482	FALSE	FALSE
571.81	Portal hypertension	digestive	0.007981675	0.034662778	1.008013613	0.817884735	54396	965	53431	FALSE	FALSE
562	Diverticulosis and diverticulitis	digestive	0.004993639	0.021788519	1.005006128	0.818723807	48425	2668	45757	FALSE	FALSE
550.6	Incisional hernia	digestive	-0.008284109	0.03649747	0.991750109	0.820441133	59104	866	58238	FALSE	FALSE
355	Complex regional/central pain syndrome	neurological	0.012855353	0.057016012	1.012938338	0.821614308	58171	349	57822	FALSE	FALSE
420.3	Endocarditis	circulatory system	-0.012437558	0.055894171	0.987639468	0.82390928	60621	363	60258	FALSE	FALSE
597.2	Urinary complications NEC	genitourinary	-0.01995451	0.09053899	0.980243263	0.825562083	59939	139	59800	FALSE	FALSE
255	Disorders of adrenal glands	endocrine/metabolic	-0.006995919	0.031750152	0.993028495	0.825604143	58582	1139	57443	FALSE	FALSE
459.9	Circulatory disease NEC	circulatory system	0.010366186	0.04724224	1.010420101	0.826318054	55059	514	54545	FALSE	FALSE
218.1	Uterine leiomyoma	neoplasms	-0.010449048	0.047976143	0.989605354	0.827587485	61330	500	60830	FALSE	FALSE
433.2	Occlusion of cerebral arteries	circulatory system	-0.005795539	0.026630828	0.994221223	0.827721161	57700	1669	56031	FALSE	FALSE
281.11	Pernicious anemia	hematopoietic	-0.014966585	0.06927605	0.985144858	0.828954465	44157	241	43916	FALSE	FALSE
681.5	Cellulitis and abscess of leg, except foot	dermatologic	-0.006199816	0.029050854	0.993819363	0.83100522	56866	1384	55482	FALSE	FALSE
805	Fracture of vertebral column without mention of spinal cord injury	injuries & poisonings	0.006555931	0.030775987	1.006577468	0.8313106	56184	1230	54954	FALSE	FALSE
262	Mineral deficiency NEC	endocrine/metabolic	0.016053382	0.07545686	1.01618293	0.831522638	48210	200	48010	FALSE	FALSE
292.4	Altered mental status	mental disorders	-0.003935135	0.018581708	0.996072598	0.832282844	57042	3552	53490	FALSE	FALSE
695	Erythematous conditions	dermatologic	0.004987634	0.023711556	1.005000093	0.833397542	59025	2093	56932	FALSE	FALSE
624.9	stress incontinence, female	genitourinary	0.008119862	0.038760234	1.008152918	0.834066129	62472	773	61699	FALSE	FALSE
216	Benign neoplasm of skin	neoplasms	0.005117658	0.024529953	1.005130776	0.834737904	61259	1965	59294	FALSE	FALSE
276.14	Hypopotassemia	endocrine/metabolic	-0.003269516	0.01573022	0.996735823	0.835346598	49321	5206	44115	FALSE	FALSE
204.1	Lymphoid leukemia	neoplasms	-0.012817371	0.06182078	0.987264421	0.835751275	63627	299	63328	FALSE	FALSE
705	Disorders of sweat glands	dermatologic	0.015074491	0.072901001	1.015188684	0.836181443	60142	213	59929	FALSE	FALSE
578.8	Hemorrhage of rectum and anus	digestive	-0.006732453	0.032906982	0.99329016	0.837892161	54040	1067	52973	FALSE	FALSE
798.1	Chronic fatigue syndrome	symptoms	0.010108565	0.049412517	1.010159829	0.837904207	40887	470	40417	FALSE	FALSE
707.3	Chronic ulcer of unspecified site	dermatologic	-0.013778383	0.067537644	0.986316105	0.838345364	63236	249	62987	FALSE	FALSE
646	Other complications of pregnancy NEC	pregnancy complications	-0.012284934	0.061547537	0.987790218	0.841792849	65772	306	65466	FALSE	FALSE
370	Keratitis	sense organs	-0.008286463	0.041783443	0.991747775	0.842795256	58414	662	57752	FALSE	FALSE
841	Sprains and strains of back and neck	injuries & poisonings	0.007714414	0.039045747	1.007744247	0.843378593	59163	754	58409	FALSE	FALSE
418	Nonspecific chest pain	circulatory system	0.002183836	0.011082265	1.002186222	0.84378308	57060	12906	44154	FALSE	FALSE
686.1	Carbuncle and furuncle	dermatologic	-0.016008803	0.08230697	0.984118657	0.845783468	55650	168	55482	FALSE	FALSE
174.1	Breast cancer [female]	neoplasms	0.00435124	0.022452131	1.00436072	0.84633191	61523	2482	59041	FALSE	FALSE
540.11	Acute appendicitis	digestive	-0.013108701	0.067699508	0.986976844	0.846465085	65902	249	65653	FALSE	FALSE
556	Ulceration of the lower GI tract	digestive	-0.012949125	0.068060173	0.987134354	0.849105438	46004	247	45757	FALSE	FALSE
159	Malignant neoplasm of other and ill-defined sites within the digestive organs and peritoneum	neoplasms	-0.007114314	0.0379944	0.992910933	0.851467456	59017	797	58220	FALSE	FALSE
244.4	Hypothyroidism NOS	endocrine/metabolic	-0.002633944	0.014070211	0.997369522	0.851503807	60151	6816	53335	FALSE	FALSE
340	Migraine	neurological	0.004398556	0.023510012	1.004408244	0.85158782	61195	2131	59064	FALSE	FALSE
350	Abnormal movement	neurological	-0.003198131	0.017208124	0.996806978	0.852562358	62621	4102	58519	FALSE	FALSE
736	Other acquired deformities of limbs	musculoskeletal	0.011403542	0.061466379	1.01146881	0.852817372	58262	302	57960	FALSE	FALSE
281.1	Megaloblastic anemia	hematopoietic	0.007383378	0.040256043	1.007410702	0.854475995	44635	719	43916	FALSE	FALSE
480.5	Bronchopneumonia and lung abscess	respiratory	-0.011962808	0.066239131	0.988108462	0.856681311	51572	260	51312	FALSE	FALSE
790.1	Elevated sedimentation rate	symptoms	0.01658057	0.091912352	1.01671879	0.85684213	63930	134	63796	FALSE	FALSE
530.9	Heartburn	digestive	0.010369058	0.05753952	1.010423003	0.856989602	42384	343	42041	FALSE	FALSE
260.2	severe protein-calorie malnutrition	endocrine/metabolic	-0.004881929	0.027524164	0.995129969	0.859218695	49557	1547	48010	FALSE	FALSE
579.2	Splenomegaly	digestive	-0.006794966	0.038310245	0.993228068	0.859220281	53756	783	52973	FALSE	FALSE
686	Other local infections of skin and subcutaneous tissue	dermatologic	0.006669029	0.037629269	1.006691317	0.859327854	56292	810	55482	FALSE	FALSE
530.5	Disorders of esophageal motility	digestive	0.013536475	0.076531611	1.013628508	0.859607128	42234	193	42041	FALSE	FALSE
573.3	Hepatomegaly	digestive	0.012558253	0.071214982	1.012637439	0.860024599	53657	226	53431	FALSE	FALSE
703	Diseases of nail, NOS	dermatologic	-0.011906505	0.067943445	0.988164097	0.860889948	62009	249	61760	FALSE	FALSE
717	Polymyalgia Rheumatica	musculoskeletal	-0.009909293	0.05749744	0.990139643	0.863167728	66056	349	65707	FALSE	FALSE
300.12	Agorophobia, social phobia, and panic disorder	mental disorders	-0.007690151	0.044657657	0.992339343	0.863278495	42170	574	41596	FALSE	FALSE
426.9	Cardiac pacemaker/device in situ	circulatory system	-0.003945506	0.023007809	0.996062267	0.863842025	44660	2437	42223	FALSE	FALSE
172.11	Melanomas of skin	neoplasms	-0.005527479	0.032495387	0.99448777	0.864931171	57430	1102	56328	FALSE	FALSE
285.1	Acute posthemorrhagic anemia	hematopoietic	-0.002927027	0.017374291	0.997077253	0.866214458	48184	4268	43916	FALSE	FALSE
198	Secondary malignant neoplasm	neoplasms	0.002491442	0.014836933	1.002494548	0.866644929	55755	5987	49768	FALSE	FALSE
627.21	Symptomatic artificial menopause	genitourinary	-0.010151374	0.060897995	0.989899978	0.867610269	55857	305	55552	FALSE	FALSE
601.3	Orchitis and epididymitis	genitourinary	0.015479365	0.094017599	1.015599791	0.869224768	59474	131	59343	FALSE	FALSE
586.1	Anatomical abnormatilies of kidney and ureters	genitourinary	-0.011002442	0.067159212	0.989057863	0.869867922	50512	260	50252	FALSE	FALSE
521	Diseases of hard tissues of teeth	digestive	0.00503971	0.03097203	1.005052431	0.870740393	62264	1208	61056	FALSE	FALSE
38	Septicemia	infectious diseases	0.002693915	0.016637728	1.002697546	0.871371999	59929	4464	55465	FALSE	FALSE
187	Cancer of other male genital organs	neoplasms	-0.013946081	0.08647089	0.986150715	0.871872365	63890	154	63736	FALSE	FALSE
362.4	Retinal vascular changes and abnomalities	sense organs	0.010258708	0.063715887	1.010311509	0.872087833	60286	282	60004	FALSE	FALSE
720.1	Spinal stenosis of lumbar region	musculoskeletal	0.004094008	0.025735477	1.0041024	0.873605581	55174	1842	53332	FALSE	FALSE
381.1	Otitis media	sense organs	-0.004478901	0.028441246	0.995531114	0.874867303	59576	1502	58074	FALSE	FALSE
379	Other disorders of eye	sense organs	0.004050402	0.025805887	1.004058616	0.875279108	59565	1794	57771	FALSE	FALSE
429.9	Cardiac complications, not elsewhere classified	circulatory system	0.009809951	0.063041297	1.009858226	0.876339262	54461	286	54175	FALSE	FALSE
201	Hodgkin's disease	neoplasms	0.015584838	0.100260063	1.015706915	0.876471198	63441	113	63328	FALSE	FALSE
691	Congenital anomalies of skin	dermatologic	-0.012618446	0.081725908	0.987460833	0.877294685	57102	170	56932	FALSE	FALSE
194	Cancer of other endocrine glands	neoplasms	0.015029183	0.098105596	1.015142689	0.878245339	64358	118	64240	FALSE	FALSE
401.21	Hypertensive heart disease	circulatory system	0.003452685	0.023321736	1.003458652	0.882306627	38054	2699	35355	FALSE	FALSE
170	Cancer of bone and connective tissue	neoplasms	-0.005540402	0.037662884	0.994474918	0.883049073	65576	809	64767	FALSE	FALSE
292	Neurological disorders	mental disorders	0.0021809	0.015052824	1.00218328	0.884803161	59138	5648	53490	FALSE	FALSE
172	Skin cancer	neoplasms	0.002488505	0.017341388	1.002491604	0.885894585	60678	4350	56328	FALSE	FALSE
381.11	Suppurative and unspecified otitis media	sense organs	0.004346221	0.030853871	1.00435568	0.887976836	59354	1280	58074	FALSE	FALSE
381.2	Eustachian tube disorders	sense organs	0.003817792	0.027366434	1.003825089	0.889050015	59631	1557	58074	FALSE	FALSE
586.12	Vesicoureteral reflux	genitourinary	-0.009495875	0.068112547	0.990549068	0.889122632	50505	253	50252	FALSE	FALSE
174	Breast cancer	neoplasms	-0.003074584	0.022139399	0.996930137	0.889549804	61601	2560	59041	FALSE	FALSE
474.2	Chronic tonsillitis and adenoiditis	respiratory	0.004945683	0.03716225	1.004957933	0.894127339	47725	895	46830	FALSE	FALSE
428.2	Heart failure NOS	circulatory system	-0.003428123	0.025873578	0.996577747	0.894592688	55961	1786	54175	FALSE	FALSE
172.2	Other non-epithelial cancer of skin	neoplasms	-0.002545298	0.019440371	0.997457938	0.895831884	59739	3411	56328	FALSE	FALSE
174.11	Malignant neoplasm of female breast	neoplasms	0.002935513	0.022560855	1.002939825	0.896475202	61498	2457	59041	FALSE	FALSE
368.9	Subjective visual disturbances	sense organs	0.007624169	0.058779465	1.007653307	0.896797425	61685	329	61356	FALSE	FALSE
536.3	Gastroparesis	digestive	-0.006845214	0.053197653	0.993178162	0.897614736	57711	401	57310	FALSE	FALSE
696	Psoriasis and related disorders	dermatologic	0.004632258	0.03643554	1.004643004	0.898832989	55392	865	54527	FALSE	FALSE
41	Bacterial infection NOS	infectious diseases	-0.002019194	0.015936628	0.997982843	0.899176681	60319	4854	55465	FALSE	FALSE
70.9	Hepatitis NOS	infectious diseases	-0.00725521	0.057724042	0.992771045	0.899979026	54613	342	54271	FALSE	FALSE
360	Disorders of the globe	sense organs	-0.010765249	0.085882264	0.989292488	0.900247321	60621	155	60466	FALSE	FALSE
196	Radiotherapy	neoplasms	-0.003463166	0.027690392	0.996542824	0.900470164	51297	1529	49768	FALSE	FALSE
385.3	Cholesteatoma	sense organs	0.011738931	0.094734358	1.011808103	0.901383217	58200	126	58074	FALSE	FALSE
752.11	Spina bifida	congenital anomalies	0.010426681	0.084562106	1.010481228	0.90186792	64867	160	64707	FALSE	FALSE
459	Other disorders of circulatory system	circulatory system	-0.00437783	0.036863679	0.995631738	0.90546765	55393	848	54545	FALSE	FALSE
537	Other disorders of stomach and duodenum	digestive	-0.004251053	0.035897869	0.99575797	0.905734281	58199	889	57310	FALSE	FALSE
211	Benign neoplasm of other parts of digestive system	neoplasms	0.006563773	0.05556072	1.006585362	0.905959158	60340	368	59972	FALSE	FALSE
446	Polyarteritis nodosa and allied conditions	circulatory system	-0.005548422	0.047590527	0.994466942	0.90718758	55446	502	54944	FALSE	FALSE
613.8	Other specified disorders of breast	genitourinary	0.006651164	0.057058829	1.006673333	0.907203357	63194	350	62844	FALSE	FALSE
614.5	Inflammatory disease of cervix, vagina, and vulva	genitourinary	-0.004807319	0.041335992	0.995204217	0.90741587	63055	677	62378	FALSE	FALSE
187.2	Malignant neoplasm of testis	neoplasms	0.011844711	0.101925742	1.011915137	0.907486729	63847	111	63736	FALSE	FALSE
611.11	Mammographic microcalcification	genitourinary	-0.005747912	0.049641798	0.994268575	0.907820756	60278	467	59811	FALSE	FALSE
427.7	Tachycardia NOS	circulatory system	0.001835925	0.016228574	1.001837612	0.909928134	47078	4855	42223	FALSE	FALSE
571.8	Liver abscess and sequelae of chronic liver disease	digestive	-0.003194336	0.028717396	0.996810761	0.911431202	54847	1416	53431	FALSE	FALSE
333	Extrapyramidal disease and abnormal movement disorders	neurological	-0.003500127	0.031628114	0.996505992	0.911881966	52534	1161	51373	FALSE	FALSE
164	Cancer of intrathoracic organs	neoplasms	0.010830159	0.101357589	1.010889018	0.914907192	63146	110	63036	FALSE	FALSE
626.8	Infertility, female	genitourinary	-0.009889345	0.092626551	0.990159394	0.914974805	55685	133	55552	FALSE	FALSE
741.4	Joint effusions	musculoskeletal	-0.003741425	0.035313848	0.996265565	0.915623754	56763	922	55841	FALSE	FALSE
81	Infection/inflammation of internal prosthetic device; implant; and graft	infectious diseases	-0.003007713	0.029382301	0.996996806	0.918467135	63107	1339	61768	FALSE	FALSE
255.1	Adrenal hyperfunction	endocrine/metabolic	-0.007424372	0.072830143	0.992603121	0.918803571	57656	213	57443	FALSE	FALSE
281.12	Other vitamin B12 deficiency anemia	hematopoietic	-0.004614778	0.045663608	0.995395854	0.919502595	44470	554	43916	FALSE	FALSE
772.4	Rhabdomyolysis	symptoms	0.008508457	0.084444842	1.008544757	0.919742912	58371	159	58212	FALSE	FALSE
613	Other nonmalignant breast conditions	genitourinary	-0.003207186	0.031881196	0.996797951	0.919869536	63992	1148	62844	FALSE	FALSE
193	Thyroid cancer	neoplasms	-0.004398855	0.044240337	0.995610805	0.920796171	64824	584	64240	FALSE	FALSE
359	Muscular dystrophies and other myopathies	neurological	0.003301552	0.03341236	1.003307008	0.921287309	60618	1041	59577	FALSE	FALSE
591	Urinary tract infection	genitourinary	0.001297423	0.013491558	1.001298265	0.923389128	57205	7466	49739	FALSE	FALSE
270.32	Paraproteinemia	endocrine/metabolic	-0.005641028	0.058680666	0.994374852	0.923416569	62798	333	62465	FALSE	FALSE
371.1	Uveitis, noninfectious or NOS	sense organs	-0.006328735	0.06628271	0.99369125	0.92393284	58011	259	57752	FALSE	FALSE
198.5	Secondary malignancy of brain/spine	neoplasms	0.003229788	0.034777352	1.003235009	0.926006488	50721	953	49768	FALSE	FALSE
433.21	Cerebral artery occlusion, with cerebral infarction	circulatory system	0.002393665	0.027107057	1.002396532	0.929634955	57641	1610	56031	FALSE	FALSE
750.2	Lower gastrointestinal congenital anomalies	congenital anomalies	-0.005775493	0.065940895	0.994241154	0.93020581	62743	265	62478	FALSE	FALSE
284	Aplastic anemia	hematopoietic	-0.002607515	0.029958424	0.997395881	0.930641471	45220	1304	43916	FALSE	FALSE
365.2	Primary angle-closure glaucoma	sense organs	0.006930531	0.079825322	1.006954603	0.930813629	60646	180	60466	FALSE	FALSE
604.1	Redundant prepuce and phimosis/BXO	genitourinary	0.005621511	0.065110783	1.005637341	0.931198024	58653	286	58367	FALSE	FALSE
530.14	Reflux esophagitis	digestive	0.003949178	0.04626485	1.003956987	0.931975008	42575	534	42041	FALSE	FALSE
312	Conduct disorders	mental disorders	-0.004392874	0.052198641	0.995616761	0.932931716	61918	430	61488	FALSE	FALSE
444	Arterial embolism and thrombosis	circulatory system	0.004348585	0.052710355	1.004358054	0.934249407	55352	408	54944	FALSE	FALSE
217	Vascular hamartomas and non-neoplastic nevi	neoplasms	-0.00579342	0.070432758	0.99422333	0.93444424	59525	231	59294	FALSE	FALSE
379.1	Scleritis and episcleritis	sense organs	0.008057308	0.098068445	1.008089856	0.934519441	57889	118	57771	FALSE	FALSE
215	Other benign neoplasm of connective and other soft tissue	neoplasms	-0.00817517	0.099709748	0.991858155	0.93465492	64739	114	64625	FALSE	FALSE
656.4	Hemorrhage of fetus or newborn	pregnancy complications	-0.008695242	0.106134845	0.991342452	0.934705268	64849	113	64736	FALSE	FALSE
145.3	Cancer of major salivary glands	neoplasms	-0.007590333	0.093903563	0.9924384	0.935576231	64317	129	64188	FALSE	FALSE
994	Sepsis and SIRS	injuries & poisonings	-0.001430363	0.018184365	0.99857066	0.937303908	63984	3671	60313	FALSE	FALSE
495.1	Chronic obstructive asthma	respiratory	-0.004734986	0.060335667	0.995276207	0.937448317	52725	311	52414	FALSE	FALSE
930	Allergic reaction to food	injuries & poisonings	-0.003738995	0.048444456	0.996267987	0.938479507	53723	487	53236	FALSE	FALSE
369.2	Eye infection, viral	sense organs	0.007209343	0.093412513	1.007235393	0.93848235	57882	130	57752	FALSE	FALSE
290.13	Senile dementia	mental disorders	0.006091995	0.080845897	1.006110589	0.939933719	53675	185	53490	FALSE	FALSE
418.1	Precordial pain	circulatory system	-0.002699068	0.035889525	0.997304572	0.940051699	45058	904	44154	FALSE	FALSE
252.2	Hypoparathyroidism	endocrine/metabolic	-0.007657493	0.101977707	0.992371751	0.940143206	57551	108	57443	FALSE	FALSE
715	Other inflammatory spondylopathies	musculoskeletal	-0.003046423	0.040647941	0.996958213	0.940257248	57124	695	56429	FALSE	FALSE
733.4	Aseptic necrosis of bone	musculoskeletal	-0.004617029	0.062091656	0.995393613	0.940725306	54839	294	54545	FALSE	FALSE
367.8	Hypermetropia	sense organs	-0.004461425	0.061294466	0.995548512	0.941975813	61457	305	61152	FALSE	FALSE
536	Disorders of function of stomach	digestive	-0.002154298	0.02969662	0.997848021	0.942169355	58620	1310	57310	FALSE	FALSE
610.3	Fibrosclerosis of breast	genitourinary	-0.007344875	0.102228996	0.992682032	0.942723446	59919	108	59811	FALSE	FALSE
752	Nervous system congenital anomalies	congenital anomalies	0.003266784	0.048857294	1.003272125	0.946690142	65196	489	64707	FALSE	FALSE
840	Sprains and strains	injuries & poisonings	0.001515954	0.02371736	1.001517104	0.949035926	60502	2093	58409	FALSE	FALSE
580.12	Non-proliferative glomerulonephritis	genitourinary	-0.005993696	0.094390093	0.99402423	0.949368991	50379	127	50252	FALSE	FALSE
458.2	Iatrogenic hypotension	circulatory system	-0.005890955	0.094275066	0.994126363	0.950175108	54673	128	54545	FALSE	FALSE
912	Insect bite	injuries & poisonings	0.005456852	0.08761019	1.005471768	0.950335409	64494	149	64345	FALSE	FALSE
696.4	Psoriasis	dermatologic	-0.002285476	0.036706845	0.997717134	0.950353445	55379	852	54527	FALSE	FALSE
227	Benign neoplasm of other endocrine glands and related structures	neoplasms	-0.003051725	0.050960974	0.996952927	0.952248372	64679	439	64240	FALSE	FALSE
149.1	Cancer of oropharynx	neoplasms	-0.002764233	0.049747689	0.997239584	0.9556883	64653	465	64188	FALSE	FALSE
459.1	Hemorrhage NOS	circulatory system	0.004310887	0.077994003	1.004320192	0.955921745	54732	187	54545	FALSE	FALSE
574.12	Cholelithiasis with other cholecystitis	digestive	0.003812272	0.072379398	1.003819548	0.957994303	60706	217	60489	FALSE	FALSE
770	Myalgia and myositis unspecified	symptoms	-0.001035322	0.019781007	0.998965214	0.958258414	62996	3091	59905	FALSE	FALSE
317.11	Alcoholic liver damage	mental disorders	-0.002466152	0.048750354	0.997536886	0.959654329	52171	483	51688	FALSE	FALSE
359.2	Myopathy	neurological	-0.001681007	0.034409404	0.998320405	0.961036347	60560	983	59577	FALSE	FALSE
426	Cardiac conduction disorders	circulatory system	-0.000886148	0.01834197	0.999114244	0.961467107	46164	3941	42223	FALSE	FALSE
379.2	Disorders of vitreous body	sense organs	0.001338156	0.028342128	1.001339052	0.96234236	59259	1488	57771	FALSE	FALSE
962.1	Adrenal cortical steroids causing adverse effects in therapeutic use	injuries & poisonings	0.003571045	0.079979783	1.003577429	0.964386811	51643	176	51467	FALSE	FALSE
327.1	Hypersomnia	neurological	0.003002214	0.068227424	1.003006725	0.964901978	51320	244	51076	FALSE	FALSE
368	Visual disturbances	sense organs	0.001150668	0.028168749	1.001151331	0.967416188	62817	1461	61356	FALSE	FALSE
947	Urticaria	injuries & poisonings	0.002087431	0.051398961	1.002089612	0.967604955	53665	429	53236	FALSE	FALSE
939	Atopic/contact dermatitis due to other or unspecified	dermatologic	0.000925419	0.022856772	1.000925847	0.967704284	55490	2254	53236	FALSE	FALSE
653	Problems associated with amniotic cavity and membranes	pregnancy complications	0.001940165	0.048487046	1.001942048	0.968081896	65329	497	64832	FALSE	FALSE
618.2	Uterine/Uterovaginal prolapse	genitourinary	0.002738651	0.071240123	1.002742405	0.969334847	65223	224	64999	FALSE	FALSE
754	Congenital musculoskeletal deformities of spine	congenital anomalies	0.003233367	0.086475484	1.0032386	0.970173596	64231	152	64079	FALSE	FALSE
809	Fracture of unspecified bones	injuries & poisonings	-0.000862997	0.023242408	0.999137376	0.970381146	57137	2183	54954	FALSE	FALSE
430.2	Intracerebral hemorrhage	circulatory system	-0.001639238	0.047704638	0.998362105	0.972588299	56532	501	56031	FALSE	FALSE
370.3	Keratoconjunctivitis	sense organs	0.00167439	0.049743852	1.001675793	0.973148078	58218	466	57752	FALSE	FALSE
574	Cholelithiasis and cholecystitis	digestive	0.000846717	0.025937364	1.000847076	0.973957937	62230	1741	60489	FALSE	FALSE
333.1	Essential tremor	neurological	0.001309536	0.046670939	1.001310394	0.977615155	51903	530	51373	FALSE	FALSE
379.9	Pain, swelling or discharge of eye	sense organs	-0.002171744	0.080566994	0.997830612	0.978495023	57946	175	57771	FALSE	FALSE
550.5	Ventral hernia	digestive	-0.00117088	0.043640521	0.998829805	0.978595233	58840	602	58238	FALSE	FALSE
481	Influenza	respiratory	0.001205774	0.052646521	1.001206501	0.981727481	51728	416	51312	FALSE	FALSE
560.2	Impaction of intestine	digestive	0.002411423	0.105665235	1.002414332	0.981792783	45859	102	45757	FALSE	FALSE
727.1	Synovitis and tenosynovitis	musculoskeletal	-0.000552744	0.028578356	0.999447409	0.98456881	52635	1436	51199	FALSE	FALSE
384.4	Perforation of tympanic membrane	sense organs	-0.001157358	0.065288329	0.998843312	0.985856745	58340	266	58074	FALSE	FALSE
654	Other and unspecified complications of birth; puerperium affecting management of mother	pregnancy complications	0.001534858	0.086910922	1.001536037	0.985909986	64984	152	64832	FALSE	FALSE
282	Hereditary hemolytic anemias	hematopoietic	-0.001366378	0.087186776	0.998634555	0.987496186	44071	155	43916	FALSE	FALSE
283	Acquired hemolytic anemias	hematopoietic	-0.001255967	0.083594179	0.998744822	0.988012578	44079	163	43916	FALSE	FALSE
38.1	Gram negative septicemia	infectious diseases	-0.000597288	0.042153767	0.999402891	0.988694947	56109	644	55465	FALSE	FALSE
198.4	Secondary malignant neoplasm of liver	neoplasms	0.000353892	0.025684841	1.000353955	0.989006891	51556	1788	49768	FALSE	FALSE
367.2	Astigmatism	sense organs	-0.00058967	0.048021621	0.999410503	0.990202808	61650	498	61152	FALSE	FALSE
526	Diseases of the jaws	digestive	-0.000467917	0.045545118	0.999532193	0.991802919	61607	551	61056	FALSE	FALSE
972	Poisoning by agents primarily affecting the cardiovascular system	injuries & poisonings	0.000808869	0.081443761	1.000809196	0.992075839	51638	171	51467	FALSE	FALSE
253	Disorders of the pituitary gland and its hypothalamic control	endocrine/metabolic	0.00033622	0.03996745	1.000336277	0.99328799	58160	717	57443	FALSE	FALSE
634	Miscarriage; stillbirth	pregnancy complications	0.00046391	0.058182716	1.000464018	0.99363827	63890	346	63544	FALSE	FALSE
242.2	Toxic multinodular goiter	endocrine/metabolic	0.000694559	0.098353665	1.000694801	0.994365501	53452	117	53335	FALSE	FALSE
597.8	Urethral hypermobility/ISD	genitourinary	0.000433096	0.073564802	1.000433189	0.995302668	60012	212	59800	FALSE	FALSE
172.3	Carcinoma in situ of skin	neoplasms	-0.000348775	0.059639456	0.999651285	0.995333946	56653	325	56328	FALSE	FALSE
756	Other congenital musculoskeletal anomalies	congenital anomalies	-0.000321829	0.058842617	0.999678223	0.995636143	64416	337	64079	FALSE	FALSE
174.3	Neoplasm of uncertain behavior of breast	neoplasms	0.00050469	0.097108767	1.000504817	0.995853285	59161	120	59041	FALSE	FALSE
807	Fracture of ribs	injuries & poisonings	-0.000142114	0.047250452	0.999857896	0.99760022	55468	514	54954	FALSE	FALSE
540.1	Appendicitis	digestive	-0.00015406	0.064342053	0.999845952	0.998089559	65929	276	65653	FALSE	FALSE
519.1	Tracheostomy complications	respiratory	0.000163851	0.097933281	1.000163864	0.998665069	59717	118	59599	FALSE	FALSE
429	Ill-defined descriptions and complications of heart disease	circulatory system	-5.25E-05	0.034412195	0.99994753	0.998783395	55150	975	54175	FALSE	FALSE
259.3	Delay in sexual development and puberty NEC	endocrine/metabolic	NA	NA	NA	NA	57512	69	57443	NA	NA
727.8	Plica syndrome	musculoskeletal	NA	NA	NA	NA	51264	65	51199	NA	NA
620	Dysplasia of female genital organs	genitourinary	NA	NA	NA	NA	65163	67	65096	NA	NA
614.54	Abscess or ulceration of vulva	genitourinary	NA	NA	NA	NA	62431	53	62378	NA	NA
526.5	Inflammatory conditions of jaw	digestive	NA	NA	NA	NA	61153	97	61056	NA	NA
346.2	Nonspecific abnormal results of function study of brain and central nervous system	neurological	NA	NA	NA	NA	51392	19	51373	NA	NA
384.1	Myringitis	sense organs	NA	NA	NA	NA	58094	20	58074	NA	NA
525.2	Atrophy of edentulous alveolar ridge	digestive	NA	NA	NA	NA	61071	15	61056	NA	NA
389.3	Degenerative and vascular disorders of ear	sense organs	NA	NA	NA	NA	58695	19	58676	NA	NA
327.72	Sleep related leg cramps	neurological	NA	NA	NA	NA	51105	29	51076	NA	NA
255.12	Hyperaldosteronism	endocrine/metabolic	NA	NA	NA	NA	57488	45	57443	NA	NA
441.2	Chronic vascular insufficiency of intestine	circulatory system	NA	NA	NA	NA	55007	63	54944	NA	NA
149.2	Cancer of nasopharynx	neoplasms	NA	NA	NA	NA	64284	96	64188	NA	NA
592.3	Urethral stricture due to infecton	genitourinary	NA	NA	NA	NA	49741	2	49739	NA	NA
276.8	Polydipsia	endocrine/metabolic	NA	NA	NA	NA	44143	28	44115	NA	NA
526.3	Anomalies of jaw size/symmetry	digestive	NA	NA	NA	NA	61155	99	61056	NA	NA
686.3	Pilonidal cyst	dermatologic	NA	NA	NA	NA	55547	65	55482	NA	NA
130	Spirochetal infection	infectious diseases	NA	NA	NA	NA	64082	47	64035	NA	NA
279.2	Autoimmune disease NEC	endocrine/metabolic	NA	NA	NA	NA	61387	45	61342	NA	NA
362.1	Retinopathy of prematurity	sense organs	NA	NA	NA	NA	60098	94	60004	NA	NA
277.51	Lipoprotein disorders	endocrine/metabolic	NA	NA	NA	NA	63263	84	63179	NA	NA
528.12	Oral aphthae	digestive	NA	NA	NA	NA	62118	76	62042	NA	NA
609	Male infertility and abnormal spermatozoa	genitourinary	NA	NA	NA	NA	58407	40	58367	NA	NA
691.3	Congenital pigmentary anomalies of skin	dermatologic	NA	NA	NA	NA	56964	32	56932	NA	NA
521.2	Dental abrasion, erosion and attrition	digestive	NA	NA	NA	NA	61057	1	61056	NA	NA
701.5	Abnormal granulation tissue	dermatologic	NA	NA	NA	NA	59625	94	59531	NA	NA
303.1	Dissociative disorder	mental disorders	NA	NA	NA	NA	41618	22	41596	NA	NA
110.2	Dermatomycoses	infectious diseases	NA	NA	NA	NA	57584	88	57496	NA	NA
362.5	Toxic maculopathy of retina	sense organs	NA	NA	NA	NA	60083	79	60004	NA	NA
364.51	Fuchs' dystrophy	sense organs	NA	NA	NA	NA	60558	92	60466	NA	NA
303.3	Psychogenic disorder	mental disorders	NA	NA	NA	NA	41682	86	41596	NA	NA
790	Nonspecific findings on examination of blood	symptoms	NA	NA	NA	NA	63815	19	63796	NA	NA
988	Toxic effect of noxious substances eaten as food	injuries & poisonings	NA	NA	NA	NA	65986	6	65980	NA	NA
364.41	Keratoconus	sense organs	NA	NA	NA	NA	60499	33	60466	NA	NA
604.2	Vascular disorders of penis	genitourinary	NA	NA	NA	NA	58367	NA	NA	NA	NA
130.1	Lyme disease	infectious diseases	NA	NA	NA	NA	64038	3	64035	NA	NA
270.34	Alpha-1-antitrypsin deficiency	endocrine/metabolic	NA	NA	NA	NA	62555	90	62465	NA	NA
446.3	Hypersensitivity angiitis	circulatory system	NA	NA	NA	NA	54983	39	54944	NA	NA
426.25	Other heart block	circulatory system	NA	NA	NA	NA	42261	38	42223	NA	NA
609.2	Abnormal spermatozoa	genitourinary	NA	NA	NA	NA	58387	20	58367	NA	NA
626.15	Infertility, female, associated with anovulation	genitourinary	NA	NA	NA	NA	55581	29	55552	NA	NA
286.13	Congenital factor VIII disorder	hematopoietic	NA	NA	NA	NA	52093	73	52020	NA	NA
446.8	Thrombotic microangiopathy	circulatory system	NA	NA	NA	NA	54971	27	54944	NA	NA
444.5	Atheroembolism	circulatory system	NA	NA	NA	NA	54953	9	54944	NA	NA
261.41	Rickets or osteomalacia	endocrine/metabolic	NA	NA	NA	NA	48048	38	48010	NA	NA
133	Arthropod-borne diseases	infectious diseases	NA	NA	NA	NA	64042	7	64035	NA	NA
756.5	Congenital osteodystrophies	congenital anomalies	NA	NA	NA	NA	64136	57	64079	NA	NA
686.2	Impetigo	dermatologic	NA	NA	NA	NA	55569	87	55482	NA	NA
614.53	Cyst or abscess of Bartholin's gland	genitourinary	NA	NA	NA	NA	62414	36	62378	NA	NA
620.1	Dysplasia of cervix	genitourinary	NA	NA	NA	NA	65102	6	65096	NA	NA
736.1	Acquired deformities of forearm	musculoskeletal	NA	NA	NA	NA	57969	9	57960	NA	NA
961	Poisoning by other anti-infectives	injuries & poisonings	NA	NA	NA	NA	51561	94	51467	NA	NA
246.2	Thyroid cyst	endocrine/metabolic	NA	NA	NA	NA	53347	12	53335	NA	NA
701.6	Acquired acanthosis nigricans	dermatologic	NA	NA	NA	NA	59595	64	59531	NA	NA
229.1	Benign neoplasm of lymph nodes	neoplasms	NA	NA	NA	NA	65674	18	65656	NA	NA
368.91	Psychophysical visual disturbances	sense organs	NA	NA	NA	NA	61424	68	61356	NA	NA
380	Disorders of external ear	sense organs	NA	NA	NA	NA	62099	86	62013	NA	NA
612.3	Congenital anomalies of breast	genitourinary	NA	NA	NA	NA	59822	11	59811	NA	NA
530.12	Ulcer of esophagus	digestive	NA	NA	NA	NA	42134	93	42041	NA	NA
750.14	Congenital anomalies of esophagus	congenital anomalies	NA	NA	NA	NA	62491	13	62478	NA	NA
444.2	Embolism and thrombosis of abdominal aorta	circulatory system	NA	NA	NA	NA	54998	54	54944	NA	NA
856	Vascular complications of surgery and medical procedures	injuries & poisonings	NA	NA	NA	NA	57047	84	56963	NA	NA
286.6	Defibrination syndrome	hematopoietic	NA	NA	NA	NA	52101	81	52020	NA	NA
870.6	Open wound of neck	injuries & poisonings	NA	NA	NA	NA	59036	20	59016	NA	NA
756.3	Congenital anomalies of muscle, tendon, fascia, and connective tissue	congenital anomalies	NA	NA	NA	NA	64164	85	64079	NA	NA
592.21	Urethral syndrome	genitourinary	NA	NA	NA	NA	49743	4	49739	NA	NA
526.1	Cysts of the jaws	digestive	NA	NA	NA	NA	61076	20	61056	NA	NA
230	Kaposi's sarcoma	neoplasms	NA	NA	NA	NA	66339	17	66322	NA	NA
270.21	Disorders of urea cycle metabolism	endocrine/metabolic	NA	NA	NA	NA	62521	56	62465	NA	NA
972.1	Cardiac rhythm regulators causing adverse effects in therapeutic use	injuries & poisonings	NA	NA	NA	NA	51487	20	51467	NA	NA
31.1	Leprosy	infectious diseases	NA	NA	NA	NA	55465	NA	NA	NA	NA
527.1	Hypertrophy of salivary gland	digestive	NA	NA	NA	NA	62047	5	62042	NA	NA
729.7	Nontraumatic compartment syndrome	musculoskeletal	NA	NA	NA	NA	51229	30	51199	NA	NA
911	Blister	injuries & poisonings	NA	NA	NA	NA	66177	29	66148	NA	NA
79.9	Viremia, NOS	infectious diseases	NA	NA	NA	NA	54368	97	54271	NA	NA
379.3	Aphakia and other disorders of lens	sense organs	NA	NA	NA	NA	57857	86	57771	NA	NA
379.51	Pigmentary iris degeneration	sense organs	NA	NA	NA	NA	57785	14	57771	NA	NA
528.4	Cysts of oral soft tissues	digestive	NA	NA	NA	NA	62060	18	62042	NA	NA
694.3	Vascular disorders of skin	dermatologic	NA	NA	NA	NA	56946	14	56932	NA	NA
729.3	Panniculitis	musculoskeletal	NA	NA	NA	NA	51240	41	51199	NA	NA
941	Adverse reaction to serum or vaccine	injuries & poisonings	NA	NA	NA	NA	53290	54	53236	NA	NA
277.6	Other deficiencies of circulating enzymes	endocrine/metabolic	NA	NA	NA	NA	63205	26	63179	NA	NA
327.6	Circadian rhythm sleep disorder	neurological	NA	NA	NA	NA	51103	27	51076	NA	NA
736.2	Acquired deformities of finger	musculoskeletal	NA	NA	NA	NA	58054	94	57960	NA	NA
756.22	Pectus carinatum	congenital anomalies	NA	NA	NA	NA	64094	15	64079	NA	NA
277.8	Carnitine deficiencies	endocrine/metabolic	NA	NA	NA	NA	63182	3	63179	NA	NA
383	Otosclerosis	sense organs	NA	NA	NA	NA	58100	26	58074	NA	NA
229	Benign neoplasm of unspecified sites	neoplasms	NA	NA	NA	NA	65710	54	65656	NA	NA
347	Cataplexy and narcolepsy	neurological	NA	NA	NA	NA	51432	59	51373	NA	NA
368.3	Anisometropia	sense organs	NA	NA	NA	NA	61398	42	61356	NA	NA
732.7	Osteochondritis dissecans	musculoskeletal	NA	NA	NA	NA	54603	58	54545	NA	NA
187.1	Malignant neoplasm of unspecified male genital organ	neoplasms	NA	NA	NA	NA	63769	33	63736	NA	NA
286.4	Acquired coagulation factor deficiency	hematopoietic	NA	NA	NA	NA	52110	90	52020	NA	NA
452.1	Iatrogenic pulmonary embolism and infarction	circulatory system	NA	NA	NA	NA	51231	61	51170	NA	NA
722.3	Schmorl's nodes	musculoskeletal	NA	NA	NA	NA	53333	1	53332	NA	NA
315.1	Learning disorder	mental disorders	NA	NA	NA	NA	61529	41	61488	NA	NA
989	Toxic effect of other substances, chiefly nonmedicinal as to source	injuries & poisonings	NA	NA	NA	NA	66008	28	65980	NA	NA
376	Disorders of the orbit	sense organs	NA	NA	NA	NA	57819	48	57771	NA	NA
575.6	Cholesterolosis of gallbladder	digestive	NA	NA	NA	NA	60505	16	60489	NA	NA
702.4	Degenerative skin disorders	dermatologic	NA	NA	NA	NA	54913	11	54902	NA	NA
81.1	Graft-versus-host disease	infectious diseases	NA	NA	NA	NA	61832	64	61768	NA	NA
592.2	Urethritis and urethral syndrome	genitourinary	NA	NA	NA	NA	49780	41	49739	NA	NA
691.1	Ichthyosis congenita	dermatologic	NA	NA	NA	NA	56936	4	56932	NA	NA
290.12	Dementia with cerebral degenerations	mental disorders	NA	NA	NA	NA	53584	94	53490	NA	NA
695.21	Dermatitis herpetiformis	dermatologic	NA	NA	NA	NA	56955	23	56932	NA	NA
145.1	Cancer of lip	neoplasms	NA	NA	NA	NA	64207	19	64188	NA	NA
656.1	Isoimmunization of fetus or newborn	pregnancy complications	NA	NA	NA	NA	64774	38	64736	NA	NA
253.3	Diabetes insipidus	endocrine/metabolic	NA	NA	NA	NA	57526	83	57443	NA	NA
732.1	Juvenile osteochondrosis	musculoskeletal	NA	NA	NA	NA	54613	68	54545	NA	NA
334.21	Amyotrophic Lateral Sclerosis	neurological	NA	NA	NA	NA	51441	68	51373	NA	NA
750.5	Congenital hypertrophic pyloric stenosis	congenital anomalies	NA	NA	NA	NA	62506	28	62478	NA	NA
983	Toxic effect of corrosive aromatics, acids, and caustic alkalis	injuries & poisonings	NA	NA	NA	NA	65983	3	65980	NA	NA
509.5	Respiratory arrest	respiratory	NA	NA	NA	NA	46604	64	46540	NA	NA
253.11	Acromegaly and gigantism	endocrine/metabolic	NA	NA	NA	NA	57473	30	57443	NA	NA
624.2	Atrophy of female genital tract	genitourinary	NA	NA	NA	NA	61702	3	61699	NA	NA
694.1	Vitiligo	dermatologic	NA	NA	NA	NA	56980	48	56932	NA	NA
259.8	Polyglandular activity in multiple endocrine adenomatosis	endocrine/metabolic	NA	NA	NA	NA	57478	35	57443	NA	NA
580.11	Proliferative glomerulonephritis	genitourinary	NA	NA	NA	NA	50341	89	50252	NA	NA
735.22	Claw toe (acquired)	musculoskeletal	NA	NA	NA	NA	57987	27	57960	NA	NA
637	Short gestation; low birth weight; and fetal growth retardation	pregnancy complications	NA	NA	NA	NA	63428	83	63345	NA	NA
870.4	Open wound of nose and sinus	injuries & poisonings	NA	NA	NA	NA	59043	27	59016	NA	NA
70.1	Viral hepatitis A	infectious diseases	NA	NA	NA	NA	54287	16	54271	NA	NA
363.4	Choroidal degenerations	sense organs	NA	NA	NA	NA	60471	5	60466	NA	NA
513.32	Orthopnea	respiratory	NA	NA	NA	NA	61336	87	61249	NA	NA
386.21	Central origin vertigo	sense organs	NA	NA	NA	NA	56961	91	56870	NA	NA
573.1	Chronic passive congestion of liver	digestive	NA	NA	NA	NA	53482	51	53431	NA	NA
270.33	Amyloidosis	endocrine/metabolic	NA	NA	NA	NA	62543	78	62465	NA	NA
360.2	Progressive myopia	sense organs	NA	NA	NA	NA	60564	98	60466	NA	NA
218.2	Other benign neoplasm of uterus	neoplasms	NA	NA	NA	NA	60843	13	60830	NA	NA
598.4	Other cells and casts in urine	genitourinary	NA	NA	NA	NA	65445	NA	NA	NA	NA
134.1	Intestinal helminthiases	infectious diseases	NA	NA	NA	NA	64050	15	64035	NA	NA
589	Abnormal results of function study of kidney	genitourinary	NA	NA	NA	NA	50306	54	50252	NA	NA
260.7	Polyphagia	endocrine/metabolic	NA	NA	NA	NA	48027	17	48010	NA	NA
580.14	Chronic glomerulonephritis, NOS	genitourinary	NA	NA	NA	NA	50341	89	50252	NA	NA
986	Toxic effect of carbon monoxide	injuries & poisonings	NA	NA	NA	NA	65984	4	65980	NA	NA
592.12	Chronic cystitis	genitourinary	NA	NA	NA	NA	49797	58	49739	NA	NA
716.8	Palindromic rheumatism	musculoskeletal	NA	NA	NA	NA	54978	14	54964	NA	NA
270.1	Disturbances of amino-acid transport	endocrine/metabolic	NA	NA	NA	NA	62552	87	62465	NA	NA
586.3	Vascular disorders of kidney/hypertrophy	genitourinary	NA	NA	NA	NA	50322	70	50252	NA	NA
938.1	Acute dermatitis due to solar radiation	injuries & poisonings	NA	NA	NA	NA	53256	20	53236	NA	NA
253.7	Other disorders of neurohypophysis	endocrine/metabolic	NA	NA	NA	NA	57538	95	57443	NA	NA
131	Protozoan infection	infectious diseases	NA	NA	NA	NA	64056	21	64035	NA	NA
586.11	Small kidney	genitourinary	NA	NA	NA	NA	50262	10	50252	NA	NA
411.9	Other acute and subacute forms of ischemic heart disease	circulatory system	NA	NA	NA	NA	49791	91	49700	NA	NA
711.3	Behcet's syndrome	musculoskeletal	NA	NA	NA	NA	55009	45	54964	NA	NA
647.3	Major puerperal infection	pregnancy complications	NA	NA	NA	NA	65532	39	65493	NA	NA
132.1	Pediculosis and phthirus infestation	infectious diseases	NA	NA	NA	NA	64066	31	64035	NA	NA
420.1	Myocarditis	circulatory system	NA	NA	NA	NA	60295	37	60258	NA	NA
259.2	Carcinoid syndrome	endocrine/metabolic	NA	NA	NA	NA	57522	79	57443	NA	NA
429.2	Abnormal function study of cardiovascular system	circulatory system	NA	NA	NA	NA	54234	59	54175	NA	NA
733.9	Chondromalacia	musculoskeletal	NA	NA	NA	NA	54584	39	54545	NA	NA
291.1	Transient mental disorders due to conditions classified elsewhere	mental disorders	NA	NA	NA	NA	53554	64	53490	NA	NA
433.32	Moyamoya disease	circulatory system	NA	NA	NA	NA	56052	21	56031	NA	NA
695.2	Bullous dermatoses	dermatologic	NA	NA	NA	NA	56995	63	56932	NA	NA
704.12	Telogen effluvium	dermatologic	NA	NA	NA	NA	61829	69	61760	NA	NA
359.1	Muscular dystrophies	neurological	NA	NA	NA	NA	59652	75	59577	NA	NA
626.4	Premenstrual tension syndromes	genitourinary	NA	NA	NA	NA	55587	35	55552	NA	NA
965.3	Salicylates causing adverse effects in therapeutic use	injuries & poisonings	NA	NA	NA	NA	51483	16	51467	NA	NA
324.1	Jakob-Creutzfeldt disease	neurological	NA	NA	NA	NA	65094	NA	NA	NA	NA
245.1	Thyroiditis, acute and subacute	endocrine/metabolic	NA	NA	NA	NA	53384	49	53335	NA	NA
250.5	Glycosuria or Acetonuria	endocrine/metabolic	NA	NA	NA	NA	51318	36	51282	NA	NA
601.4	Balanoposthitis	genitourinary	NA	NA	NA	NA	59379	36	59343	NA	NA
282.8	Other hemoglobinopathies	hematopoietic	NA	NA	NA	NA	43955	39	43916	NA	NA
741.5	Hemarthrosis	musculoskeletal	NA	NA	NA	NA	55876	35	55841	NA	NA
526.42	Arthralgia/ankylosis of temporomandibular joint	digestive	NA	NA	NA	NA	61100	44	61056	NA	NA
705.3	Hidradenitis	dermatologic	NA	NA	NA	NA	60028	99	59929	NA	NA
287.4	Qualitative platelet defects	hematopoietic	NA	NA	NA	NA	52049	29	52020	NA	NA
289.9	Abnormality of red blood cells	hematopoietic	NA	NA	NA	NA	49877	58	49819	NA	NA
985	Toxic effect of other metals	injuries & poisonings	NA	NA	NA	NA	65992	12	65980	NA	NA
292.12	Symbolic dysfunction	mental disorders	NA	NA	NA	NA	53547	57	53490	NA	NA
385.5	Tympanosclerosis and middle ear disease related to otitis media	sense organs	NA	NA	NA	NA	58122	48	58074	NA	NA
222	Benign neoplasm of male genital organs	neoplasms	NA	NA	NA	NA	63751	15	63736	NA	NA
283.21	Hemolytic-uremic syndrome	hematopoietic	NA	NA	NA	NA	43955	39	43916	NA	NA
656.9	Neonatal bradycardia or tachycardia	pregnancy complications	NA	NA	NA	NA	64819	83	64736	NA	NA
716.1	Unspecified polyarthropathy or polyarthritis	musculoskeletal	NA	NA	NA	NA	54999	35	54964	NA	NA
816	Cerebral laceration and contusion	injuries & poisonings	NA	NA	NA	NA	63859	37	63822	NA	NA
721.8	Other allied disorders of spine	musculoskeletal	NA	NA	NA	NA	53360	28	53332	NA	NA
750.22	Congenital anomaly of gallbladder, bile ducts, liver, pancreas	congenital anomalies	NA	NA	NA	NA	62575	97	62478	NA	NA
976	Poisoning by agents primarily affecting skin & mucous membrane, ophthalmological, otorhinolaryngological, & dental drugs	injuries & poisonings	NA	NA	NA	NA	51473	6	51467	NA	NA
710.2	Periostitis	musculoskeletal	NA	NA	NA	NA	54968	4	54964	NA	NA
90.2	Gonococcal infections	infectious diseases	NA	NA	NA	NA	65964	31	65933	NA	NA
221	Benign neoplasm of other female genital organs	neoplasms	NA	NA	NA	NA	57927	39	57888	NA	NA
794	Abnormal results of other function studies (bladder, pancreas, placenta, spleen, etc)	symptoms	NA	NA	NA	NA	66260	15	66245	NA	NA
8.7	Intestinal infection due to protozoa	infectious diseases	NA	NA	NA	NA	63475	7	63468	NA	NA
199.4	Neurofibromatosis	neoplasms	NA	NA	NA	NA	49839	71	49768	NA	NA
259.1	Nonspecific abnormal results of other endocrine function study	endocrine/metabolic	NA	NA	NA	NA	57449	6	57443	NA	NA
750.11	Esophageal atresia/tracheoesophageal fistula	congenital anomalies	NA	NA	NA	NA	62502	24	62478	NA	NA
145.4	Cancer of the gums	neoplasms	NA	NA	NA	NA	64259	71	64188	NA	NA
187.8	Neoplasm of uncertain behavior of male genital organs	neoplasms	NA	NA	NA	NA	63750	14	63736	NA	NA
270.31	Polyclonal hypergammaglobulinemia	endocrine/metabolic	NA	NA	NA	NA	62469	4	62465	NA	NA
965.2	Antirheumatics causing adverse effects in therapeutic use	injuries & poisonings	NA	NA	NA	NA	51469	2	51467	NA	NA
789.1	Persistent vomiting	symptoms	NA	NA	NA	NA	49442	86	49356	NA	NA
984	Toxic effect of lead and its compounds (including fumes)	injuries & poisonings	NA	NA	NA	NA	65983	3	65980	NA	NA
132	Infestation (lice, mites)	infectious diseases	NA	NA	NA	NA	64106	71	64035	NA	NA
870.2	Open wound of ear	injuries & poisonings	NA	NA	NA	NA	59030	14	59016	NA	NA
731	Osteitis deformans and osteopathies associated with other disorders classified elsewhere	musculoskeletal	NA	NA	NA	NA	54617	72	54545	NA	NA
823	Fracture of tibia and fibula	injuries & poisonings	NA	NA	NA	NA	53809	1	53808	NA	NA
446.1	Thromboangiitis obliterans	circulatory system	NA	NA	NA	NA	54949	5	54944	NA	NA
704.11	Alopecia Areata	dermatologic	NA	NA	NA	NA	61832	72	61760	NA	NA
695.22	Pemphigus and pemphigoid	dermatologic	NA	NA	NA	NA	56967	35	56932	NA	NA
368.5	Color vision deficiencies	sense organs	NA	NA	NA	NA	61360	4	61356	NA	NA
256.1	Hyperestrogenism	endocrine/metabolic	NA	NA	NA	NA	57446	3	57443	NA	NA
281.13	Folate-deficiency anemia	hematopoietic	NA	NA	NA	NA	43936	20	43916	NA	NA
134	Helminthiases	infectious diseases	NA	NA	NA	NA	64057	22	64035	NA	NA
964	Poisoning by agents primarily affecting blood constituents	injuries & poisonings	NA	NA	NA	NA	51558	91	51467	NA	NA
365.5	Pseudoexfoliation glaucoma	sense organs	NA	NA	NA	NA	60489	23	60466	NA	NA
388	Other disorders of ear	sense organs	NA	NA	NA	NA	58771	95	58676	NA	NA
910	Superficial injury, infected	injuries & poisonings	NA	NA	NA	NA	66252	10	66242	NA	NA
687.3	Changes in skin texture	dermatologic	NA	NA	NA	NA	52119	22	52097	NA	NA
972.2	Antilipemic and antiarteriosclerotic drugs causing adverse effects in therapeutic use	injuries & poisonings	NA	NA	NA	NA	51467	NA	NA	NA	NA
728.1	Muscular calcification and ossification	musculoskeletal	NA	NA	NA	NA	51243	44	51199	NA	NA
643	Excessive vomiting in pregnancy	pregnancy complications	NA	NA	NA	NA	66150	76	66074	NA	NA
876	Posttraumatic wound infection not elsewhere classified	injuries & poisonings	NA	NA	NA	NA	59082	66	59016	NA	NA
258	Iatrogenic endocrine disorders	endocrine/metabolic	NA	NA	NA	NA	57490	47	57443	NA	NA
500.1	Extrinsic allergic alveolitis	respiratory	NA	NA	NA	NA	46562	22	46540	NA	NA
622.2	Mucous polyp of cervix	genitourinary	NA	NA	NA	NA	65145	49	65096	NA	NA
333.8	Other degenerative diseases of the basal ganglia	neurological	NA	NA	NA	NA	51460	87	51373	NA	NA
715.3	Spinal enthesopathy	musculoskeletal	NA	NA	NA	NA	56483	54	56429	NA	NA
610.2	Fibroadenosis of breast	genitourinary	NA	NA	NA	NA	59850	39	59811	NA	NA
626.21	Mittelschmerz	genitourinary	NA	NA	NA	NA	55555	3	55552	NA	NA
613.9	Breast disorder NOS	genitourinary	NA	NA	NA	NA	62880	36	62844	NA	NA
346.3	Nonspecific abnormal findings in cerebrospinal fluid	neurological	NA	NA	NA	NA	51386	13	51373	NA	NA
41.21	Rheumatic fever / chorea	infectious diseases	NA	NA	NA	NA	55479	14	55465	NA	NA
289.3	Personal history of diseases of blood and blood-forming organs	hematopoietic	NA	NA	NA	NA	49908	89	49819	NA	NA
795	Other and nonspecific abnormal cytological, histological and immunological findings	symptoms	NA	NA	NA	NA	66099	24	66075	NA	NA
535.1	Acute gastritis	digestive	NA	NA	NA	NA	57377	67	57310	NA	NA
286.12	Congenital deficiency of other clotting factors (including factor VII)	hematopoietic	NA	NA	NA	NA	52094	74	52020	NA	NA
599.8	Other symptoms involving urinary system	genitourinary	NA	NA	NA	NA	49597	92	49505	NA	NA
674	Other complications of the puerperium NEC	pregnancy complications	NA	NA	NA	NA	65968	48	65920	NA	NA
757	Congenital anomalies of the integument	congenital anomalies	NA	NA	NA	NA	63813	37	63776	NA	NA
960.3	Poisoning by antifungal antibiotics	injuries & poisonings	NA	NA	NA	NA	51469	2	51467	NA	NA
79.2	Infectious mononucleosis	infectious diseases	NA	NA	NA	NA	54362	91	54271	NA	NA
366.3	Traumatic cataract	sense organs	NA	NA	NA	NA	59482	6	59476	NA	NA
599.7	Urethral discharge	genitourinary	NA	NA	NA	NA	49508	3	49505	NA	NA
520.1	Hereditary disturbances in tooth structure	digestive	NA	NA	NA	NA	61076	20	61056	NA	NA
601.8	Other inflammatory disorders of male genital organs	genitourinary	NA	NA	NA	NA	59399	56	59343	NA	NA
285.8	Hemoglobinuria	hematopoietic	NA	NA	NA	NA	43927	11	43916	NA	NA
783.1	Postprocedural fever	symptoms	NA	NA	NA	NA	51972	88	51884	NA	NA
204.3	Monocytic leukemia	neoplasms	NA	NA	NA	NA	63385	57	63328	NA	NA
526.8	Exostosis of jaw	digestive	NA	NA	NA	NA	61066	10	61056	NA	NA
453	Chronic venous hypertension	circulatory system	NA	NA	NA	NA	51187	17	51170	NA	NA
556.11	Angiodysplasia of intestine (without mention of hemorrhage)	digestive	NA	NA	NA	NA	45798	41	45757	NA	NA
795.81	Elevated carcinoembryonic antigen [CEA]	symptoms	NA	NA	NA	NA	66146	71	66075	NA	NA
723.1	Torticollis	musculoskeletal	NA	NA	NA	NA	53383	51	53332	NA	NA
754.2	Spondylolisthesis, congenital	congenital anomalies	NA	NA	NA	NA	64165	86	64079	NA	NA
530.6	Diverticulum of esophagus, acquired	digestive	NA	NA	NA	NA	42100	59	42041	NA	NA
303.31	Gastrointestinal malfunction arising from mental factors	mental disorders	NA	NA	NA	NA	41608	12	41596	NA	NA
624.1	Dystrophy of female genital tract	genitourinary	NA	NA	NA	NA	61724	25	61699	NA	NA
614.4	Inflammatory diseases of uterus, except cervix	genitourinary	NA	NA	NA	NA	62403	25	62378	NA	NA
522.1	Pulpitis and necrosis of tooth pulp	digestive	NA	NA	NA	NA	61062	6	61056	NA	NA
614.51	Cervicitis and endocervicitis	genitourinary	NA	NA	NA	NA	62428	50	62378	NA	NA
495.11	Chronic obstructive asthma with exacerbation	respiratory	NA	NA	NA	NA	52466	52	52414	NA	NA
795.82	Elevated cancer antigen 125 [CA 125]	symptoms	NA	NA	NA	NA	66084	9	66075	NA	NA
931	Contact dermatitis and other eczema due to plants [except food]	injuries & poisonings	NA	NA	NA	NA	53294	58	53236	NA	NA
710.3	Osteopathy resulting from poliomyelitis	musculoskeletal	NA	NA	NA	NA	54966	2	54964	NA	NA
724.9	Other unspecified back disorders	musculoskeletal	NA	NA	NA	NA	53411	79	53332	NA	NA
283.2	Non-autoimmune hemolytic anemias	hematopoietic	NA	NA	NA	NA	43988	72	43916	NA	NA
325	Phlebitis and thrombophlebitis of intracranial venous sinuses	neurological	NA	NA	NA	NA	65153	59	65094	NA	NA
528.5	Diseases of lips	digestive	NA	NA	NA	NA	62109	67	62042	NA	NA
981	Toxic effect of (non-ethyl) alcohol and petroleum and other solvents	injuries & poisonings	NA	NA	NA	NA	65985	5	65980	NA	NA
381.3	Mastoiditis & related conditions	sense organs	NA	NA	NA	NA	58164	90	58074	NA	NA
81.11	Acute graft-versus-host disease	infectious diseases	NA	NA	NA	NA	61784	16	61768	NA	NA
225.2	Benign neoplasm of spinal cord, meninges	neoplasms	NA	NA	NA	NA	63984	42	63942	NA	NA
580.13	Acute glomerulonephritis, NOS	genitourinary	NA	NA	NA	NA	50300	48	50252	NA	NA
261.1	Vitamin A deficiency	endocrine/metabolic	NA	NA	NA	NA	48048	38	48010	NA	NA
754.1	Lumbosacral spondylolysis, congenital	congenital anomalies	NA	NA	NA	NA	64101	22	64079	NA	NA
394.3	Aortic valve disease	circulatory system	NA	NA	NA	NA	54354	20	54334	NA	NA
79.1	Varicella infection	infectious diseases	NA	NA	NA	NA	54291	20	54271	NA	NA
371.33	Noninfectious dermatoses of eyelid	sense organs	NA	NA	NA	NA	57756	4	57752	NA	NA
284.2	Constitutional aplastic anemia	hematopoietic	NA	NA	NA	NA	43929	13	43916	NA	NA
411.41	Aneurysm and dissection of heart	circulatory system	NA	NA	NA	NA	49773	73	49700	NA	NA
285.3	Sideroblastic anemia	hematopoietic	NA	NA	NA	NA	43926	10	43916	NA	NA
389.5	Disorders of acoustic nerve	sense organs	NA	NA	NA	NA	58699	23	58676	NA	NA
711.2	Reiter's disease	musculoskeletal	NA	NA	NA	NA	54983	19	54964	NA	NA
242.3	Exophthalmos	endocrine/metabolic	NA	NA	NA	NA	53420	85	53335	NA	NA
251.8	Abnormality of secretion of glucagon or gastrin	endocrine/metabolic	NA	NA	NA	NA	57451	8	57443	NA	NA
709.4	Polymyositis	dermatologic	NA	NA	NA	NA	56181	69	56112	NA	NA
736.3	Acquired deformities of hip	musculoskeletal	NA	NA	NA	NA	57982	22	57960	NA	NA
254	Diseases of thymus gland	endocrine/metabolic	NA	NA	NA	NA	57462	19	57443	NA	NA
255.22	Mineralocorticoid deficiency	endocrine/metabolic	NA	NA	NA	NA	57491	48	57443	NA	NA
733.6	Costochondritis	musculoskeletal	NA	NA	NA	NA	54590	45	54545	NA	NA
277.2	Other disorders of purine and pyrimidine metabolism	endocrine/metabolic	NA	NA	NA	NA	63182	3	63179	NA	NA
736.6	Unequal leg length (acquired)	musculoskeletal	NA	NA	NA	NA	58037	77	57960	NA	NA
759.1	Anomalies of endocrine glands, congenital	congenital anomalies	NA	NA	NA	NA	63800	24	63776	NA	NA
275.2	Disorders of copper metabolism	endocrine/metabolic	NA	NA	NA	NA	59140	24	59116	NA	NA
255.3	Adrenogenital disorders	endocrine/metabolic	NA	NA	NA	NA	57482	39	57443	NA	NA
202.23	Lymphosarcoma	neoplasms	NA	NA	NA	NA	63398	70	63328	NA	NA
528.3	Cellulitis and abscess of oral soft tissues	digestive	NA	NA	NA	NA	62104	62	62042	NA	NA
634.3	Ectopic pregnancy	pregnancy complications	NA	NA	NA	NA	63575	31	63544	NA	NA
964.1	Anticoagulants causing adverse effects	injuries & poisonings	NA	NA	NA	NA	51554	87	51467	NA	NA
962.3	Hormones and synthetic substitutes causing adverse effects in therapeutic use	injuries & poisonings	NA	NA	NA	NA	51474	7	51467	NA	NA
870.8	Open wound of genital organs	injuries & poisonings	NA	NA	NA	NA	59030	14	59016	NA	NA
368.7	Disorders of accommodation	sense organs	NA	NA	NA	NA	61357	1	61356	NA	NA
756.21	Pectus excavatum	congenital anomalies	NA	NA	NA	NA	64131	52	64079	NA	NA
769	Nonallopathic lesions NEC	symptoms	NA	NA	NA	NA	66228	66	66162	NA	NA
627.5	Premature menopause and other ovarian failure	genitourinary	NA	NA	NA	NA	55641	89	55552	NA	NA
41.8	H. pylori	infectious diseases	NA	NA	NA	NA	55560	95	55465	NA	NA
286.3	Coagulation defects complicating pregnancy or postpartum	hematopoietic	NA	NA	NA	NA	52088	68	52020	NA	NA
614.31	Acute inflammatory pelvic disease	genitourinary	NA	NA	NA	NA	62393	15	62378	NA	NA
656.22	Interstitial emphysema and related conditions of newborn	pregnancy complications	NA	NA	NA	NA	64791	55	64736	NA	NA
960.1	Adverse effects of antibacterials (not penicillins)	injuries & poisonings	NA	NA	NA	NA	51470	3	51467	NA	NA
753.2	Congenital anomalies of posterior segment of eye	congenital anomalies	NA	NA	NA	NA	64755	48	64707	NA	NA
614.33	Pelvic inflammatory disease, NOS	genitourinary	NA	NA	NA	NA	62423	45	62378	NA	NA
817	Concussion	injuries & poisonings	NA	NA	NA	NA	63917	95	63822	NA	NA
742.2	Pathological, developmental or recurrent dislocation	musculoskeletal	NA	NA	NA	NA	55921	80	55841	NA	NA
528.41	Cyst of the salivary gland	digestive	NA	NA	NA	NA	62059	17	62042	NA	NA
529.6	Glossodynia	digestive	NA	NA	NA	NA	62073	31	62042	NA	NA
671	Venous/cerebrovascular complications embolism in pregnancy and the puerperium	pregnancy complications	NA	NA	NA	NA	65987	67	65920	NA	NA
301.1	Schizoid personality disorder	mental disorders	NA	NA	NA	NA	41611	15	41596	NA	NA
523.32	Chronic periodontitis	digestive	NA	NA	NA	NA	61097	41	61056	NA	NA
603.2	Spermatocele	genitourinary	NA	NA	NA	NA	58409	42	58367	NA	NA
627.4	Premenopausal menorrhagia	genitourinary	NA	NA	NA	NA	55603	51	55552	NA	NA
364.9	Cornea replaced by transplant	sense organs	NA	NA	NA	NA	60510	44	60466	NA	NA
521.4	Tooth complications likely association with other diseases	digestive	NA	NA	NA	NA	61063	7	61056	NA	NA
751.11	Congenital anomalies of female genital organs	congenital anomalies	NA	NA	NA	NA	62544	66	62478	NA	NA
987	Toxic effect of other gases, fumes, or vapors	injuries & poisonings	NA	NA	NA	NA	65987	7	65980	NA	NA
227.2	Benign neoplasm of parathyroid gland	neoplasms	NA	NA	NA	NA	64305	65	64240	NA	NA
446.2	Acute febrile mucocutaneous lymph node syndrome (Kawasaki disease)	circulatory system	NA	NA	NA	NA	54970	26	54944	NA	NA
512.3	Abnormal chest sounds	respiratory	NA	NA	NA	NA	35293	NA	NA	NA	NA
446.6	Polyarteritis nodosa	circulatory system	NA	NA	NA	NA	54999	55	54944	NA	NA
729.1	Rheumatism, unspecified and fibrositis	musculoskeletal	NA	NA	NA	NA	51208	9	51199	NA	NA
261.3	Vitamin C deficiencies	endocrine/metabolic	NA	NA	NA	NA	48014	4	48010	NA	NA
362.31	Separation of retinal layers	sense organs	NA	NA	NA	NA	60054	50	60004	NA	NA
962.2	Insulins and antidiabetic agents causing adverse effects in therapeutic use	injuries & poisonings	NA	NA	NA	NA	51502	35	51467	NA	NA
242.31	Thyrotoxic exophthalmos	endocrine/metabolic	NA	NA	NA	NA	53359	24	53335	NA	NA
971	Poisoning by drugs primarily affecting the autonomic nervous system	injuries & poisonings	NA	NA	NA	NA	51473	6	51467	NA	NA
741.6	Villonodular synovitis	musculoskeletal	NA	NA	NA	NA	55863	22	55841	NA	NA
498	Acute bronchospasm	respiratory	NA	NA	NA	NA	52463	49	52414	NA	NA
749.1	Cleft palate	congenital anomalies	NA	NA	NA	NA	55265	58	55207	NA	NA
871.4	Open wound of toe(s)	injuries & poisonings	NA	NA	NA	NA	59037	21	59016	NA	NA
244.3	Iodine hypothyroidism	endocrine/metabolic	NA	NA	NA	NA	53340	5	53335	NA	NA
366.1	Nonsenile Cataract	sense organs	NA	NA	NA	NA	59501	25	59476	NA	NA
857	Mechanical complication of unspecified genitourinary device, implant, and graft	injuries & poisonings	NA	NA	NA	NA	57045	82	56963	NA	NA
966	Poisoning by anticonvulsants and anti-Parkinsonism drugs	injuries & poisonings	NA	NA	NA	NA	51499	32	51467	NA	NA
602.3	Dysplasia of prostate	genitourinary	NA	NA	NA	NA	59344	1	59343	NA	NA
742.1	Loose body in joint	musculoskeletal	NA	NA	NA	NA	55871	30	55841	NA	NA
939.1	Contact and allergic dermatitis of eyelid	dermatologic	NA	NA	NA	NA	53243	7	53236	NA	NA
974	Poisoning by water, mineral, and uric acid metabolism drugs	injuries & poisonings	NA	NA	NA	NA	51540	73	51467	NA	NA
272.14	Hyperchylomicronemia	endocrine/metabolic	NA	NA	NA	NA	43276	9	43267	NA	NA
277.1	Disorders of porphyrin metabolism	endocrine/metabolic	NA	NA	NA	NA	63191	12	63179	NA	NA
362.7	Hereditary retinal dystrophies	sense organs	NA	NA	NA	NA	60075	71	60004	NA	NA
346	Abnormal findings on study of brain and/or nervous system	neurological	NA	NA	NA	NA	51398	25	51373	NA	NA
716.3	Kaschin-Beck disease	musculoskeletal	NA	NA	NA	NA	54965	1	54964	NA	NA
10	Tuberculosis	infectious diseases	NA	NA	NA	NA	55529	64	55465	NA	NA
271.9	Other disorders of carbohydrate transport and metabolism	endocrine/metabolic	NA	NA	NA	NA	65824	41	65783	NA	NA
644	Anemia during pregnancy	pregnancy complications	NA	NA	NA	NA	65987	69	65918	NA	NA
957	Injury to other and unspecified nerves	injuries & poisonings	NA	NA	NA	NA	66191	3	66188	NA	NA
306.9	Tension headache	mental disorders	NA	NA	NA	NA	41667	71	41596	NA	NA
574.11	Cholelithiasis with acute cholecystitis	digestive	NA	NA	NA	NA	60587	98	60489	NA	NA
279.8	Other specified disorders involving the immune mechanism	endocrine/metabolic	NA	NA	NA	NA	61389	47	61342	NA	NA
913	Toxic effect of venom	injuries & poisonings	NA	NA	NA	NA	64423	78	64345	NA	NA
636.8	Cervical incompetence	pregnancy complications	NA	NA	NA	NA	63625	81	63544	NA	NA
750.13	Congenital anomalies of mouth/tongue	congenital anomalies	NA	NA	NA	NA	62546	68	62478	NA	NA
216.1	Screening for malignant neoplasms of the skin	neoplasms	NA	NA	NA	NA	59314	20	59294	NA	NA
361.2	Retinoschisis and retinal cysts	sense organs	NA	NA	NA	NA	60484	18	60466	NA	NA
474.1	Acute tonsillitis	respiratory	NA	NA	NA	NA	46915	85	46830	NA	NA
323.2	Acute (transverse) myelitis	neurological	NA	NA	NA	NA	65121	27	65094	NA	NA
514.1	Abnormal results of function study of pulmonary system	respiratory	NA	NA	NA	NA	60493	57	60436	NA	NA
743.4	Stress fracture	musculoskeletal	NA	NA	NA	NA	55373	90	55283	NA	NA
602	Other disorders of prostate	genitourinary	NA	NA	NA	NA	59398	55	59343	NA	NA
696.2	Parapsoriasis	dermatologic	NA	NA	NA	NA	56939	7	56932	NA	NA
425.8	Other cardiomyopathy	circulatory system	NA	NA	NA	NA	60350	92	60258	NA	NA
258.1	Postablative ovarian failure	endocrine/metabolic	NA	NA	NA	NA	57473	30	57443	NA	NA
270.11	Disturbances of sulphur-bearing amino-acid metabolism	endocrine/metabolic	NA	NA	NA	NA	62487	22	62465	NA	NA
737.2	Lordosis (acquired)	musculoskeletal	NA	NA	NA	NA	57962	2	57960	NA	NA
117.3	Blastomycotic infection	infectious diseases	NA	NA	NA	NA	57517	21	57496	NA	NA
350.5	Abnormal reflex	neurological	NA	NA	NA	NA	58529	10	58519	NA	NA
695.1	Toxic erythema	dermatologic	NA	NA	NA	NA	56956	24	56932	NA	NA
282.5	Sickle cell anemia	hematopoietic	NA	NA	NA	NA	43932	16	43916	NA	NA
459.7	Blood vessel replaced	circulatory system	NA	NA	NA	NA	54599	54	54545	NA	NA
614.32	Chronic inflammatory pelvic disease	genitourinary	NA	NA	NA	NA	62474	96	62378	NA	NA
756.2	Pectus and other congenital anomalies of ribs/sternum	congenital anomalies	NA	NA	NA	NA	64156	77	64079	NA	NA
647	Infectious and parasitic complications affecting pregnancy	pregnancy complications	NA	NA	NA	NA	65575	82	65493	NA	NA
300.2	Generalized anxiety & phobic disorders	mental disorders	NA	NA	NA	NA	41596	NA	NA	NA	NA
360.3	Hypotony of eye	sense organs	NA	NA	NA	NA	60484	18	60466	NA	NA
601.12	Chronic prostatitis	genitourinary	NA	NA	NA	NA	59420	77	59343	NA	NA
623	Hypertrophy of female genital organs	genitourinary	NA	NA	NA	NA	65154	58	65096	NA	NA
564.9	Personal history of diseases of digestive system	digestive	NA	NA	NA	NA	45852	95	45757	NA	NA
604.3	Peyronie's disease	genitourinary	NA	NA	NA	NA	58466	99	58367	NA	NA
283.1	Autoimmune hemolytic anemias	hematopoietic	NA	NA	NA	NA	43970	54	43916	NA	NA
575.9	Nonspecific abnormal findings on radiological and other examination of biliary tract	digestive	NA	NA	NA	NA	60540	51	60489	NA	NA
312.3	Impulse control disorder	mental disorders	NA	NA	NA	NA	61585	97	61488	NA	NA
772.1	Muscular wasting and disuse atrophy	symptoms	NA	NA	NA	NA	58299	87	58212	NA	NA
736.5	Acquired deformities of knee	musculoskeletal	NA	NA	NA	NA	57970	10	57960	NA	NA
202.21	Nodular lymphoma	neoplasms	NA	NA	NA	NA	63412	84	63328	NA	NA
531.5	Gastrojejunal ulcer	digestive	NA	NA	NA	NA	63017	45	62972	NA	NA
750.15	Congenital anomalies of stomach	congenital anomalies	NA	NA	NA	NA	62480	2	62478	NA	NA
442.4	Arterial dissection	circulatory system	NA	NA	NA	NA	55011	67	54944	NA	NA
753.1	Congenital cataract and lens anomalies	congenital anomalies	NA	NA	NA	NA	64725	18	64707	NA	NA
742.8	Articular cartilage disorder	musculoskeletal	NA	NA	NA	NA	55862	21	55841	NA	NA
781.1	Loss of height	symptoms	NA	NA	NA	NA	63612	27	63585	NA	NA
716.2	Unspecified monoarthritis	musculoskeletal	NA	NA	NA	NA	54978	14	54964	NA	NA
370.2	Superficial keratitis	sense organs	NA	NA	NA	NA	57820	68	57752	NA	NA
442.2	Aneurysm of iliac artery	circulatory system	NA	NA	NA	NA	54992	48	54944	NA	NA
756.1	Congenital anomalies of abdominal wall; diaphram	congenital anomalies	NA	NA	NA	NA	64148	69	64079	NA	NA
842	Other sprains and strains	injuries & poisonings	NA	NA	NA	NA	58489	80	58409	NA	NA
223	Benign neoplasm of kidney and other urinary organs	neoplasms	NA	NA	NA	NA	52011	37	51974	NA	NA
244.5	Congenital hypothyroidism	endocrine/metabolic	NA	NA	NA	NA	53428	93	53335	NA	NA
550.3	Femoral hernia	digestive	NA	NA	NA	NA	58252	14	58238	NA	NA
973	Poisoning by agents primarily affecting the gastrointestinal system	injuries & poisonings	NA	NA	NA	NA	51477	10	51467	NA	NA
250.15	Diabetes type 1 with peripheral circulatory disorders	endocrine/metabolic	NA	NA	NA	NA	51341	59	51282	NA	NA
767	Cervicocranial/Cervicobrachial syndrome	symptoms	NA	NA	NA	NA	59071	43	59028	NA	NA
90.3	Venereal diseases due to Chlamydia trachomatis	infectious diseases	NA	NA	NA	NA	65941	8	65933	NA	NA
364.2	Corneal edema	sense organs	NA	NA	NA	NA	60537	71	60466	NA	NA
333.3	Tics and choreas	neurological	NA	NA	NA	NA	51438	65	51373	NA	NA
529.1	Glossitis	digestive	NA	NA	NA	NA	62077	35	62042	NA	NA
31	Diseases due to other mycobacteria	infectious diseases	NA	NA	NA	NA	55563	98	55465	NA	NA
272.9	Unspecified disorder of lipoid metabolism	endocrine/metabolic	NA	NA	NA	NA	43296	29	43267	NA	NA
374.2	Lagophthalmos	sense organs	NA	NA	NA	NA	57806	54	57752	NA	NA
870.1	Open wound or laceration of eye or eyelid	injuries & poisonings	NA	NA	NA	NA	59064	48	59016	NA	NA
942	Infusion and transfusion reaction	injuries & poisonings	NA	NA	NA	NA	53298	62	53236	NA	NA
654.2	Rhesus isoimmunization in pregnancy	pregnancy complications	NA	NA	NA	NA	64876	44	64832	NA	NA
530.7	Gastroesophageal laceration-hemorrhage syndrome	digestive	NA	NA	NA	NA	42080	39	42041	NA	NA
676	Other disorders of the breast associated with childbirth and disorders of lactation	pregnancy complications	NA	NA	NA	NA	65923	3	65920	NA	NA
755.3	Congenital anomaly of fingers/toes	congenital anomalies	NA	NA	NA	NA	64114	35	64079	NA	NA
270.35	Macroglobulinemia	endocrine/metabolic	NA	NA	NA	NA	62483	18	62465	NA	NA
270.2	Disorders of amino-acid metabolism	endocrine/metabolic	NA	NA	NA	NA	62550	85	62465	NA	NA
286.11	Von willebrand's disease	hematopoietic	NA	NA	NA	NA	52095	75	52020	NA	NA
870.5	Open wound of lip and mouth	injuries & poisonings	NA	NA	NA	NA	59075	59	59016	NA	NA
255.13	Medulloadrenal hyperfunction	endocrine/metabolic	NA	NA	NA	NA	57480	37	57443	NA	NA
275.11	Hereditary hemochromatosis	hematopoietic	NA	NA	NA	NA	59187	71	59116	NA	NA
394.4	Acute rheumatic heart disease	circulatory system	NA	NA	NA	NA	54382	48	54334	NA	NA
260.21	Kwashiorkor	endocrine/metabolic	NA	NA	NA	NA	48044	34	48010	NA	NA
300.13	Phobia	mental disorders	NA	NA	NA	NA	41631	35	41596	NA	NA
569.1	Toxic gastroenteritis and colitis	digestive	NA	NA	NA	NA	55327	43	55284	NA	NA
619.3	Noninflammatory disorders of cervix	genitourinary	NA	NA	NA	NA	62657	62	62595	NA	NA
528.7	Sialolithiasis	digestive	NA	NA	NA	NA	62054	12	62042	NA	NA
270.12	Phenylketonuria [PKU]	endocrine/metabolic	NA	NA	NA	NA	62502	37	62465	NA	NA
362.6	Peripheral retinal degenerations	sense organs	NA	NA	NA	NA	60090	86	60004	NA	NA
755.4	Congenital anomalies of upper limb, including shoulder girdle	congenital anomalies	NA	NA	NA	NA	64122	43	64079	NA	NA
975	Poisoning by agents primarily acting on the smooth and skeletal muscles and respiratory system	injuries & poisonings	NA	NA	NA	NA	51480	13	51467	NA	NA
727.5	Rupture of synovium	musculoskeletal	NA	NA	NA	NA	51298	99	51199	NA	NA
840.1	Muscle/tendon sprain	injuries & poisonings	NA	NA	NA	NA	58477	68	58409	NA	NA
145.5	Cancer of the mouth floor	neoplasms	NA	NA	NA	NA	64246	58	64188	NA	NA
386.3	Labyrinthitis	sense organs	NA	NA	NA	NA	56944	74	56870	NA	NA
452.8	Postphlebitic syndrome	circulatory system	NA	NA	NA	NA	51203	33	51170	NA	NA
696.3	Pityriasis	dermatologic	NA	NA	NA	NA	56946	14	56932	NA	NA
371.9	Chronic inflammatory disorders of orbit	sense organs	NA	NA	NA	NA	57770	18	57752	NA	NA
612.1	Galactorrhea	genitourinary	NA	NA	NA	NA	59855	44	59811	NA	NA
706.3	Seborrhea	dermatologic	NA	NA	NA	NA	59931	2	59929	NA	NA
528.6	Leukoplakia of oral mucosa	digestive	NA	NA	NA	NA	62095	53	62042	NA	NA
601.11	Acute prostatitis	genitourinary	NA	NA	NA	NA	59439	96	59343	NA	NA
609.1	Infertility, male	genitourinary	NA	NA	NA	NA	58387	20	58367	NA	NA
952	Spinal cord injury without evidence of spinal bone injury	injuries & poisonings	NA	NA	NA	NA	66250	62	66188	NA	NA
81.12	Chronic graft-versus-host disease	infectious diseases	NA	NA	NA	NA	61821	53	61768	NA	NA
527.8	Other specified diseases of the salivary glands	digestive	NA	NA	NA	NA	62051	9	62042	NA	NA
594.8	Renal colic	genitourinary	NA	NA	NA	NA	60595	62	60533	NA	NA
972.6	Antihypertensive agents causing adverse effects	injuries & poisonings	NA	NA	NA	NA	51480	13	51467	NA	NA
378.2	Nystagmus and other irregular eye movements	sense organs	NA	NA	NA	NA	57861	90	57771	NA	NA
736.4	Genu valgum or varum (acquired)	musculoskeletal	NA	NA	NA	NA	58002	42	57960	NA	NA
375.2	Epiphora	sense organs	NA	NA	NA	NA	57841	70	57771	NA	NA
379.4	Anomalies of pupillary function	sense organs	NA	NA	NA	NA	57839	68	57771	NA	NA
731.1	Osteitis deformans [Paget's disease of bone]	musculoskeletal	NA	NA	NA	NA	54559	14	54545	NA	NA
686.5	Pyoderma	dermatologic	NA	NA	NA	NA	55527	45	55482	NA	NA
609.11	Azoospermia and oligospermia	genitourinary	NA	NA	NA	NA	58367	NA	NA	NA	NA
733.2	Cyst of bone	musculoskeletal	NA	NA	NA	NA	54608	63	54545	NA	NA
741.1	Ankylosis of joint	musculoskeletal	NA	NA	NA	NA	55892	51	55841	NA	NA
117.2	Coccidioidomycosis	infectious diseases	NA	NA	NA	NA	57497	1	57496	NA	NA
426.22	Mobitz II AV block	circulatory system	NA	NA	NA	NA	42268	45	42223	NA	NA
149.3	Cancer of hypopharynx	neoplasms	NA	NA	NA	NA	64264	76	64188	NA	NA
695.81	Erythema nodosum	dermatologic	NA	NA	NA	NA	56977	45	56932	NA	NA
334.2	Anterior horn cell disease	neurological	NA	NA	NA	NA	51457	84	51373	NA	NA
287.2	Allergic purpura	hematopoietic	NA	NA	NA	NA	52065	45	52020	NA	NA
362.8	Retinal hemorrhage/ischemia	sense organs	NA	NA	NA	NA	60083	79	60004	NA	NA
364.4	Corneal degenerations	sense organs	NA	NA	NA	NA	60555	89	60466	NA	NA
537.1	Lesions of stomach and duodenum	digestive	NA	NA	NA	NA	57384	74	57310	NA	NA
790.9	Abnormal arterial blood gases	symptoms	NA	NA	NA	NA	63798	2	63796	NA	NA
643.1	Hyperemesis gravidarum	pregnancy complications	NA	NA	NA	NA	66110	36	66074	NA	NA
500.2	Pneumoconiosis	respiratory	NA	NA	NA	NA	46562	22	46540	NA	NA
202.24	Large cell lymphoma	neoplasms	NA	NA	NA	NA	63416	88	63328	NA	NA
526.9	Jaw disease NOS	digestive	NA	NA	NA	NA	61131	75	61056	NA	NA
8.51	Intestinal e.coli	infectious diseases	NA	NA	NA	NA	63472	4	63468	NA	NA
202.22	Reticulosarcoma	neoplasms	NA	NA	NA	NA	63423	95	63328	NA	NA
446.7	Takayasu's disease	circulatory system	NA	NA	NA	NA	54958	14	54944	NA	NA
448	Disease of capillaries	circulatory system	NA	NA	NA	NA	54968	24	54944	NA	NA
246.7	Abnormal results of function study of thyroid	endocrine/metabolic	NA	NA	NA	NA	53434	99	53335	NA	NA
686.4	Pyogenic granuloma	dermatologic	NA	NA	NA	NA	55531	49	55482	NA	NA
