# Supplementary material for: Genetic investigation of the contribution of body composition to anorexia nervosa in an electronic health record setting
Source: Transl Psychiatry. 2022 Nov 19;12:486. doi: 10.1038/s41398-022-02251-y (PMC9675730; doi:10.1038/s41398-022-02251-y)
Supplement: Supplementary file 4 — Supplementary Table 2 [file 41398_2022_2251_MOESM4_ESM.csv]

phecode	description	group	beta	SE	OR	p	n_cases	n_controls	bonferroni	fdr
250	Diabetes mellitus	endocrine/metabolic	-0.094285203	0.012312732	0.910023183	1.89533E-14	9424	51282	TRUE	TRUE
250.2	Type 2 diabetes	endocrine/metabolic	-0.092379544	0.012624347	0.911759031	2.52501E-13	8991	51282	TRUE	TRUE
250.22	Type 2 diabetes with renal manifestations	endocrine/metabolic	-0.195326858	0.028873521	0.822565752	1.33389E-11	1443	51282	TRUE	TRUE
300	Anxiety, phobic and dissociative disorders	mental disorders	0.076815917	0.012983116	1.079843277	3.28663E-09	8225	41596	TRUE	TRUE
250.1	Type 1 diabetes	endocrine/metabolic	-0.141539916	0.024376679	0.868020527	6.38434E-09	1979	51282	TRUE	TRUE
300.1	Anxiety disorder	mental disorders	0.07239618	0.013898702	1.075081186	1.9002E-07	7002	41596	TRUE	TRUE
278.1	Obesity	endocrine/metabolic	-0.076142859	0.014711944	0.926683812	2.27203E-07	5835	51149	TRUE	TRUE
70.4	Chronic hepatitis	infectious diseases	-0.316819185	0.062859134	0.72846246	4.65178E-07	285	54271	TRUE	TRUE
296	Mood disorders	mental disorders	0.060087431	0.012183602	1.061929388	8.14636E-07	9624	41596	TRUE	TRUE
250.6	Polyneuropathy in diabetes	endocrine/metabolic	-0.135852957	0.028096946	0.872970987	1.33045E-06	1513	51282	TRUE	TRUE
585.3	Chronic renal failure [CKD]	genitourinary	-0.078203066	0.016673418	0.924776617	2.72826E-06	4735	50252	TRUE	TRUE
250.24	Type 2 diabetes with neurological manifestations	endocrine/metabolic	-0.11396386	0.025285926	0.892290203	6.57483E-06	1903	51282	TRUE	TRUE
278.11	Morbid obesity	endocrine/metabolic	-0.09188777	0.0207554	0.912207521	9.54757E-06	2754	51149	TRUE	TRUE
278	Overweight, obesity and other hyperalimentation	endocrine/metabolic	-0.059142465	0.013718816	0.942572476	1.62483E-05	6837	51149	TRUE	TRUE
296.2	Depression	mental disorders	0.055024981	0.012958862	1.056567008	2.17497E-05	8345	41596	TRUE	TRUE
250.3	Insulin pump user	endocrine/metabolic	-0.085873564	0.020872081	0.917710255	3.88392E-05	2775	51282	FALSE	TRUE
411.4	Coronary atherosclerosis	circulatory system	-0.056633199	0.013834816	0.944940611	4.2486E-05	9125	49700	FALSE	TRUE
585.33	Chronic Kidney Disease, Stage III	genitourinary	-0.085996901	0.021940427	0.917597075	8.87094E-05	2588	50252	FALSE	TRUE
250.13	Type 1 diabetes with ophthalmic manifestations	endocrine/metabolic	-0.279038287	0.072673064	0.756510938	0.000123216	214	51282	FALSE	TRUE
250.14	Type 1 diabetes with neurological manifestations	endocrine/metabolic	-0.195795442	0.050997697	0.822180401	0.000123386	438	51282	FALSE	TRUE
285.21	Anemia in chronic kidney disease	hematopoietic	-0.129253883	0.033842495	0.878750837	0.000133843	1021	43916	FALSE	TRUE
276.41	Acidosis	endocrine/metabolic	-0.080684922	0.021200412	0.9224843	0.000141336	2698	44115	FALSE	TRUE
411	Ischemic Heart Disease	circulatory system	-0.050314104	0.01323522	0.950930687	0.000143805	10017	49700	FALSE	TRUE
300.9	Posttraumatic stress disorder	mental disorders	0.128070085	0.034523258	1.136632661	0.000207525	1000	41596	FALSE	TRUE
250.7	Diabetic retinopathy	endocrine/metabolic	-0.158122239	0.042693311	0.853745415	0.000212497	632	60004	FALSE	TRUE
296.1	Bipolar	mental disorders	0.101150469	0.027514412	1.106443114	0.000236667	1573	41596	FALSE	TRUE
585.32	End stage renal disease	genitourinary	-0.107732301	0.029376914	0.897867923	0.000245179	1353	50252	FALSE	TRUE
276.4	Acid-base balance disorder	endocrine/metabolic	-0.073285942	0.020192176	0.929335056	0.000284056	2994	44115	FALSE	TRUE
250.12	Type 1 diabetes with renal manifestations	endocrine/metabolic	-0.230623764	0.064588132	0.794038156	0.000356051	272	51282	FALSE	TRUE
396	Abnormal heart sounds	circulatory system	-0.108301349	0.030368369	0.897357138	0.000362119	1256	54334	FALSE	TRUE
851	Complications of transplants and reattached limbs	injuries & poisonings	-0.173381863	0.048622719	0.840816476	0.000362663	481	56963	FALSE	TRUE
585	Renal failure	genitourinary	-0.045144614	0.012670465	0.955859242	0.000366669	8915	50252	FALSE	TRUE
250.11	Type 1 diabetes with ketoacidosis	endocrine/metabolic	-0.235621784	0.066365677	0.790079438	0.00038471	258	51282	FALSE	TRUE
297	Suicidal ideation or attempt	mental disorders	0.147878427	0.041657141	1.159371939	0.000385387	692	41596	FALSE	TRUE
276.6	Fluid overload	endocrine/metabolic	-0.078079137	0.022459435	0.92489123	0.000508096	2433	44115	FALSE	TRUE
327.4	Insomnia	neurological	0.069567146	0.020032965	1.072044043	0.000515379	3023	51076	FALSE	TRUE
250.42	Other abnormal glucose	endocrine/metabolic	-0.097000181	0.028265497	0.907555842	0.000599695	1480	51282	FALSE	TRUE
587	Kidney replaced by transpant	genitourinary	-0.127392325	0.03744277	0.880388206	0.000668161	820	50252	FALSE	TRUE
251.1	Hypoglycemia	endocrine/metabolic	-0.159565637	0.047865406	0.852514009	0.000857201	495	46290	FALSE	TRUE
269	Proteinuria	endocrine/metabolic	-0.103162875	0.031063699	0.901980052	0.000896921	1198	62465	FALSE	TRUE
277.7	Dysmetabolic syndrome X	endocrine/metabolic	-0.186858419	0.057660268	0.829561178	0.001192454	341	63179	FALSE	TRUE
465.2	Acute pharyngitis	respiratory	0.076359405	0.023649313	1.079350428	0.001243015	2164	49593	FALSE	TRUE
411.2	Myocardial infarction	circulatory system	-0.065236912	0.020282321	0.936845487	0.001297907	3255	49700	FALSE	TRUE
473	Diseases of the larynx and vocal cords	respiratory	0.083475927	0.026017233	1.087059046	0.001334358	1740	46830	FALSE	TRUE
473.4	Voice disturbance	respiratory	0.095184176	0.029776656	1.099861405	0.001390557	1321	46830	FALSE	TRUE
290.3	Other persistent mental disorders due to conditions classified elsewhere	mental disorders	0.138399368	0.043339727	1.148434106	0.001406273	622	53490	FALSE	TRUE
557.1	Celiac disease	digestive	-0.182375665	0.057509586	0.833288245	0.001517991	345	45757	FALSE	TRUE
296.22	Major depressive disorder	mental disorders	0.055934301	0.017840595	1.057528203	0.001717217	4006	41596	FALSE	TRUE
798	Malaise and fatigue	symptoms	0.031914736	0.010354161	1.032429473	0.002054007	15179	40417	FALSE	FALSE
250.23	Type 2 diabetes with ophthalmic manifestations	endocrine/metabolic	-0.136081224	0.044272289	0.87277174	0.002113981	593	51282	FALSE	FALSE
465	Acute upper respiratory infections of multiple or unspecified sites	respiratory	0.047599645	0.015495711	1.048750699	0.002127758	5318	49593	FALSE	FALSE
290.1	Dementias	mental disorders	0.106245504	0.034594809	1.112094866	0.002132431	1062	53490	FALSE	FALSE
250.4	Abnormal glucose	endocrine/metabolic	-0.07690138	0.025310883	0.92598117	0.002379381	1866	51282	FALSE	FALSE
760	Back pain	symptoms	0.037267061	0.012304582	1.037970185	0.00245597	9193	49532	FALSE	FALSE
443.9	Peripheral vascular disease, unspecified	circulatory system	-0.080905691	0.026783152	0.922280667	0.002521344	1706	54944	FALSE	FALSE
415.2	Chronic pulmonary heart disease	circulatory system	-0.073558074	0.024371001	0.929082188	0.002542287	1987	54493	FALSE	FALSE
297.2	Suicide or self-inflicted injury	mental disorders	0.26593462	0.08826073	1.304649758	0.002586302	153	41596	FALSE	FALSE
274	Gout and other crystal arthropathies	endocrine/metabolic	-0.074860945	0.024845644	0.927872503	0.002586439	1968	62995	FALSE	FALSE
512.7	Shortness of breath	respiratory	-0.037388663	0.01242432	0.963301663	0.002618396	10508	35293	FALSE	FALSE
274.1	Gout	endocrine/metabolic	-0.076060531	0.025343652	0.926760107	0.002689471	1887	62995	FALSE	FALSE
573.2	Liver replaced by transplant	digestive	-0.125754967	0.042587784	0.881830898	0.003148638	635	53431	FALSE	FALSE
707.2	Chronic ulcer of leg or foot	dermatologic	-0.114175087	0.038855225	0.892101746	0.003298318	764	62987	FALSE	FALSE
709.7	Unspecified diffuse connective tissue disease	dermatologic	-0.252048816	0.086458469	0.777206797	0.003553936	149	56112	FALSE	FALSE
300.4	Dysthymic disorder	mental disorders	0.098522567	0.033995342	1.103539307	0.003754074	1025	41596	FALSE	FALSE
290	Delirium dementia and amnestic and other cognitive disorders	mental disorders	0.079685179	0.027522535	1.08294608	0.003788321	1627	53490	FALSE	FALSE
443.7	Peripheral angiopathy in diseases classified elsewhere	circulatory system	-0.256343606	0.089065978	0.773876015	0.004000382	142	54944	FALSE	FALSE
362.29	Macular degeneration (senile) of retina NOS	sense organs	0.171384175	0.059867668	1.186946656	0.004200259	332	60004	FALSE	FALSE
250.21	Type 2 diabetes with ketoacidosis	endocrine/metabolic	-0.279408446	0.098307192	0.756230961	0.004480374	116	51282	FALSE	FALSE
585.1	Acute renal failure	genitourinary	-0.040767879	0.01439953	0.960051953	0.004637441	6501	50252	FALSE	FALSE
189.4	Malignant neoplasm of other urinary organs	neoplasms	-0.167568022	0.059367657	0.845719088	0.004764379	326	64106	FALSE	FALSE
443	Peripheral vascular disease	circulatory system	-0.066448077	0.023650187	0.935711499	0.004959977	2176	54944	FALSE	FALSE
761	Cervicalgia	symptoms	0.048635341	0.017343546	1.049837448	0.005043646	4088	58301	FALSE	FALSE
803	Fracture of upper limb	injuries & poisonings	0.067495752	0.024197911	1.069825715	0.005281861	2009	54954	FALSE	FALSE
401.22	Hypertensive chronic kidney disease	circulatory system	-0.061024314	0.022084739	0.940800365	0.005723956	2922	35355	FALSE	FALSE
420.2	Pericarditis	circulatory system	-0.098068697	0.035553331	0.906586622	0.005809313	908	60258	FALSE	FALSE
710	Osteomyelitis, periostitis, and other infections involving bone	musculoskeletal	-0.087281973	0.031680201	0.916418653	0.005867504	1149	54964	FALSE	FALSE
585.31	Renal dialysis	genitourinary	-0.103854019	0.0378159	0.901356869	0.006027058	804	50252	FALSE	FALSE
304	Adjustment reaction	mental disorders	0.067875324	0.0248562	1.070231868	0.006319611	1932	41596	FALSE	FALSE
276.13	Hyperpotassemia	endocrine/metabolic	-0.058060281	0.021293081	0.943593065	0.006396718	2722	44115	FALSE	FALSE
512	Other symptoms of respiratory system	respiratory	-0.027211486	0.01000373	0.973155411	0.006525549	18244	35293	FALSE	FALSE
300.11	Generalized anxiety disorder	mental disorders	0.081217153	0.029870909	1.084606396	0.006549187	1344	41596	FALSE	FALSE
331.9	Cerebral degeneration, unspecified	neurological	0.200615083	0.073808333	1.222154253	0.006566699	211	51373	FALSE	FALSE
303	Psychogenic and somatoform disorders	mental disorders	0.154391727	0.056881219	1.166947922	0.00664194	360	41596	FALSE	FALSE
285.2	Anemia of chronic disease	hematopoietic	-0.052666976	0.019447586	0.948695898	0.006765949	3297	43916	FALSE	FALSE
601.1	Prostatitis	genitourinary	0.193454108	0.07165574	1.213433698	0.006938716	231	59343	FALSE	FALSE
295	Schizophrenia and other psychotic disorders	mental disorders	0.10445743	0.038882382	1.110108136	0.007220545	770	41596	FALSE	FALSE
78	Viral warts & HPV	infectious diseases	0.089464537	0.033369642	1.09358855	0.007339906	1042	54271	FALSE	FALSE
575.1	Cholangitis	digestive	-0.16488509	0.061538757	0.847991141	0.007376087	301	60489	FALSE	FALSE
874	Complication of amputation stump	injuries & poisonings	-0.258461809	0.097932136	0.772238523	0.008310365	118	59016	FALSE	FALSE
571.6	Primary biliary cirrhosis	digestive	-0.18441355	0.070391503	0.831591828	0.008797442	228	53431	FALSE	FALSE
433.1	Occlusion and stenosis of precerebral arteries	circulatory system	-0.069946573	0.026758349	0.932443636	0.008948661	1709	56031	FALSE	FALSE
588.1	Renal osteodystrophy	genitourinary	-0.096228293	0.036880874	0.908256643	0.009076342	852	50252	FALSE	FALSE
578.2	Blood in stool	digestive	0.065197028	0.025092374	1.067369306	0.00936919	1868	52973	FALSE	FALSE
531	Peptic ulcer (excl. esophageal)	digestive	0.096427746	0.037360132	1.10123001	0.009850508	824	62972	FALSE	FALSE
600	Hyperplasia of prostate	genitourinary	0.065560656	0.025415935	1.067757501	0.009894062	2280	59343	FALSE	FALSE
791	Gangrene	symptoms	-0.210271564	0.081548286	0.81036415	0.009923274	170	65998	FALSE	FALSE
290.11	Alzheimer's disease	mental disorders	0.137802918	0.053600224	1.147749327	0.010142312	421	53490	FALSE	FALSE
317	Alcohol-related disorders	mental disorders	0.075033129	0.02920595	1.077919861	0.010196178	1376	51688	FALSE	FALSE
476	Allergic rhinitis	respiratory	0.038849087	0.015217216	1.039613581	0.010680887	5491	46830	FALSE	FALSE
375.1	Dry eyes	sense organs	0.061137128	0.024435525	1.063044678	0.012350184	2036	57771	FALSE	FALSE
371	Inflammation of the eye	sense organs	0.065124479	0.026058208	1.067291872	0.012447664	1751	57752	FALSE	FALSE
272	Disorders of lipoid metabolism	endocrine/metabolic	-0.027264785	0.010913573	0.973103544	0.012480975	17007	43267	FALSE	FALSE
626.11	Absent or infrequent menstruation	genitourinary	0.139908146	0.056120534	1.150168146	0.012667105	381	55552	FALSE	FALSE
272.1	Hyperlipidemia	endocrine/metabolic	-0.027147829	0.010916984	0.973217361	0.012891537	16995	43267	FALSE	FALSE
415	Pulmonary heart disease	circulatory system	-0.04783068	0.019243765	0.953295185	0.012936388	3284	54493	FALSE	FALSE
710.11	Acute osteomyelitis	musculoskeletal	-0.154753563	0.062523221	0.856626256	0.013318493	290	54964	FALSE	FALSE
599.5	Frequency of urination and polyuria	genitourinary	0.056681279	0.022938747	1.058318449	0.013474182	2330	49505	FALSE	FALSE
305.2	Eating disorder	mental disorders	0.168602694	0.068298842	1.183649774	0.013564179	375	41596	FALSE	FALSE
859	Complication due to other implant and internal device	injuries & poisonings	-0.102844274	0.041677546	0.902267469	0.013601528	657	56963	FALSE	FALSE
751	Genitourinary congenital anomalies	congenital anomalies	0.08543886	0.034726952	1.089194966	0.013881936	975	62478	FALSE	FALSE
297.1	Suicidal ideation	mental disorders	0.110176276	0.044794215	1.116474861	0.013908826	597	41596	FALSE	FALSE
588	Disorders resulting from impaired renal function	genitourinary	-0.081210317	0.033036942	0.921999759	0.013964826	1065	50252	FALSE	FALSE
804	Fracture of hand or wrist	injuries & poisonings	0.100622772	0.041529508	1.105859402	0.015396219	668	54954	FALSE	FALSE
427.9	Palpitations	circulatory system	0.041005575	0.017092227	1.041857914	0.01643644	4409	42223	FALSE	FALSE
803.1	Fracture of humerus	injuries & poisonings	0.110384844	0.046020139	1.116707746	0.016456965	541	54954	FALSE	FALSE
374.3	Ptosis of eyelid	sense organs	0.137832815	0.05752944	1.147783642	0.016581163	346	57752	FALSE	FALSE
303.4	Somatoform disorder	mental disorders	0.157620828	0.065798297	1.170722205	0.016597021	268	41596	FALSE	FALSE
916	Contusion	injuries & poisonings	0.092451915	0.039149396	1.096860398	0.018200398	751	61110	FALSE	FALSE
464	Acute sinusitis	respiratory	0.046837519	0.019848626	1.047951723	0.01828794	3065	49593	FALSE	FALSE
185	Cancer of prostate	neoplasms	0.06758306	0.02872112	1.069919124	0.018618687	1690	59343	FALSE	FALSE
386.9	Dizziness and giddiness (Light-headedness and vertigo)	sense organs	0.042117704	0.01792	1.043017239	0.018757364	3883	56870	FALSE	FALSE
853	Complication of colostomy or enterostomy	injuries & poisonings	-0.156282316	0.066939125	0.855317686	0.019559457	253	56963	FALSE	FALSE
709.2	Sicca syndrome	dermatologic	-0.135332844	0.058029866	0.873425149	0.019694167	337	56112	FALSE	FALSE
578	Gastrointestinal hemorrhage	digestive	0.042600928	0.018284993	1.043521371	0.019815132	3634	52973	FALSE	FALSE
327	Sleep disorders	neurological	0.037329675	0.016064091	1.038035178	0.02013642	4849	51076	FALSE	FALSE
295.1	Schizophrenia	mental disorders	0.164353078	0.071111247	1.17863039	0.020821218	227	41596	FALSE	FALSE
525	Other diseases of the teeth and supporting structures	digestive	0.141472368	0.061253291	1.151968672	0.020908711	306	61056	FALSE	FALSE
715.2	Ankylosing spondylitis	musculoskeletal	0.218540018	0.094829422	1.244258809	0.021191273	127	56429	FALSE	FALSE
523.31	Acute periodontitis	digestive	0.209189358	0.091369074	1.232678394	0.022050404	138	61056	FALSE	FALSE
272.13	Mixed hyperlipidemia	endocrine/metabolic	-0.031400886	0.013834333	0.969087001	0.02322096	8402	43267	FALSE	FALSE
613.7	Other signs and symptoms in breast	genitourinary	-0.148942182	0.065869862	0.86161893	0.02374946	260	62844	FALSE	FALSE
830	Dislocation	injuries & poisonings	0.06169504	0.027635351	1.063637929	0.025584039	1530	61735	FALSE	FALSE
710.19	Unspecified osteomyelitis	musculoskeletal	-0.090672058	0.040639347	0.913317177	0.025671882	691	54964	FALSE	FALSE
274.11	Gouty arthropathy	endocrine/metabolic	-0.103178041	0.046284449	0.901966372	0.025799529	543	62995	FALSE	FALSE
575	Other biliary tract disease	digestive	-0.068988946	0.030956326	0.933336998	0.025841225	1206	60489	FALSE	FALSE
710.1	Osteomyelitis	musculoskeletal	-0.07655253	0.034766054	0.926304254	0.027670024	950	54964	FALSE	FALSE
331	Other cerebral degenerations	neurological	0.077922668	0.035422398	1.081039056	0.027820132	920	51373	FALSE	FALSE
364	Corneal opacity and other disorders of cornea	sense organs	-0.134736455	0.061298328	0.873946206	0.027945934	304	60466	FALSE	FALSE
420	Carditis	circulatory system	-0.066094976	0.030150188	0.936041959	0.028365708	1270	60258	FALSE	FALSE
483	Acute bronchitis and bronchiolitis	respiratory	0.050354089	0.023062324	1.051643406	0.029006968	2236	51312	FALSE	FALSE
751.22	Other specified congenital anomalies of kidney	congenital anomalies	0.16632276	0.076212359	1.180954205	0.029083016	198	62478	FALSE	FALSE
593.1	Gross hematuria	genitourinary	0.095710654	0.044298264	1.10044061	0.030726557	596	49739	FALSE	FALSE
870.3	Other open wound of head and face	injuries & poisonings	0.15312541	0.071108068	1.165471131	0.031285824	226	59016	FALSE	FALSE
276	Disorders of fluid, electrolyte, and acid-base balance	endocrine/metabolic	-0.023544655	0.010945708	0.976730357	0.031473038	12608	44115	FALSE	FALSE
292.3	Memory loss	mental disorders	0.06595568	0.030709958	1.068179374	0.031737847	1263	53490	FALSE	FALSE
371.2	Conjunctivitis, noninfectious	sense organs	0.074541937	0.034741428	1.077390526	0.031903228	971	57752	FALSE	FALSE
709.5	Dermatomyositis	dermatologic	-0.209824696	0.097833475	0.810726357	0.031975824	117	56112	FALSE	FALSE
365.1	Open-angle glaucoma	sense organs	0.073565263	0.034354736	1.07633878	0.032246414	1003	60466	FALSE	FALSE
579.8	Nonspecific abnormal findings in stool contents	digestive	0.226676978	0.106305881	1.254424595	0.03298146	102	52973	FALSE	FALSE
427.6	Premature beats	circulatory system	0.076845367	0.036263475	1.079875079	0.034083327	886	42223	FALSE	FALSE
560.4	Other intestinal obstruction	digestive	0.063770514	0.030103375	1.065847774	0.034142545	1289	45757	FALSE	FALSE
701.2	Scar conditions and fibrosis of skin	dermatologic	0.073394269	0.034697337	1.076154747	0.034406861	962	59531	FALSE	FALSE
242.1	Graves' disease	endocrine/metabolic	-0.110528348	0.052277336	0.895360948	0.034492302	417	53335	FALSE	FALSE
796	Elevated prostate specific antigen [PSA]	symptoms	-0.122568965	0.058188406	0.884644893	0.035168269	355	59343	FALSE	FALSE
416	Cardiomegaly	circulatory system	-0.035907414	0.017053381	0.96472961	0.035240061	4331	54493	FALSE	FALSE
272.12	Hyperglyceridemia	endocrine/metabolic	-0.112273578	0.053372964	0.8937997	0.035416282	398	43267	FALSE	FALSE
371.21	Allergic conjunctivitis	sense organs	0.074676703	0.0355206	1.077535731	0.035522704	928	57752	FALSE	FALSE
285	Other anemias	hematopoietic	-0.023349183	0.01112892	0.9769213	0.035899514	12295	43916	FALSE	FALSE
751.2	Congenital anomalies of urinary system	congenital anomalies	0.091909742	0.043824858	1.096265871	0.035975368	601	62478	FALSE	FALSE
513.31	Apnea	respiratory	-0.172835708	0.082419272	0.841275818	0.035990896	170	61249	FALSE	FALSE
386	Vertiginous syndromes and other disorders of vestibular system	sense organs	0.077173435	0.036984789	1.08022941	0.036921925	849	56870	FALSE	FALSE
803.2	Fracture of radius and ulna	injuries & poisonings	0.068507193	0.032926678	1.070908328	0.03747068	1067	54954	FALSE	FALSE
428	Congestive heart failure; nonhypertensive	circulatory system	-0.030240943	0.014577449	0.970211739	0.038032741	6342	54175	FALSE	FALSE
367.9	Blindness and low vision	sense organs	-0.114566185	0.055357173	0.891752915	0.038491543	371	61152	FALSE	FALSE
585.34	Chronic Kidney Disease, Stage IV	genitourinary	-0.064378772	0.031129237	0.937649777	0.038629421	1217	50252	FALSE	FALSE
958.1	Postoperative shock	injuries & poisonings	0.213861109	0.103420415	1.238450633	0.038651216	106	64754	FALSE	FALSE
599.3	Dysuria	genitourinary	0.046163192	0.02233272	1.047245299	0.038728	2439	49505	FALSE	FALSE
355.1	Chronic pain syndrome	neurological	0.071462826	0.034573404	1.074078222	0.038735243	969	57822	FALSE	FALSE
550.2	Diaphragmatic hernia	digestive	0.056141624	0.027222147	1.057747475	0.039174324	1591	58238	FALSE	FALSE
363.3	Chorioretinal scars	sense organs	0.212920728	0.103777275	1.237286565	0.040197991	106	60466	FALSE	FALSE
371.3	Inflammation of eyelids	sense organs	0.091847024	0.044780444	1.096197118	0.040261873	580	57752	FALSE	FALSE
480.3	Pneumonia due to fungus (mycoses)	respiratory	-0.174908311	0.085822874	0.839533994	0.041548425	154	51312	FALSE	FALSE
709	Diffuse diseases of connective tissue	dermatologic	-0.0666231	0.032697111	0.935547743	0.041591583	1078	56112	FALSE	FALSE
514	Abnormal findings examination of lungs	respiratory	-0.045542311	0.022425339	0.955479174	0.042271064	2349	60436	FALSE	FALSE
745	Pain in joint	musculoskeletal	0.021837154	0.010769922	1.02207733	0.042600515	13356	42705	FALSE	FALSE
472	Chronic pharyngitis and nasopharyngitis	respiratory	0.056560885	0.0279053	1.058191041	0.042673989	1508	46830	FALSE	FALSE
335	Multiple sclerosis	neurological	-0.063589249	0.031374567	0.938390365	0.042685228	1176	51373	FALSE	FALSE
198.3	Secondary malignant neoplasm of digestive systems	neoplasms	0.069616113	0.034440398	1.072096538	0.043243503	972	49768	FALSE	FALSE
426.23	Second degree AV block	circulatory system	-0.13926184	0.068923775	0.870000198	0.043329516	239	42223	FALSE	FALSE
836	Traumatic arthropathy	injuries & poisonings	-0.191056117	0.094608111	0.826086229	0.043440725	126	61735	FALSE	FALSE
608	Other disorders of male genital organs	genitourinary	0.112041246	0.05550332	1.118558996	0.043524605	379	58367	FALSE	FALSE
427.41	Ventricular fibrillation and flutter	circulatory system	-0.142272911	0.070532962	0.867384505	0.043683788	228	42223	FALSE	FALSE
300.3	Obsessive-compulsive disorders	mental disorders	0.110659281	0.054927513	1.117014254	0.043942161	398	41596	FALSE	FALSE
440.2	Atherosclerosis of the extremities	circulatory system	-0.077114294	0.038347499	0.925784036	0.044332418	790	54944	FALSE	FALSE
288.2	Elevated white blood cell count	hematopoietic	-0.037562837	0.018691446	0.963133896	0.044470669	3500	49819	FALSE	FALSE
275.3	Disorders of magnesium metabolism	endocrine/metabolic	-0.05783624	0.028880282	0.943804492	0.045218054	1391	59116	FALSE	FALSE
969	Poisoning by psychotropic agents	injuries & poisonings	0.198628918	0.099474614	1.219729262	0.045849089	115	51467	FALSE	FALSE
426.3	Bundle branch block	circulatory system	0.07391371	0.037055826	1.076713892	0.046080161	863	42223	FALSE	FALSE
315	Develomental delays and disorders	mental disorders	0.061120382	0.030643143	1.063026876	0.046088055	1299	61488	FALSE	FALSE
345.1	Epilepsy	neurological	0.057064212	0.028616595	1.058723791	0.046141667	1449	51373	FALSE	FALSE
225	Benign neoplasm of brain and other parts of nervous system	neoplasms	0.095336268	0.047994763	1.100028697	0.04699015	496	63942	FALSE	FALSE
225.1	Benign neoplasm of brain, cranial nerves, meninges	neoplasms	0.099383031	0.050113322	1.104489272	0.047348902	455	63942	FALSE	FALSE
559	Ileostomy status	digestive	-0.099377677	0.050340911	0.905400694	0.048371087	451	45757	FALSE	FALSE
571.5	Other chronic nonalcoholic liver disease	digestive	-0.038269702	0.019594414	0.962453331	0.05080864	3148	53431	FALSE	FALSE
743.13	Other specified osteoporosis	musculoskeletal	-0.062361045	0.032042339	0.939543608	0.0516298	1136	55283	FALSE	FALSE
696.42	Psoriatic arthropathy	dermatologic	0.110964462	0.057311645	1.117355197	0.052848219	347	54527	FALSE	FALSE
302	Sexual and gender identity disorders	mental disorders	0.143854549	0.074440634	1.154716142	0.053301096	206	41596	FALSE	FALSE
340.1	Migrain with aura	neurological	0.091716112	0.047466789	1.096053622	0.053332791	507	59064	FALSE	FALSE
250.25	Diabetes type 2 with peripheral circulatory disorders	endocrine/metabolic	-0.101256833	0.052529106	0.903700903	0.053900802	420	51282	FALSE	FALSE
574.2	Calculus of bile duct	digestive	-0.130399407	0.067699325	0.877744783	0.054084995	249	60489	FALSE	FALSE
286.9	Abnormal coagulation profile	hematopoietic	0.168646823	0.087699575	1.183702009	0.054479277	147	52020	FALSE	FALSE
475	Chronic sinusitis	respiratory	0.043349585	0.022574509	1.044302904	0.05482138	2344	46830	FALSE	FALSE
374	Other disorders of eyelids	sense organs	0.060470791	0.031609469	1.062336567	0.055740455	1176	57752	FALSE	FALSE
151	Cancer of stomach	neoplasms	-0.092803674	0.048511494	0.911372409	0.055744927	489	58220	FALSE	FALSE
401.2	Hypertensive heart and/or renal disease	circulatory system	-0.034185473	0.017956039	0.966392248	0.056930682	5092	35355	FALSE	FALSE
702.1	Actinic keratosis	dermatologic	0.041480904	0.021868219	1.042353257	0.057846693	2646	58745	FALSE	FALSE
512.9	Other dyspnea	respiratory	-0.025640517	0.013518643	0.974685409	0.057870417	7964	35293	FALSE	FALSE
735.1	Flat foot	musculoskeletal	0.139694853	0.07382986	1.14992285	0.058475177	210	57960	FALSE	FALSE
426.7	Abnormal electrocardiogram [ECG] [EKG]	circulatory system	0.126665117	0.066995417	1.13503685	0.058670618	254	42223	FALSE	FALSE
949.1	Diaper or napkin rash	injuries & poisonings	-0.206277723	0.109145503	0.813607087	0.058766877	102	53236	FALSE	FALSE
289.8	Polycythemia vera, secondary	hematopoietic	-0.126551585	0.066972965	0.881128695	0.058812537	254	49449	FALSE	FALSE
701.1	Keratoderma, acquired	dermatologic	-0.195547691	0.10371192	0.822384123	0.059363839	105	59531	FALSE	FALSE
301	Personality disorders	mental disorders	0.114311692	0.060630375	1.121101509	0.059377673	319	41596	FALSE	FALSE
353.2	Nerve root lesions	neurological	-0.174579615	0.092737364	0.83980999	0.059765926	132	57822	FALSE	FALSE
377.3	Optic neuritis/neuropathy	sense organs	-0.141454839	0.075406366	0.868094379	0.060668945	199	57771	FALSE	FALSE
245	Thyroiditis	endocrine/metabolic	-0.071108264	0.037908195	0.931361053	0.060682484	801	53335	FALSE	FALSE
362.9	Retinal edema	sense organs	-0.135515394	0.072463221	0.87326572	0.061466244	218	60004	FALSE	FALSE
499	Cystic fibrosis	respiratory	0.134038272	0.071725144	1.143436581	0.061653899	225	66061	FALSE	FALSE
958	Certain early complications of trauma or procedure	injuries & poisonings	0.08556732	0.046222113	1.089334893	0.064137849	535	64754	FALSE	FALSE
427.12	Paroxysmal ventricular tachycardia	circulatory system	-0.051852085	0.028068315	0.949469297	0.064696	1543	42223	FALSE	FALSE
636.3	Hemorrhage in early pregnancy	pregnancy complications	0.111821513	0.060633006	1.118313238	0.065148895	318	63544	FALSE	FALSE
414	Other forms of chronic heart disease	circulatory system	-0.042653963	0.023129577	0.95824292	0.065164092	2286	49700	FALSE	FALSE
569	Other disorders of intestine	digestive	-0.040688346	0.022135052	0.960128311	0.066034981	2417	55284	FALSE	FALSE
280.1	Iron deficiency anemias, unspecified or not due to blood loss	hematopoietic	0.039531141	0.021670913	1.040322895	0.068128395	2580	43916	FALSE	FALSE
580	Nephritis; nephrosis; renal sclerosis	genitourinary	-0.064445928	0.035475398	0.93758681	0.06927268	912	50252	FALSE	FALSE
743.12	Senile osteoporosis	musculoskeletal	0.067794884	0.037513257	1.070145781	0.070727256	862	55283	FALSE	FALSE
743.11	Osteoporosis NOS	musculoskeletal	0.0383242	0.021219369	1.039068044	0.07090348	2907	55283	FALSE	FALSE
610.1	Cystic mastopathy	genitourinary	0.067832681	0.037849987	1.070186231	0.073109677	812	59811	FALSE	FALSE
353	Nerve root and plexus disorders	neurological	-0.112152814	0.062650206	0.893907646	0.073430963	290	57822	FALSE	FALSE
428.4	Heart failure with preserved EF [Diastolic heart failure]	circulatory system	-0.04513417	0.02525648	0.955869224	0.073932113	1866	54175	FALSE	FALSE
506	Empyema and pneumothorax	respiratory	-0.042454187	0.023759904	0.958434373	0.073969887	2127	46540	FALSE	FALSE
741.2	Stiffness of joint	musculoskeletal	0.053777218	0.030206184	1.055249485	0.075020661	1276	55841	FALSE	FALSE
580.3	Nephritis and nephropathy without mention of glomerulonephritis	genitourinary	-0.080233814	0.045133026	0.922900534	0.075450103	560	50252	FALSE	FALSE
276.1	Electrolyte imbalance	endocrine/metabolic	-0.021850084	0.012295331	0.9783869	0.075551103	9492	44115	FALSE	FALSE
228	Hemangioma and lymphangioma, any site	neoplasms	-0.086498324	0.048751823	0.917137086	0.076020446	480	64202	FALSE	FALSE
560	Intestinal obstruction without mention of hernia	digestive	0.042364774	0.023955058	1.043274969	0.076975581	2069	45757	FALSE	FALSE
601	Inflammatory diseases of prostate	genitourinary	0.091525057	0.05193104	1.095844235	0.077995914	439	59343	FALSE	FALSE
159.4	Malignant neoplasm of retroperitoneum and peritoneum	neoplasms	-0.147334017	0.083631165	0.863005671	0.07811799	162	58220	FALSE	FALSE
707	Chronic ulcer of skin	dermatologic	-0.049758788	0.0283235	0.9514589	0.078951527	1454	62987	FALSE	FALSE
317.1	Alcoholism	mental disorders	0.05905455	0.033696976	1.060833107	0.079684811	1024	51688	FALSE	FALSE
994.1	Systemic inflammatory response syndrome (SIRS)	injuries & poisonings	0.063580458	0.03657213	1.065645223	0.082123658	860	60313	FALSE	FALSE
365	Glaucoma	sense organs	0.049433078	0.028452317	1.050675277	0.082316453	1474	60466	FALSE	FALSE
571	Chronic liver disease and cirrhosis	digestive	-0.032749016	0.018890148	0.967781427	0.082979156	3399	53431	FALSE	FALSE
480.2	Viral pneumonia	respiratory	0.158226446	0.091355417	1.17143143	0.083275777	137	51312	FALSE	FALSE
508	Pulmonary collapse; interstitial and compensatory emphysema	respiratory	-0.02162238	0.012497429	0.978609708	0.083604144	9174	46540	FALSE	FALSE
433.12	Cerebral atherosclerosis	circulatory system	-0.116438141	0.067366546	0.890085155	0.083911742	253	56031	FALSE	FALSE
980	Encounter for long-term (current) use of antibiotics	infectious diseases	0.04444714	0.025767749	1.045449713	0.084543052	1758	62505	FALSE	FALSE
288	Diseases of white blood cells	hematopoietic	-0.029631547	0.017238519	0.970803163	0.085629875	4163	49819	FALSE	FALSE
363	Chorioretinal inflammations, scars, and other disorders of choroid	sense organs	0.137688134	0.080502003	1.147617592	0.087197652	176	60466	FALSE	FALSE
473.1	Chronic laryngitis	respiratory	0.137622224	0.080598673	1.147541954	0.087729181	176	46830	FALSE	FALSE
209	Neuroendocrine tumors	neoplasms	0.170084639	0.100323896	1.185405179	0.090008059	113	66137	FALSE	FALSE
871.1	Open wound of hand except finger(s)	injuries & poisonings	0.130105108	0.076911849	1.138948089	0.090719725	193	59016	FALSE	FALSE
737.3	Kyphoscoliosis and scoliosis	musculoskeletal	0.059596793	0.035489469	1.061408493	0.093097281	915	57960	FALSE	FALSE
496.1	Emphysema	respiratory	-0.053977961	0.032151972	0.947452987	0.093183569	1133	52414	FALSE	FALSE
755.6	Other congenital anomalies of lower limb, including pelvic girdle	congenital anomalies	0.138682692	0.082857277	1.148759532	0.09417897	172	64079	FALSE	FALSE
316	Substance addiction and disorders	mental disorders	0.039946564	0.023869755	1.040755159	0.094224552	2068	51688	FALSE	FALSE
244.2	Acquired hypothyroidism	endocrine/metabolic	-0.071306441	0.042615147	0.931176497	0.094275105	632	53335	FALSE	FALSE
54	Herpes simplex	infectious diseases	0.086769848	0.051893535	1.090645637	0.094509667	423	54271	FALSE	FALSE
327.32	Obstructive sleep apnea	neurological	-0.027642002	0.016544115	0.972736543	0.094760054	4553	51076	FALSE	FALSE
394.7	Disease of tricuspid valve	circulatory system	-0.060354814	0.036204816	0.941430441	0.095506794	878	54334	FALSE	FALSE
605	Erectile dysfunction [ED]	genitourinary	0.047927841	0.028787858	1.049094951	0.095940085	1541	58367	FALSE	FALSE
561	Symptoms involving digestive system	digestive	-0.037056012	0.022268001	0.96362216	0.096093965	2414	45757	FALSE	FALSE
509.8	Dependence on respirator [Ventilator] or supplemental oxygen	respiratory	-0.056133324	0.033792563	0.945413081	0.096690404	1016	46540	FALSE	FALSE
451.2	Phlebitis and thrombophlebitis of lower extremities	circulatory system	0.133185178	0.080192182	1.142461537	0.096748605	176	51170	FALSE	FALSE
742	Derangement of joint, non-traumatic	musculoskeletal	0.068149726	0.04108315	1.070525582	0.097151211	683	55841	FALSE	FALSE
352.1	Trigeminal nerve disorders [CN5]	neurological	0.092325939	0.055681174	1.096722229	0.097293713	368	57822	FALSE	FALSE
594.1	Calculus of kidney	genitourinary	0.040135536	0.024300634	1.040951851	0.098611015	1990	60533	FALSE	FALSE
871	Open wounds of extremities	injuries & poisonings	0.054900187	0.033289883	1.056435164	0.09911582	1044	59016	FALSE	FALSE
593.2	Microscopic hematuria	genitourinary	0.08680144	0.052682262	1.090680093	0.09942642	413	49739	FALSE	FALSE
427.61	Supraventricular premature beats	circulatory system	0.142201249	0.086659123	1.152808627	0.100812677	152	42223	FALSE	FALSE
569.2	Gastrointestinal complications	digestive	-0.050985234	0.031128874	0.950292703	0.101447571	1192	55284	FALSE	FALSE
535.2	Atrophic gastritis	digestive	0.085066459	0.052080749	1.088789424	0.102393921	425	57310	FALSE	FALSE
327.5	Parasomnia	neurological	0.156346116	0.095855761	1.169230823	0.1028785	124	51076	FALSE	FALSE
440	Atherosclerosis	circulatory system	-0.046527879	0.02853556	0.954537949	0.102991066	1482	54944	FALSE	FALSE
411.8	Other chronic ischemic heart disease, unspecified	circulatory system	-0.035918926	0.022047214	0.964718504	0.103274477	2794	49700	FALSE	FALSE
380.4	Impacted cerumen	sense organs	0.051461909	0.031611257	1.052809083	0.103533046	1173	62013	FALSE	FALSE
458.1	Orthostatic hypotension	circulatory system	-0.06128275	0.037672622	0.940557259	0.103796905	827	54545	FALSE	FALSE
350.6	Disturbances of sensation of smell and taste	neurological	0.156481409	0.096203416	1.169389022	0.103828855	124	58519	FALSE	FALSE
428.1	Congestive heart failure (CHF) NOS	circulatory system	-0.025794505	0.016036641	0.974535331	0.107731606	5097	54175	FALSE	FALSE
369.5	Conjunctivitis, infectious	sense organs	0.087352394	0.054377527	1.091281173	0.108184699	386	57752	FALSE	FALSE
550	Abdominal hernia	digestive	0.029158598	0.018165971	1.029587872	0.108466973	3713	58238	FALSE	FALSE
636	Early or threatened labor; hemorrhage in early pregnancy	pregnancy complications	0.053462675	0.033365938	1.054917617	0.10908642	1094	63544	FALSE	FALSE
301.2	Antisocial/borderline personality disorder	mental disorders	0.125941218	0.078989671	1.134215495	0.110846225	189	41596	FALSE	FALSE
295.3	Psychosis	mental disorders	0.078005066	0.048953344	1.081128135	0.11105763	481	41596	FALSE	FALSE
656.8	Perinatal jaundice	pregnancy complications	0.110166512	0.069215904	1.11646396	0.111466556	290	64736	FALSE	FALSE
292.2	Mild cognitive impairment	mental disorders	0.084972051	0.053542903	1.088686639	0.112514915	403	53490	FALSE	FALSE
369	Infection of the eye	sense organs	0.070359392	0.044432903	1.072893702	0.113308112	579	57752	FALSE	FALSE
580.31	Nephritis and nephropathy in diseases classified elsewhere	genitourinary	-0.091292523	0.057901552	0.912750671	0.114867965	339	50252	FALSE	FALSE
497	Bronchitis	respiratory	0.083400396	0.053003179	1.086976943	0.115603552	405	52414	FALSE	FALSE
454.1	Varicose veins of lower extremity	circulatory system	0.086813833	0.05526837	1.09069361	0.116236353	377	51170	FALSE	FALSE
755.61	Congenital hip dysplasia and deformity	congenital anomalies	0.134454813	0.085662275	1.143912968	0.116510082	161	64079	FALSE	FALSE
110.13	Dermatophytosis of the body	infectious diseases	-0.138017344	0.0879465	0.871083583	0.116570367	147	57496	FALSE	FALSE
710.12	Chronic osteomyelitis	musculoskeletal	-0.075291049	0.048036276	0.927473507	0.117026133	493	54964	FALSE	FALSE
150	Cancer of esophagus	neoplasms	-0.083334016	0.05317217	0.920043786	0.117056563	408	58220	FALSE	FALSE
737	Curvature of spine	musculoskeletal	0.05262661	0.033679508	1.054036005	0.118153622	1017	57960	FALSE	FALSE
800.1	Fracture of neck of femur	injuries & poisonings	0.066324371	0.042493157	1.068573275	0.118565109	642	54954	FALSE	FALSE
455	Hemorrhoids	circulatory system	0.05156723	0.0330474	1.052919972	0.118664904	1065	51170	FALSE	FALSE
801.1	Fracture of foot	injuries & poisonings	-0.063883421	0.040952193	0.938114358	0.118771426	682	54954	FALSE	FALSE
470	Septal Deviations/Turbinate Hypertrophy	respiratory	0.042220978	0.027097876	1.043124961	0.119211494	1604	46830	FALSE	FALSE
245.2	Chronic thyroiditis	endocrine/metabolic	-0.069550371	0.045070156	0.932813146	0.122792448	564	53335	FALSE	FALSE
189	Cancer of urinary organs (incl. kidney and bladder)	neoplasms	-0.042382811	0.027492613	0.958502785	0.123169068	1585	64106	FALSE	FALSE
276.12	Hyposmolality and/or hyponatremia	endocrine/metabolic	-0.029845631	0.019392954	0.970595352	0.123805869	3303	44115	FALSE	FALSE
528	Diseases of the oral soft tissues, excluding lesions specific for gingiva and tongue	digestive	0.049374493	0.032111674	1.050613725	0.124149618	1120	62042	FALSE	FALSE
735.3	Hallux valgus (Bunion)	musculoskeletal	0.080182691	0.052298342	1.083484993	0.125231892	419	57960	FALSE	FALSE
818.2	Subarachnoid hemorrhage (injury)	injuries & poisonings	0.142388232	0.093091742	1.153024202	0.126128798	132	63822	FALSE	FALSE
750.1	Upper gastrointestinal congenital anomalies	congenital anomalies	0.151806738	0.099337477	1.163935271	0.126464871	118	62478	FALSE	FALSE
635.3	Placenta previa and abruptio placenta	pregnancy complications	0.162621353	0.106522157	1.176591093	0.126849696	102	63544	FALSE	FALSE
496.3	Bronchiectasis	respiratory	0.078179386	0.051223047	1.081316615	0.12694659	433	52414	FALSE	FALSE
503	Pulmonary congestion and hypostasis	respiratory	-0.038791642	0.025423775	0.961951118	0.127059228	1826	46540	FALSE	FALSE
527.7	Disturbance of salivary secretion	digestive	0.079126124	0.051945335	1.082340823	0.127694283	424	62042	FALSE	FALSE
345.12	Partial epilepsy	neurological	0.052682009	0.034588092	1.0540944	0.127727276	977	51373	FALSE	FALSE
395.3	Nonrheumatic tricuspid valve disorders	circulatory system	-0.073352067	0.048485848	0.929273606	0.130316445	488	54334	FALSE	FALSE
535	Gastritis and duodenitis	digestive	0.051630346	0.034129197	1.05298643	0.13033273	1000	57310	FALSE	FALSE
539	Bariatric surgery	digestive	-0.053173874	0.035167152	0.948215128	0.13052561	925	65122	FALSE	FALSE
362.3	Other nondiabetic retinopathy	sense organs	-0.094468491	0.062684412	0.909856403	0.131798056	293	60004	FALSE	FALSE
560.3	Peritoneal or intestinal adhesions	digestive	0.122449856	0.081490251	1.130262443	0.132933975	172	45757	FALSE	FALSE
618.5	Prolapse of vaginal vault after hysterectomy	genitourinary	-0.102378179	0.068183959	0.90268811	0.133226422	245	64999	FALSE	FALSE
577.2	Chronic pancreatitis	digestive	0.093365823	0.062512142	1.097863286	0.135289871	292	63935	FALSE	FALSE
426.32	Left bundle branch block	circulatory system	0.069229817	0.046496509	1.071682472	0.136507103	545	42223	FALSE	FALSE
342	Hemiplegia	neurological	0.071556741	0.048074136	1.074179099	0.136627907	494	51373	FALSE	FALSE
306	Other mental disorder	mental disorders	0.044984629	0.030269731	1.046011781	0.137245847	1286	41596	FALSE	FALSE
426.92	Cardiac defibrillator in situ	circulatory system	-0.047637171	0.032067691	0.953479674	0.137406336	1169	42223	FALSE	FALSE
727.2	Bursitis disorders	musculoskeletal	-0.120107548	0.081048373	0.886825055	0.138360456	172	51199	FALSE	FALSE
420.21	Acute pericarditis	circulatory system	-0.139739786	0.09458785	0.869584484	0.139580638	127	60258	FALSE	FALSE
531.4	Peptic ulcer, site unspecified	digestive	0.103989793	0.070419828	1.10958913	0.139752897	230	62972	FALSE	FALSE
291	Other specified nonpsychotic and/or transient mental disorders	mental disorders	0.034091015	0.023109999	1.034678774	0.140168722	2230	53490	FALSE	FALSE
575.2	Obstruction of bile duct	digestive	-0.073903861	0.050178342	0.92876098	0.140798529	453	60489	FALSE	FALSE
364.5	Corneal dystrophy	sense organs	-0.135406855	0.092102883	0.873360509	0.141515837	135	60466	FALSE	FALSE
550.1	Inguinal hernia	digestive	0.054197084	0.036926456	1.055692642	0.142184814	866	58238	FALSE	FALSE
411.1	Unstable angina (intermediate coronary syndrome)	circulatory system	-0.038999878	0.026589163	0.961750827	0.142441802	1767	49700	FALSE	FALSE
514.2	Solitary pulmonary nodule	respiratory	-0.045665483	0.031157249	0.955361493	0.142744879	1192	60436	FALSE	FALSE
523.3	Periodontitis (acute or chronic)	digestive	0.112533217	0.076832509	1.11910943	0.143014714	195	61056	FALSE	FALSE
374.1	Ectropion or entropion	sense organs	0.138590865	0.094672046	1.148654049	0.143219955	128	57752	FALSE	FALSE
726.3	Bursitis	musculoskeletal	0.064023393	0.043776895	1.066117339	0.143606222	601	51199	FALSE	FALSE
728	Disorders of muscle, ligament, and fascia	musculoskeletal	0.116786045	0.080185427	1.123878944	0.145268334	177	51199	FALSE	FALSE
8.5	Bacterial enteritis	infectious diseases	0.058012311	0.039842494	1.059728042	0.14538124	722	63468	FALSE	FALSE
386.2	Peripheral or central vertigo	sense organs	0.065215139	0.044835774	1.067388637	0.145798426	575	56870	FALSE	FALSE
509.2	Respiratory insufficiency	respiratory	-0.038198071	0.026311926	0.962522274	0.146573951	1727	46540	FALSE	FALSE
765	Cervical radiculitis	symptoms	0.052091634	0.035886975	1.053472272	0.146627585	896	59028	FALSE	FALSE
743	Osteoporosis, osteopenia and pathological fracture	musculoskeletal	0.022365962	0.01541543	1.022617955	0.146812857	5771	55283	FALSE	FALSE
70.3	Viral hepatitis C	infectious diseases	0.045158567	0.031131241	1.046193739	0.146894954	1202	54271	FALSE	FALSE
395.4	Nonrheumatic pulmonary valve disorders	circulatory system	-0.105658663	0.073163445	0.899731707	0.148698038	213	54334	FALSE	FALSE
724.8	Other symptoms referable to back	musculoskeletal	-0.106709535	0.07393718	0.898786701	0.148951199	207	53332	FALSE	FALSE
245.21	Chronic lymphocytic thyroiditis	endocrine/metabolic	-0.065300632	0.045265785	0.936785793	0.14913187	559	53335	FALSE	FALSE
275	Disorders of mineral metabolism	endocrine/metabolic	-0.027391349	0.019032573	0.972980392	0.150098776	3312	59116	FALSE	FALSE
626.12	Excessive or frequent menstruation	genitourinary	-0.052613463	0.036613005	0.948746667	0.150713527	864	55552	FALSE	FALSE
289.4	Lymphadenitis	hematopoietic	-0.032530673	0.022642398	0.967992758	0.150798984	2321	49819	FALSE	FALSE
426.91	Cardiac pacemaker in situ	circulatory system	0.040513408	0.028201586	1.041345272	0.150841667	1565	42223	FALSE	FALSE
850	Hemorrhage or hematoma complicating a procedure	injuries & poisonings	-0.056947986	0.039682404	0.944643202	0.151260264	728	56963	FALSE	FALSE
530.13	Barrett's esophagus	digestive	0.085190516	0.059413313	1.088924505	0.151611532	325	42041	FALSE	FALSE
327.3	Sleep apnea	neurological	-0.022565371	0.015740167	0.977687322	0.151681573	5080	51076	FALSE	FALSE
173	Neoplasm of uncertain behavior of skin	neoplasms	0.028322287	0.019820791	1.028727177	0.153027774	3141	56328	FALSE	FALSE
627.22	Need for Hormone replacement therapy (postmenopausal)	genitourinary	0.080769865	0.056645666	1.084121374	0.153903273	355	55552	FALSE	FALSE
743.1	Osteoporosis	musculoskeletal	0.027541746	0.019316565	1.027924526	0.153923271	3526	55283	FALSE	FALSE
740.12	Osteoarthrosis, localized, secondary	musculoskeletal	-0.143117994	0.100396738	0.866651803	0.154005687	111	52148	FALSE	FALSE
610.4	Benign neoplasm of breast	genitourinary	-0.110389669	0.077446826	0.895485125	0.154052937	188	59811	FALSE	FALSE
656.6	Perinatal disorders of digestive system	pregnancy complications	0.147626119	0.103634906	1.159079458	0.154306821	118	64736	FALSE	FALSE
586	Other disorders of the kidney and ureters	genitourinary	-0.025108178	0.017742437	0.975204411	0.157025048	3964	50252	FALSE	FALSE
306.1	Mental disorders durring/after pregnancy	mental disorders	0.113092718	0.079987937	1.119735748	0.157399437	180	41596	FALSE	FALSE
567	Peritonitis and retroperitoneal infections	digestive	-0.05010768	0.035557794	0.951127001	0.15877906	913	55284	FALSE	FALSE
611.3	Lump or mass in breast	genitourinary	0.038943704	0.027682282	1.03971195	0.159483814	1552	59811	FALSE	FALSE
389.2	Conductive hearing loss	sense organs	0.06188052	0.044095953	1.06383523	0.160522879	594	58676	FALSE	FALSE
785	Abdominal pain	symptoms	0.015087424	0.010761571	1.015201814	0.160923538	12932	42200	FALSE	FALSE
251	Other disorders of pancreatic internal secretion	endocrine/metabolic	-0.08495344	0.060641101	0.918555051	0.161237463	307	57443	FALSE	FALSE
395.2	Nonrheumatic aortic valve disorders	circulatory system	-0.031067207	0.022189755	0.96941042	0.16149241	2535	54334	FALSE	FALSE
525.1	Loss of teeth or edentulism	digestive	0.110715356	0.079118653	1.117076892	0.161705521	184	61056	FALSE	FALSE
597.1	Urethral stricture (not specified as infectious)	genitourinary	-0.107729407	0.077021411	0.897870521	0.16190468	193	59800	FALSE	FALSE
599	Other symptoms/disorders or the urinary system	genitourinary	0.020235079	0.014520698	1.020441196	0.16345852	6250	49505	FALSE	FALSE
723	Other disorders of cervical region	musculoskeletal	0.06382243	0.04582773	1.06590311	0.163722736	545	53332	FALSE	FALSE
958.2	Traumatic and surgical subcutaneous emphysema	injuries & poisonings	0.103408708	0.074259697	1.108944551	0.163762567	206	64754	FALSE	FALSE
790.6	Other abnormal blood chemistry	symptoms	-0.057126847	0.041023885	0.944474258	0.163763021	681	63796	FALSE	FALSE
182	Malignant neoplasm of uterus	neoplasms	-0.071813111	0.051803143	0.930704818	0.165664658	427	59492	FALSE	FALSE
454	Varicose veins	circulatory system	0.060820574	0.043988529	1.062708219	0.166773369	595	51170	FALSE	FALSE
681.3	Cellulitis and abscess of arm/hand	dermatologic	0.061824097	0.044780593	1.063775207	0.16740191	572	55482	FALSE	FALSE
411.3	Angina pectoris	circulatory system	-0.035592694	0.025784155	0.965033277	0.167460579	1879	49700	FALSE	FALSE
502	Postinflammatory pulmonary fibrosis	respiratory	-0.058344407	0.042369435	0.943325004	0.168499876	645	46540	FALSE	FALSE
165	Cancer within the respiratory system	neoplasms	-0.031384022	0.022847635	0.969103344	0.169558948	2293	63036	FALSE	FALSE
246	Other disorders of thyroid	endocrine/metabolic	-0.074492217	0.054298535	0.928214698	0.170094242	388	53335	FALSE	FALSE
594	Urinary calculus	genitourinary	0.031085223	0.022724739	1.031573414	0.17134265	2288	60533	FALSE	FALSE
509	Respiratory failure, insufficiency, arrest	respiratory	-0.019628593	0.014355935	0.980562793	0.171537339	6464	46540	FALSE	FALSE
442.8	Aneurysm of other specified artery	circulatory system	0.129138612	0.094513954	1.137847832	0.171830892	127	54944	FALSE	FALSE
136	Other infectious and parasitic diseases	infectious diseases	0.077570894	0.056814056	1.080658842	0.172144048	354	64035	FALSE	FALSE
527.2	Sialoadenitis	digestive	-0.136375541	0.100048724	0.872514906	0.172853752	113	62042	FALSE	FALSE
280	Iron deficiency anemias	hematopoietic	0.027287051	0.020129135	1.027662752	0.175226533	3025	43916	FALSE	FALSE
348.7	Coma	neurological	-0.101676213	0.075203568	0.903321988	0.176371109	200	51373	FALSE	FALSE
727.4	Ganglion and cyst of synovium, tendon, and bursa	musculoskeletal	0.077158797	0.057190843	1.080213598	0.177290075	349	51199	FALSE	FALSE
345	Epilepsy, recurrent seizures, convulsions	neurological	0.025981822	0.019285102	1.026322292	0.177900254	3300	51373	FALSE	FALSE
356	Hereditary and idiopathic peripheral neuropathy	neurological	0.03695939	0.027512706	1.037650881	0.179156348	1554	59577	FALSE	FALSE
700	Corns and callosities	dermatologic	-0.083073913	0.061939128	0.920283124	0.17984948	299	59531	FALSE	FALSE
153.2	Colon cancer	neoplasms	0.039005079	0.029111712	1.039775765	0.180296885	1378	54732	FALSE	FALSE
279.11	Deficiency of humoral immunity	endocrine/metabolic	0.09995461	0.074649376	1.105120756	0.180574613	204	61342	FALSE	FALSE
724	Other and unspecified disorders of back	musculoskeletal	-0.053208687	0.039744909	0.948182118	0.180650517	728	53332	FALSE	FALSE
286.5	Hemorrhagic disorder due to intrinsic circulating anticoagulants	hematopoietic	0.097454508	0.072815349	1.102361291	0.180773039	215	52020	FALSE	FALSE
425.12	Other hypertrophic cardiomyopathy	circulatory system	-0.12618241	0.09449569	0.881454046	0.181770163	127	60258	FALSE	FALSE
612	Breast conditions, congenital or relating to hormones	genitourinary	0.077306901	0.05789492	1.080373594	0.181779225	340	59811	FALSE	FALSE
117.4	Aspergillosis	infectious diseases	-0.137667642	0.103174128	0.871388257	0.18209793	106	57496	FALSE	FALSE
575.8	Other disorders of biliary tract	digestive	-0.057043667	0.042788296	0.944552823	0.182479132	624	60489	FALSE	FALSE
636.2	Early onset of delivery	pregnancy complications	0.075849477	0.056959766	1.078800178	0.182980973	359	63544	FALSE	FALSE
727.6	Rupture of tendon, nontraumatic	musculoskeletal	0.061439478	0.046214503	1.063366137	0.183702355	537	51199	FALSE	FALSE
367.1	Myopia	sense organs	0.036936756	0.027808993	1.037627395	0.184101933	1517	61152	FALSE	FALSE
425	Cardiomyopathy	circulatory system	-0.028737198	0.021637727	0.971671788	0.184143044	2591	60258	FALSE	FALSE
450	Noninfectious disorders of lymphatic channels	circulatory system	0.049959672	0.037637167	1.051228702	0.184375555	812	64873	FALSE	FALSE
291.8	Alteration of consciousness	mental disorders	0.03253405	0.024556763	1.033069069	0.185220606	1967	53490	FALSE	FALSE
960.2	Allergy/adverse effect of penicillin	injuries & poisonings	-0.047278506	0.035833319	0.953821716	0.187035195	892	51467	FALSE	FALSE
522	Diseases of pulp and periapical tissues	digestive	-0.127907567	0.097063132	0.87993471	0.187578297	120	61056	FALSE	FALSE
593	Hematuria	genitourinary	0.02971036	0.02255614	1.030156116	0.187780318	2369	49739	FALSE	FALSE
275.51	Hypocalcemia	endocrine/metabolic	-0.056570399	0.043053782	0.944999955	0.188863948	615	59116	FALSE	FALSE
574.3	Cholecystitis without cholelithiasis	digestive	0.0726092	0.055265827	1.075310223	0.188907692	375	60489	FALSE	FALSE
165.1	Cancer of bronchus; lung	neoplasms	-0.030132485	0.022952293	0.970316972	0.189239844	2272	63036	FALSE	FALSE
751.1	Congenital anomalies of genital organs	congenital anomalies	0.079206583	0.060422011	1.08242791	0.18989508	327	62478	FALSE	FALSE
425.11	Hypertrophic obstructive cardiomyopathy	circulatory system	-0.099192571	0.076036851	0.905568305	0.192051959	196	60258	FALSE	FALSE
285.22	Anemia in neoplastic disease	hematopoietic	-0.032860806	0.025191906	0.967673245	0.192090698	1894	43916	FALSE	FALSE
743.22	Pathologic fracture of femur	musculoskeletal	0.127018668	0.097412876	1.135438214	0.192260613	120	55283	FALSE	FALSE
702	Degenerative skin conditions and other dermatoses	dermatologic	0.023812589	0.018273677	1.024098372	0.192537629	3887	54902	FALSE	FALSE
361	Retinal detachments and defects	sense organs	-0.076050239	0.058365783	0.926769646	0.192576964	338	60466	FALSE	FALSE
378.1	Strabismus (not specified as paralytic)	sense organs	0.064804378	0.049761902	1.066950285	0.192817603	473	57771	FALSE	FALSE
588.2	Secondary hyperparathyroidism (of renal origin)	genitourinary	-0.079661914	0.061173761	0.923428492	0.192839968	304	50252	FALSE	FALSE
394.2	Mitral valve disease	circulatory system	0.088424599	0.068105587	1.092451878	0.194168557	246	54334	FALSE	FALSE
433.6	Acute, but ill-defined cerebrovascular disease	circulatory system	0.056937585	0.043922679	1.058589737	0.194867316	600	56031	FALSE	FALSE
295.2	Paranoid disorders	mental disorders	0.104802793	0.081052571	1.110491592	0.196003301	175	41596	FALSE	FALSE
742.9	Other derangement of joint	musculoskeletal	0.05814847	0.045051396	1.059872344	0.196802851	568	55841	FALSE	FALSE
189.2	Cancer of bladder	neoplasms	-0.050242664	0.038980364	0.950998624	0.197425078	779	64106	FALSE	FALSE
743.21	Pathologic fracture of vertebrae	musculoskeletal	0.088702699	0.068862618	1.092755731	0.197707309	240	55283	FALSE	FALSE
698	Pruritus and related conditions	dermatologic	-0.054388485	0.042281913	0.947064114	0.198327981	641	63984	FALSE	FALSE
345.3	Convulsions	neurological	0.026764185	0.02082057	1.027125562	0.198628653	2804	51373	FALSE	FALSE
378	Strabismus and other disorders of binocular eye movements	sense organs	0.052956307	0.041208374	1.054383575	0.198762214	688	57771	FALSE	FALSE
242	Thyrotoxicosis with or without goiter	endocrine/metabolic	-0.049251585	0.038410487	0.951941605	0.199757346	781	53335	FALSE	FALSE
751.12	Congenital anomalies of male genital organs	congenital anomalies	0.090581986	0.070677505	1.094811264	0.199974576	244	62478	FALSE	FALSE
426.31	Right bundle branch block	circulatory system	0.079228449	0.06202237	1.082451579	0.201454953	297	42223	FALSE	FALSE
509.1	Respiratory failure	respiratory	-0.021410854	0.016771942	0.978816731	0.201747859	4497	46540	FALSE	FALSE
654.1	Abnormality of organs and soft tissues of pelvis complicating pregnancy, childbirth, or the puerperium	pregnancy complications	0.114774586	0.089958693	1.121620581	0.202005453	144	64832	FALSE	FALSE
599.2	Retention of urine	genitourinary	0.033197203	0.026047097	1.033754378	0.202483851	1777	49505	FALSE	FALSE
352.2	Facial nerve disorders [CN7]	neurological	-0.092886227	0.073168854	0.911297176	0.20427075	212	57822	FALSE	FALSE
743.9	Osteopenia or other disorder of bone and cartilage	musculoskeletal	0.02683476	0.021140324	1.027198054	0.204311371	2822	55283	FALSE	FALSE
531.2	Gastric ulcer	digestive	0.083415303	0.065758449	1.086993146	0.204615597	263	62972	FALSE	FALSE
800.3	Fracture of tibia and fibula	injuries & poisonings	-0.054740407	0.043225763	0.946730881	0.205375704	612	54954	FALSE	FALSE
226	Benign neoplasm of thyroid glands	neoplasms	-0.115963149	0.091705818	0.890508039	0.206046153	134	64240	FALSE	FALSE
228.1	Hemangioma of skin and subcutaneous tissue	neoplasms	-0.068504053	0.054438154	0.933789675	0.208253237	385	64202	FALSE	FALSE
331.1	Hydrocephalus	neurological	0.051264774	0.040884276	1.052601558	0.209878533	689	51373	FALSE	FALSE
599.6	Oliguria and anuria	genitourinary	0.097233277	0.077650612	1.102117443	0.210500837	189	49505	FALSE	FALSE
535.6	Duodenitis	digestive	0.099404427	0.079393043	1.104512904	0.210549962	181	57310	FALSE	FALSE
751.21	Cystic kidney disease	congenital anomalies	0.06994964	0.055891714	1.072454171	0.210744548	367	62478	FALSE	FALSE
585.2	Renal failure NOS	genitourinary	-0.045591268	0.036627119	0.955432398	0.213227059	859	50252	FALSE	FALSE
189.21	Malignant neoplasm of bladder	neoplasms	-0.048556203	0.039072479	0.952603798	0.21397054	775	64106	FALSE	FALSE
510	Other diseases of lung	respiratory	-0.020839459	0.016783352	0.979376182	0.214356705	4391	56470	FALSE	FALSE
370.1	Corneal ulcer	sense organs	-0.11578483	0.093360873	0.890666847	0.214906675	130	57752	FALSE	FALSE
300.8	Acute reaction to stress	mental disorders	0.118583667	0.096113749	1.125901071	0.217283163	127	41596	FALSE	FALSE
200	Myeloproliferative disease	neoplasms	0.043505154	0.035289415	1.044465378	0.217646551	932	63328	FALSE	FALSE
41.4	E. coli	infectious diseases	0.03945578	0.032019215	1.040244499	0.217854507	1125	55465	FALSE	FALSE
748	Anomalies of respiratory system, congenital	congenital anomalies	0.083550939	0.067803482	1.087140592	0.217855169	257	65060	FALSE	FALSE
362.26	Macular puckering of retina	sense organs	-0.073078231	0.059358924	0.929528109	0.218276266	331	60004	FALSE	FALSE
479	Other upper respiratory disease	respiratory	0.028982492	0.023599458	1.029406572	0.219409462	2133	46830	FALSE	FALSE
457	Encounter for long-term (current) use of anticoagulants, antithrombotics, aspirin	circulatory system	-0.035509396	0.028974088	0.965113666	0.220365423	1412	51170	FALSE	FALSE
442	Other aneurysm	circulatory system	0.036358045	0.029678088	1.037027083	0.220544913	1356	54944	FALSE	FALSE
415.21	Primary pulmonary hypertension	circulatory system	-0.065220489	0.053246059	0.936860873	0.220617215	401	54493	FALSE	FALSE
292.11	Aphasia	mental disorders	0.064068984	0.052400901	1.066165944	0.221454549	418	53490	FALSE	FALSE
531.1	Hemorrhage from gastrointestinal ulcer	digestive	0.112440136	0.092119852	1.119005266	0.22224308	134	62972	FALSE	FALSE
657	Infections specific to the perinatal period	pregnancy complications	0.128828825	0.106225682	1.137495396	0.225212352	111	65930	FALSE	FALSE
722.9	Other and unspecified disc disorder	musculoskeletal	-0.118571647	0.097940647	0.888188177	0.226030346	117	53332	FALSE	FALSE
726.4	Calcaneal spur; Exostosis NOS	musculoskeletal	-0.106752528	0.088644643	0.898748061	0.228483304	143	51199	FALSE	FALSE
753	Congenital anomalies of the eye	congenital anomalies	-0.126530226	0.105760498	0.881147515	0.231546526	102	64707	FALSE	FALSE
244.1	Secondary hypothyroidism	endocrine/metabolic	-0.034656929	0.02898819	0.965936745	0.231870888	1399	53335	FALSE	FALSE
743.2	Pathologic fracture	musculoskeletal	0.048841776	0.041009856	1.050054194	0.233662794	685	55283	FALSE	FALSE
145	Cancer of mouth	neoplasms	-0.046616722	0.039357786	0.954453148	0.23624109	746	64188	FALSE	FALSE
264.9	Lack of normal physiological development, unspecified	endocrine/metabolic	0.050558273	0.042869758	1.051858156	0.238260473	708	48010	FALSE	FALSE
712	Infective connective tissue disorders	musculoskeletal	-0.102316678	0.086759288	0.902743628	0.238272089	150	54964	FALSE	FALSE
454.11	Varicose veins of lower extremity, symptomtic	circulatory system	0.072329362	0.061338185	1.075009353	0.238322607	304	51170	FALSE	FALSE
585.4	Chronic kidney disease, Stage I or II	genitourinary	-0.039251275	0.033294429	0.961509076	0.238432348	1047	50252	FALSE	FALSE
271	Disorders of carbohydrate transport and metabolism	endocrine/metabolic	0.100368495	0.08516305	1.105578243	0.238579366	158	65783	FALSE	FALSE
348	Other conditions of brain	neurological	-0.026855833	0.022849853	0.973501578	0.239867692	2260	51373	FALSE	FALSE
522.5	Periapical abscess	digestive	-0.117051637	0.099607939	0.889539259	0.239945281	114	61056	FALSE	FALSE
627.3	Postmenopausal atrophic vaginitis	genitourinary	-0.043524923	0.037190805	0.957408693	0.241874593	853	55552	FALSE	FALSE
647.1	Infections of genitourinary tract during pregnancy	pregnancy complications	-0.106465126	0.091055039	0.899006399	0.242307246	139	65493	FALSE	FALSE
365.11	Primary open angle glaucoma	sense organs	0.062616994	0.053791582	1.064619006	0.24439695	405	60466	FALSE	FALSE
713	Arthropathy associated with other disorders classified elsewhere	musculoskeletal	-0.088897693	0.076538892	0.914939174	0.245450468	193	54964	FALSE	FALSE
256	Ovarian dysfunction	endocrine/metabolic	-0.05462623	0.047118339	0.946838982	0.246317151	515	57443	FALSE	FALSE
456	Chronic venous insufficiency [CVI]	circulatory system	0.056184988	0.048472697	1.057793344	0.246413035	489	51170	FALSE	FALSE
159.2	Malignant neoplasm of small intestine, including duodenum	neoplasms	-0.079531069	0.068754311	0.923549326	0.24737737	241	58220	FALSE	FALSE
496	Chronic airway obstruction	respiratory	-0.01955543	0.016944314	0.980634537	0.248459231	4451	52414	FALSE	FALSE
361.1	Retinal detachment with retinal defect	sense organs	-0.087668643	0.076121644	0.916064371	0.249447906	198	60466	FALSE	FALSE
614.1	Pelvic peritoneal adhesions, female (postoperative) (postinfection)	genitourinary	-0.113756658	0.099264326	0.892475106	0.251796232	116	62378	FALSE	FALSE
526.4	Temporomandibular joint disorders	digestive	0.085250384	0.074395303	1.088989698	0.251832046	206	61056	FALSE	FALSE
580.2	Nephrotic syndrome without mention of glomerulonephritis	genitourinary	-0.086207033	0.075268253	0.917404278	0.252072233	200	50252	FALSE	FALSE
626.13	Irregular menstrual cycle	genitourinary	0.044253021	0.038691693	1.045246791	0.252733794	787	55552	FALSE	FALSE
426.24	Atrioventricular block, complete	circulatory system	-0.044788888	0.03923448	0.956199325	0.253632984	767	42223	FALSE	FALSE
573	Other disorders of liver	digestive	-0.035184532	0.030835832	0.965427247	0.253858477	1221	53431	FALSE	FALSE
622.1	Polyp of corpus uteri	genitourinary	-0.086451534	0.075811159	0.91718	0.254138982	198	65096	FALSE	FALSE
80	Postoperative infection	infectious diseases	0.033248046	0.029275886	1.03380694	0.256090389	1351	61768	FALSE	FALSE
564.1	Irritable Bowel Syndrome	digestive	0.032736077	0.028834156	1.033277797	0.256240068	1413	45757	FALSE	FALSE
241.1	Nontoxic uninodular goiter	endocrine/metabolic	0.043346989	0.038204239	1.044300192	0.256537914	796	53335	FALSE	FALSE
271.3	Intestinal disaccharidase deficiencies and disaccharide malabsorption	endocrine/metabolic	0.11273043	0.099363882	1.119330155	0.256575988	116	65783	FALSE	FALSE
241	Nontoxic nodular goiter	endocrine/metabolic	0.030202484	0.026677898	1.030663206	0.257585524	1681	53335	FALSE	FALSE
214.1	Lipoma of skin and subcutaneous tissue	neoplasms	0.076182072	0.067292193	1.079159041	0.257588764	253	64625	FALSE	FALSE
871.2	Open wound of finger(s)	injuries & poisonings	0.089050575	0.078749218	1.09313594	0.258134156	185	59016	FALSE	FALSE
495	Asthma	respiratory	0.020334398	0.017988677	1.02054255	0.25830779	3735	52414	FALSE	FALSE
573.4	Acute and subacute necrosis of liver	digestive	-0.066885142	0.059394299	0.935302623	0.260114491	323	53431	FALSE	FALSE
429.1	Heart transplant/surgery	circulatory system	-0.047212578	0.041926429	0.953884601	0.260131	654	54175	FALSE	FALSE
289	Other diseases of blood and blood-forming organs	hematopoietic	-0.047536539	0.042386901	0.95357563	0.262078806	641	49819	FALSE	FALSE
291.4	Specific nonpsychotic mental disorders due to brain damage	mental disorders	0.076348687	0.068112367	1.07933886	0.262320838	246	53490	FALSE	FALSE
214	Lipoma	neoplasms	0.065123152	0.058242222	1.067290455	0.263505784	338	64625	FALSE	FALSE
772	Symptoms of the muscles	symptoms	-0.066149614	0.059307762	0.935990817	0.264695399	324	58212	FALSE	FALSE
327.41	Organic or persistent insomnia	neurological	0.071509788	0.064130856	1.074128664	0.264824473	277	51076	FALSE	FALSE
465.4	Acute laryngitis and tracheitis	respiratory	0.086113426	0.077386988	1.089929947	0.265809958	191	49593	FALSE	FALSE
594.2	Calculus of lower urinary tract	genitourinary	-0.10662542	0.095832569	0.898862305	0.265870826	124	60533	FALSE	FALSE
8.52	Intestinal infection due to C. difficile	infectious diseases	0.045646548	0.041110923	1.046704386	0.266858348	677	63468	FALSE	FALSE
362.21	Macular degeneration, dry	sense organs	0.077930334	0.070537469	1.081047343	0.269242958	236	60004	FALSE	FALSE
374.6	Dermatochalasis	sense organs	0.043928499	0.039819017	1.044907641	0.269938574	737	57752	FALSE	FALSE
364.1	Corneal opacity	sense organs	-0.094276571	0.085685627	0.91003104	0.271218333	155	60466	FALSE	FALSE
480.1	Bacterial pneumonia	respiratory	0.032249663	0.029360858	1.032775319	0.272034383	1354	51312	FALSE	FALSE
370.31	Keratoconjunctivitis sicca	sense organs	0.058416328	0.053292192	1.060156276	0.273012386	408	57752	FALSE	FALSE
292.6	Hallucinations	mental disorders	0.094411899	0.086629526	1.099012335	0.275785783	151	53490	FALSE	FALSE
70	Viral hepatitis	infectious diseases	0.031953377	0.029323647	1.032469367	0.275854345	1360	54271	FALSE	FALSE
175	Acquired absence of breast	neoplasms	0.03952095	0.03627685	1.040312293	0.275965989	880	57549	FALSE	FALSE
938.2	Chronic dermatitis due to solar radiation	injuries & poisonings	0.039259615	0.036267531	1.040040459	0.27903026	895	53236	FALSE	FALSE
290.2	Delirium due to conditions classified elsewhere	mental disorders	0.04893426	0.045235371	1.050151311	0.279354811	562	53490	FALSE	FALSE
513.8	Disorders of diaphragm	respiratory	-0.079286232	0.073315893	0.923775472	0.279504515	213	61249	FALSE	FALSE
977	Personal history of allergy to medicinal agents	injuries & poisonings	-0.031104806	0.028825954	0.969373971	0.280562948	1393	51467	FALSE	FALSE
500	Lung disease due to external agents	respiratory	-0.099490749	0.092301661	0.905298325	0.281084245	134	46540	FALSE	FALSE
613.5	Mastodynia	genitourinary	0.053103165	0.049321441	1.054538431	0.281625457	471	62844	FALSE	FALSE
557	Intestinal malabsorption (non-celiac)	digestive	-0.06121596	0.057248793	0.940620082	0.284935888	349	45757	FALSE	FALSE
190	Cancer of eye	neoplasms	-0.112274974	0.105150095	0.893798452	0.285629175	102	63942	FALSE	FALSE
535.8	Other specified gastritis	digestive	0.058917772	0.055260039	1.060688018	0.286337187	376	57310	FALSE	FALSE
401.1	Essential hypertension	circulatory system	-0.011120591	0.010437723	0.988941014	0.286684529	24154	35355	FALSE	FALSE
580.1	Glomerulonephritis	genitourinary	-0.066481815	0.062425243	0.935679931	0.286883679	291	50252	FALSE	FALSE
578.1	Hematemesis	digestive	0.053770924	0.050594594	1.055242843	0.287881719	447	52973	FALSE	FALSE
427.1	Paroxysmal tachycardia, unspecified	circulatory system	-0.0234439	0.022080359	0.976828773	0.288347572	2534	42223	FALSE	FALSE
257.1	Testicular hypofunction	endocrine/metabolic	0.039949375	0.037672429	1.040758084	0.288944185	830	57443	FALSE	FALSE
394.1	Mitral valve stenosis and aortic valve stenosis	circulatory system	-0.064140529	0.060514572	0.937873192	0.289181565	315	54334	FALSE	FALSE
477	Epistaxis or throat hemorrhage	respiratory	0.044728027	0.042206732	1.045743407	0.289264364	647	46830	FALSE	FALSE
595	Hydronephrosis	genitourinary	-0.032090509	0.030304976	0.968418927	0.289636759	1259	60533	FALSE	FALSE
440.21	Atherosclerosis of native arteries of the extremities with ulceration or gangrene	circulatory system	-0.079243287	0.07483693	0.923815145	0.289654689	200	54944	FALSE	FALSE
750	Digestive congenital anomalies	congenital anomalies	0.057490166	0.054305261	1.059174854	0.289760035	397	62478	FALSE	FALSE
358.1	Myasthenia gravis	neurological	-0.099095038	0.093967073	0.905656633	0.291621145	128	59577	FALSE	FALSE
426.2	Atrioventricular [AV] block	circulatory system	-0.035112141	0.033381878	0.965497139	0.292876449	1075	42223	FALSE	FALSE
586.2	Cyst of kidney, acquired	genitourinary	0.039913259	0.038035951	1.040720497	0.294014233	811	50252	FALSE	FALSE
8	Intestinal infection	infectious diseases	0.035296251	0.033690097	1.035926558	0.294788668	1017	63468	FALSE	FALSE
372	Disorders of conjunctiva	sense organs	-0.088410702	0.084442753	0.915384849	0.295104282	159	57752	FALSE	FALSE
721.2	Spondylosis with myelopathy	musculoskeletal	0.058012835	0.055462842	1.059728597	0.295571836	373	53332	FALSE	FALSE
594.3	Calculus of ureter	genitourinary	-0.04254947	0.040998237	0.958343055	0.299346147	683	60533	FALSE	FALSE
705.8	Hyperhidrosis	dermatologic	-0.076944532	0.07443944	0.925941212	0.301298529	205	59929	FALSE	FALSE
781.2	Abnormal posture	symptoms	-0.054578241	0.052805139	0.946884421	0.301333392	411	63585	FALSE	FALSE
276.42	Alkalosis	endocrine/metabolic	-0.052335124	0.050654737	0.949010777	0.301522783	445	44115	FALSE	FALSE
610	Benign mammary dysplasias	genitourinary	0.035368842	0.034264644	1.036001759	0.301966457	996	59811	FALSE	FALSE
189.1	Cancer of kidney and renal pelvis	neoplasms	-0.036879931	0.035733979	0.96379185	0.302039814	914	64106	FALSE	FALSE
505	Other pulmonary inflamation or edema	respiratory	0.055562495	0.054193813	1.057135081	0.305242731	390	46540	FALSE	FALSE
153	Colorectal cancer	neoplasms	0.02604014	0.025413535	1.026382146	0.305525375	1828	54732	FALSE	FALSE
451	Phlebitis and thrombophlebitis	circulatory system	0.061711607	0.060371371	1.06365555	0.306686317	311	51170	FALSE	FALSE
433.31	Transient cerebral ischemia	circulatory system	0.025170735	0.024626582	1.025490192	0.306735388	1997	56031	FALSE	FALSE
782	Symptoms involving skin and other integumentary tissue	symptoms	-0.068483163	0.067013085	0.933809182	0.306810635	252	55035	FALSE	FALSE
433.8	Late effects of cerebrovascular disease	circulatory system	0.036332755	0.035568153	1.037000857	0.307019111	918	56031	FALSE	FALSE
358	Myoneural disorders	neurological	-0.073277242	0.071748656	0.929343142	0.307110087	220	59577	FALSE	FALSE
425.1	Primary/intrinsic cardiomyopathies	circulatory system	-0.02321052	0.022740399	0.977056773	0.307409223	2329	60258	FALSE	FALSE
938	Dermatitis due to solar radiation	injuries & poisonings	0.03530926	0.034654157	1.035940034	0.308248538	980	53236	FALSE	FALSE
334.1	Spinocerebellar disease	neurological	-0.102679828	0.10102437	0.902415856	0.30944527	111	51373	FALSE	FALSE
117	Mycoses	infectious diseases	0.045748216	0.045043457	1.046810808	0.309797887	563	57496	FALSE	FALSE
444.1	Arterial embolism and thrombosis of lower extremity artery	circulatory system	-0.081914233	0.080682688	0.921350976	0.309979969	173	54944	FALSE	FALSE
323.8	Encephalitis, non-infectious	neurological	-0.101781199	0.100312011	0.903227157	0.310274516	113	65094	FALSE	FALSE
366.2	Senile cataract	sense organs	-0.018468821	0.018210418	0.981700683	0.310492187	3921	59476	FALSE	FALSE
592.13	Chronic interstitial cystitis	genitourinary	0.082465681	0.081464123	1.085961404	0.311397277	170	49739	FALSE	FALSE
819	Skull and face fracture and other intercranial injury	injuries & poisonings	0.040176371	0.039701626	1.04099436	0.311558219	732	63822	FALSE	FALSE
286.1	Congenital coagulation defects	hematopoietic	-0.073944831	0.073216189	0.928722929	0.312518324	212	52020	FALSE	FALSE
288.11	Neutropenia	hematopoietic	-0.027152575	0.026933703	0.973212742	0.313393824	1612	49819	FALSE	FALSE
172.1	Melanomas of skin, dx or hx	neoplasms	0.029790208	0.029588598	1.030238376	0.314024262	1342	56328	FALSE	FALSE
599.9	Other abnormality of urination	genitourinary	0.03181364	0.031638548	1.032325103	0.314639723	1181	49505	FALSE	FALSE
264.3	Delayed milestones	endocrine/metabolic	0.046389848	0.046233054	1.047482691	0.315672058	627	48010	FALSE	FALSE
578.9	Hemorrhage of gastrointestinal tract	digestive	0.028419264	0.028389504	1.028826944	0.316803469	1463	52973	FALSE	FALSE
53.1	Herpes zoster with nervous system complications	infectious diseases	-0.097320456	0.097269299	0.907265221	0.317056055	120	54271	FALSE	FALSE
389.1	Sensorineural hearing loss	sense organs	0.02386068	0.023855524	1.024147624	0.317205916	2113	58676	FALSE	FALSE
343	Infantile cerebral palsy	neurological	-0.052258971	0.052297664	0.94908305	0.317668692	430	51373	FALSE	FALSE
603.1	Hydrocele	genitourinary	-0.088291093	0.088434729	0.915494344	0.318097167	147	58367	FALSE	FALSE
377	Disorders of optic nerve and visual pathways	sense organs	-0.048758163	0.048916124	0.95241143	0.318875778	476	57771	FALSE	FALSE
967	Adverse effects of sedatives or other central nervous system depressants and anesthetics	injuries & poisonings	-0.099609817	0.100116254	0.905190539	0.31976471	112	51467	FALSE	FALSE
227.3	Benign neoplasm of pituitary gland and craniopharyngeal duct (pouch)	neoplasms	0.071369979	0.071829891	1.073978502	0.320419004	221	64240	FALSE	FALSE
256.4	Polycystic ovaries	endocrine/metabolic	-0.052930599	0.053550208	0.948445833	0.322942398	400	57443	FALSE	FALSE
530.15	Eosinophilic esophagitis	digestive	0.086636324	0.087653595	1.090500019	0.322959516	150	42041	FALSE	FALSE
279	Disorders involving the immune mechanism	endocrine/metabolic	-0.027557535	0.027882213	0.97281871	0.322978642	1491	61342	FALSE	FALSE
79	Viral infection	infectious diseases	-0.030434532	0.030879082	0.970023935	0.324327711	1254	54271	FALSE	FALSE
286.7	Other and unspecified coagulation defects	hematopoietic	-0.027578813	0.028072179	0.97279801	0.32589047	1471	52020	FALSE	FALSE
797.1	Cardiogenic shock	symptoms	-0.047879978	0.048842059	0.953248191	0.326936961	480	63543	FALSE	FALSE
687.4	Disturbance of skin sensation	dermatologic	0.020803119	0.021261094	1.021021012	0.327847126	2642	52097	FALSE	FALSE
8.6	Viral Enteritis	infectious diseases	-0.071677528	0.073271634	0.930831015	0.327953717	215	63468	FALSE	FALSE
577	Diseases of pancreas	digestive	0.029240563	0.029896798	1.029672266	0.328049586	1295	63935	FALSE	FALSE
519.8	Other diseases of respiratory system, NEC	respiratory	0.065118899	0.066591068	1.067285916	0.328127549	257	59599	FALSE	FALSE
264.2	Failure to thrive (childhood)	endocrine/metabolic	0.03917109	0.040081092	1.039948393	0.328422648	860	48010	FALSE	FALSE
501	Pneumonitis due to inhalation of food or vomitus	respiratory	0.038087179	0.038975221	1.038821793	0.328462617	763	46540	FALSE	FALSE
520	Disorders of tooth development	digestive	0.059771974	0.061416091	1.061594448	0.330439074	305	61056	FALSE	FALSE
840.3	Joint/ligament sprain	injuries & poisonings	-0.045848595	0.047165857	0.955186571	0.331014879	515	58409	FALSE	FALSE
531.3	Duodenal ulcer	digestive	0.074704144	0.076894295	1.0775653	0.331290699	192	62972	FALSE	FALSE
275.5	Disorders of calcium/phosphorus metabolism	endocrine/metabolic	-0.027616546	0.028452376	0.972761304	0.33173577	1431	59116	FALSE	FALSE
740.1	Osteoarthritis; localized	musculoskeletal	0.016785727	0.017304493	1.016927399	0.332035874	4430	52148	FALSE	FALSE
414.2	ASCVD	circulatory system	-0.058644544	0.060644221	0.943041919	0.333530987	310	49700	FALSE	FALSE
818	Intracranial hemorrhage (injury)	injuries & poisonings	0.057214026	0.059426535	1.058882415	0.335663456	324	63822	FALSE	FALSE
117.1	Histoplasmosis	infectious diseases	0.083653943	0.086906126	1.087252578	0.335759237	151	57496	FALSE	FALSE
257	Testicular dysfunction	endocrine/metabolic	0.036031881	0.037539142	1.036688897	0.337131573	836	57443	FALSE	FALSE
562.1	Diverticulosis	digestive	0.022066272	0.02299361	1.022311533	0.33722144	2383	45757	FALSE	FALSE
703.1	Ingrowing nail	dermatologic	0.050223436	0.052447878	1.051506014	0.338270771	417	61760	FALSE	FALSE
426.21	First degree AV block	circulatory system	-0.071713077	0.074973775	0.930797925	0.338815227	202	42223	FALSE	FALSE
755	Congenital anomalies of limbs	congenital anomalies	0.055280225	0.057986074	1.056836725	0.340419747	350	64079	FALSE	FALSE
394	Rheumatic disease of the heart valves	circulatory system	-0.02736874	0.028757992	0.97300239	0.341253393	1417	54334	FALSE	FALSE
428.3	Heart failure with reduced EF [Systolic or combined heart failure]	circulatory system	-0.020193704	0.021335874	0.980008824	0.34391038	2697	54175	FALSE	FALSE
204.2	Myeloid leukemia	neoplasms	-0.037899428	0.040093767	0.962809767	0.344521138	715	63328	FALSE	FALSE
504	Other alveolar and parietoalveolar pneumonopathy	respiratory	-0.048893895	0.051916541	0.952282166	0.346305926	427	46540	FALSE	FALSE
592	Cystitis and urethritis	genitourinary	0.03900216	0.041449591	1.039772729	0.346728419	668	49739	FALSE	FALSE
381.9	Otorrhea	sense organs	0.067974463	0.072328893	1.070337975	0.347321797	218	58074	FALSE	FALSE
379.5	Disorders of iris and ciliary body	sense organs	0.085979905	0.091812561	1.089784429	0.349030155	137	57771	FALSE	FALSE
338.2	Chronic pain	neurological	0.018224829	0.019470087	1.018391915	0.349251301	3185	51995	FALSE	FALSE
795.8	Abnormal tumor markers	symptoms	-0.088728113	0.095030491	0.915094342	0.350468747	126	66075	FALSE	FALSE
722.8	Postlaminectomy syndrome	musculoskeletal	-0.043594636	0.046748174	0.957341951	0.351056488	522	53332	FALSE	FALSE
195.1	Malignant neoplasm, other	neoplasms	0.02521382	0.027039307	1.025534377	0.351084552	1607	49768	FALSE	FALSE
962	Poisoning by hormones and synthetic substitutes	injuries & poisonings	-0.067591038	0.072520729	0.934642629	0.35132428	214	51467	FALSE	FALSE
357	Inflammatory and toxic neuropathy	neurological	0.029378135	0.031521931	1.02981393	0.351341509	1171	59577	FALSE	FALSE
401	Hypertension	circulatory system	-0.009638782	0.010371192	0.990407522	0.352692021	24569	35355	FALSE	FALSE
715.1	Sacroiliitis NEC	musculoskeletal	-0.04412551	0.047502396	0.956833858	0.35293509	506	56429	FALSE	FALSE
286	Coagulation defects	hematopoietic	-0.02098897	0.022732227	0.979229765	0.355843894	2280	52020	FALSE	FALSE
259	Other endocrine disorders	endocrine/metabolic	-0.064999952	0.070415921	0.937067509	0.355962383	229	57443	FALSE	FALSE
702.2	Seborrheic keratosis	dermatologic	0.019692903	0.0213528	1.019888087	0.356391272	2740	58745	FALSE	FALSE
764	Sciatica	symptoms	-0.031900938	0.034613942	0.968602529	0.356726264	969	59028	FALSE	FALSE
349	Other and unspecified disorders of the nervous system	neurological	0.051496112	0.056007844	1.052845092	0.357863049	363	51373	FALSE	FALSE
224	Benign neoplasm of eye	neoplasms	-0.072530057	0.079006056	0.930037792	0.358602315	182	63942	FALSE	FALSE
184.1	Malignant neoplasm of ovary and other uterine adnexa	neoplasms	-0.045001292	0.049051451	0.955996246	0.358917147	477	60114	FALSE	FALSE
512.1	Wheezing	respiratory	-0.033642711	0.036765531	0.966916912	0.360159504	859	35293	FALSE	FALSE
573.7	Abnormal results of function study of liver	digestive	-0.043883349	0.047990226	0.957065593	0.360494806	497	53431	FALSE	FALSE
199	Neoplasm of uncertain behavior	neoplasms	-0.022252828	0.024357389	0.977992939	0.360928838	1995	49768	FALSE	FALSE
530.11	GERD	digestive	-0.010560972	0.011563834	0.9894946	0.361097399	10839	42041	FALSE	FALSE
732	Osteochondropathies	musculoskeletal	-0.082116507	0.09009612	0.92116463	0.362067679	140	54545	FALSE	FALSE
624	Symptoms involving female genital tract	genitourinary	0.080284669	0.088190702	1.083595489	0.362636383	147	61699	FALSE	FALSE
275.1	Disorders of iron metabolism	hematopoietic	0.067987812	0.074735768	1.070352262	0.362975922	205	59116	FALSE	FALSE
706.8	Other specified diseases of sebaceous glands	dermatologic	-0.067140543	0.073855266	0.935063775	0.363306483	211	59929	FALSE	FALSE
427.42	Cardiac arrest	circulatory system	-0.047505529	0.052290937	0.953605201	0.363622067	417	42223	FALSE	FALSE
189.11	Malignant neoplasm of kidney, except pelvis	neoplasms	-0.034262844	0.037741718	0.96631748	0.363971123	816	64106	FALSE	FALSE
287.32	Secondary thrombocytopenia	hematopoietic	0.041359654	0.045580745	1.042226879	0.364198951	550	52020	FALSE	FALSE
341	Other demyelinating diseases of central nervous system	neurological	-0.042188847	0.046568115	0.958688718	0.364957056	526	51373	FALSE	FALSE
656	Other perinatal conditions of fetus or newborn	pregnancy complications	0.037036146	0.040947129	1.03773053	0.365737232	903	64736	FALSE	FALSE
740.3	Osteoarthrosis involving more than one site, but not specified as generalized	musculoskeletal	0.092789492	0.102775721	1.097230735	0.366613607	108	52148	FALSE	FALSE
510.2	Lung transplant	respiratory	-0.069789758	0.077560769	0.932589869	0.368222725	188	56470	FALSE	FALSE
555.1	Regional enteritis	digestive	0.022115511	0.024592239	1.022361872	0.368499164	1978	45757	FALSE	FALSE
362.27	Drusen (degenerative) of retina	sense organs	0.078267284	0.087270854	1.081411664	0.369808636	151	60004	FALSE	FALSE
580.4	Renal sclerosis, NOS	genitourinary	0.080637984	0.089979745	1.083978408	0.370157016	140	50252	FALSE	FALSE
782.6	Pallor and flushing	symptoms	0.070650471	0.079043586	1.073206043	0.371420017	181	55035	FALSE	FALSE
571.51	Cirrhosis of liver without mention of alcohol	digestive	-0.021989577	0.024733467	0.978250432	0.373969946	1938	53431	FALSE	FALSE
612.2	Hypertrophy of breast (Gynecomastia)	genitourinary	0.056186927	0.063201753	1.057795395	0.373998245	285	59811	FALSE	FALSE
681.2	Cellulitis and abscess of face/neck	dermatologic	-0.049184929	0.05533715	0.95200506	0.374098237	371	55482	FALSE	FALSE
519.9	Symptoms involving respiratory system and other chest symptoms	respiratory	-0.023389643	0.026331943	0.976881775	0.374400267	1678	59599	FALSE	FALSE
386.1	Meniere's disease	sense organs	0.067789014	0.076389455	1.0701395	0.374856461	194	56870	FALSE	FALSE
690	Erythematosquamous dermatosis	dermatologic	-0.042168915	0.047528109	0.958707827	0.374948848	510	56932	FALSE	FALSE
112	Candidiasis	infectious diseases	0.023906418	0.026951962	1.024194467	0.375078355	1600	57496	FALSE	FALSE
656.26	Transitory tachypnea or apnea of newborn	pregnancy complications	0.07500847	0.084605138	1.077893281	0.375309858	196	64736	FALSE	FALSE
70.2	Viral hepatitis B	infectious diseases	0.067742616	0.076456971	1.070089849	0.375605267	195	54271	FALSE	FALSE
415.11	Pulmonary embolism and infarction, acute	circulatory system	-0.028181789	0.031892222	0.972211613	0.376881338	1144	54493	FALSE	FALSE
334	Degenerative disease of the spinal cord	neurological	-0.039536935	0.04474526	0.96123445	0.376911898	571	51373	FALSE	FALSE
758.1	Chromosomal anomalies	congenital anomalies	0.051829677	0.058957807	1.053196344	0.379348266	349	63776	FALSE	FALSE
368.1	Amblyopia	sense organs	0.068872143	0.078581573	1.071299227	0.380790127	187	61356	FALSE	FALSE
452	Other venous embolism and thrombosis	circulatory system	-0.017985353	0.020551738	0.982175418	0.381505558	2849	51170	FALSE	FALSE
290.16	Vascular dementia	mental disorders	0.082034257	0.094015177	1.085492995	0.382900782	130	53490	FALSE	FALSE
568.1	Peritoneal adhesions (postoperative) (postinfection)	digestive	0.046030972	0.052782158	1.047106841	0.383157424	410	55284	FALSE	FALSE
705.1	Dyshidrosis	dermatologic	-0.088734567	0.101919626	0.915088436	0.383954692	109	59929	FALSE	FALSE
348.4	Cerebral cysts	neurological	-0.080754645	0.092924067	0.922419984	0.384825762	132	51373	FALSE	FALSE
854	Complications of cardiac/vascular device, implant, and graft	injuries & poisonings	-0.031727428	0.036517135	0.968770606	0.384936444	863	56963	FALSE	FALSE
264	Lack of normal physiological development	endocrine/metabolic	0.025083007	0.028870392	1.025400232	0.384948752	1820	48010	FALSE	FALSE
426.8	Other cardiac conduction disorders	circulatory system	0.075970676	0.087595375	1.078930935	0.385782614	148	42223	FALSE	FALSE
530.2	Esophageal bleeding (varices/hemorrhage)	digestive	-0.033904853	0.039247145	0.966663476	0.387653403	747	42041	FALSE	FALSE
275.53	Disorders of phosphorus metabolism	endocrine/metabolic	-0.034398498	0.039953827	0.966186404	0.38926212	719	59116	FALSE	FALSE
695.41	Cutaneous lupus erythematosus	dermatologic	-0.077308325	0.089879005	0.925604422	0.389713112	139	55596	FALSE	FALSE
694.2	Other dyschromia	dermatologic	-0.032096665	0.037374917	0.968412966	0.390464369	827	56932	FALSE	FALSE
433.11	Occlusion of cerebral arteries, with cerebral infarction	circulatory system	-0.056160938	0.065764367	0.945386975	0.393120425	264	56031	FALSE	FALSE
714.2	Juvenile rheumatoid arthritis	musculoskeletal	-0.055366846	0.064996485	0.946137997	0.394300848	275	56429	FALSE	FALSE
110.1	Dermatophytosis	infectious diseases	-0.023405898	0.027521312	0.976865896	0.395066907	1562	57496	FALSE	FALSE
260.3	Adult failure to thrive	endocrine/metabolic	0.030861536	0.036321971	1.03134269	0.39551093	884	48010	FALSE	FALSE
727.7	Contracture of tendon (sheath)	musculoskeletal	-0.067662872	0.079668448	0.934575492	0.395711172	179	51199	FALSE	FALSE
907	Injuries to the nervous system	injuries & poisonings	-0.054391557	0.064088514	0.947061205	0.396051414	277	65475	FALSE	FALSE
740.11	Osteoarthrosis, localized, primary	musculoskeletal	0.015163104	0.017911478	1.015278647	0.397241558	4081	52148	FALSE	FALSE
348.2	Cerebral edema and compression of brain	neurological	-0.029688417	0.035147094	0.970747955	0.398283651	931	51373	FALSE	FALSE
90	Sexually transmitted infections (not HIV or hepatitis)	infectious diseases	-0.068745643	0.081534519	0.933564108	0.399145837	171	65933	FALSE	FALSE
198.6	Secondary malignancy of bone	neoplasms	-0.02321119	0.027652244	0.977056118	0.401246992	1540	49768	FALSE	FALSE
735.23	Hallux rigidus	musculoskeletal	0.068846779	0.082705343	1.071272055	0.405163749	167	57960	FALSE	FALSE
338.1	Acute pain	neurological	0.012113243	0.014579929	1.012186906	0.406077398	5993	51995	FALSE	FALSE
224.1	Benign neoplasm of eye, uveal	neoplasms	-0.078263983	0.094237161	0.924720284	0.406256022	128	63942	FALSE	FALSE
803.3	Fracture of clavicle or scapula	injuries & poisonings	0.048092228	0.058212889	1.049267423	0.408722418	337	54954	FALSE	FALSE
960	Poisoning by antibiotics	injuries & poisonings	-0.023377191	0.028348774	0.976893938	0.409582848	1441	51467	FALSE	FALSE
994.2	Sepsis	injuries & poisonings	-0.015902828	0.01931858	0.984222954	0.410400957	3227	60313	FALSE	FALSE
440.22	Atherosclerosis of native arteries of the extremities with intermittent claudication	circulatory system	-0.038541016	0.046965755	0.962192239	0.411863024	521	54944	FALSE	FALSE
433.3	Cerebral ischemia	circulatory system	0.01965711	0.023976634	1.019851583	0.412304782	2113	56031	FALSE	FALSE
711.1	Pyogenic arthritis	musculoskeletal	-0.053884182	0.065768845	0.947541843	0.41261729	262	54964	FALSE	FALSE
733	Other disorders of bone and cartilage	musculoskeletal	0.029414508	0.035908345	1.029851388	0.412697861	891	54545	FALSE	FALSE
255.21	Glucocorticoid deficiency	endocrine/metabolic	-0.033123424	0.040679688	0.96741915	0.415501921	688	57443	FALSE	FALSE
618.1	Prolapse of vaginal walls	genitourinary	0.035025192	0.043120006	1.035645798	0.41663533	623	64999	FALSE	FALSE
281.9	Deficiency anemias	hematopoietic	0.061103531	0.075330629	1.063008963	0.417286459	202	43916	FALSE	FALSE
690.1	Seborrheic dermatitis	dermatologic	-0.038656522	0.047669732	0.962081106	0.417409414	507	56932	FALSE	FALSE
722.6	Degeneration of intervertebral disc	musculoskeletal	0.016576449	0.020446826	1.0167146	0.417532169	2959	53332	FALSE	FALSE
701.3	Circumscribed scleroderma	dermatologic	0.076496923	0.0953585	1.079498868	0.422435251	125	59531	FALSE	FALSE
728.7	Fasciitis	musculoskeletal	0.03101283	0.038659792	1.031498738	0.422438105	771	51199	FALSE	FALSE
480	Pneumonia	respiratory	0.011742901	0.014743878	1.01181212	0.425765038	5901	51312	FALSE	FALSE
41.2	Streptococcus infection	infectious diseases	-0.025258173	0.031787865	0.975058146	0.426854722	1138	55465	FALSE	FALSE
592.1	Cystitis	genitourinary	0.03451222	0.043561688	1.035114678	0.428208583	605	49739	FALSE	FALSE
377.1	Optic atrophy	sense organs	-0.07180299	0.090931772	0.930714238	0.429740449	137	57771	FALSE	FALSE
478	Throat pain	respiratory	0.044604571	0.056507438	1.045614312	0.429903079	358	46830	FALSE	FALSE
704.2	Hirsutism	dermatologic	0.076346083	0.097425658	1.07933605	0.433254746	121	61760	FALSE	FALSE
577.1	Acute pancreatitis	digestive	0.034926726	0.044642555	1.035543828	0.4340007	574	63935	FALSE	FALSE
681.1	Cellulitis and abscess of fingers/toes	dermatologic	-0.036492438	0.046648521	0.964165384	0.434047095	526	55482	FALSE	FALSE
564	Functional digestive disorders	digestive	0.01779916	0.022835659	1.017958509	0.435717118	2290	45757	FALSE	FALSE
772.2	Spasm of muscle	symptoms	-0.02313281	0.029679308	0.977132702	0.435729108	1313	58212	FALSE	FALSE
656.2	Respiratory conditions of fetus and newborn	pregnancy complications	0.040247244	0.05170309	1.04106814	0.436315466	552	64736	FALSE	FALSE
741	Symptoms and disorders of the joints	musculoskeletal	0.014575842	0.018745914	1.014682588	0.436835713	3452	55841	FALSE	FALSE
318	Tobacco use disorder	mental disorders	-0.01124275	0.01445976	0.988820214	0.436852159	6179	51688	FALSE	FALSE
473.3	Paralysis/spasm of vocal cords or larynx	respiratory	0.042677783	0.055050997	1.043601575	0.43819734	377	46830	FALSE	FALSE
946	Anaphylactic shock NOS	injuries & poisonings	0.060395241	0.078331071	1.062256311	0.440691912	185	53236	FALSE	FALSE
694	Dyschromia and Vitiligo	dermatologic	-0.027885472	0.036196636	0.972499739	0.441069477	883	56932	FALSE	FALSE
420.22	Chronic pericarditis	circulatory system	-0.061094825	0.079477671	0.940734031	0.442068888	180	60258	FALSE	FALSE
803.21	Colles' fracture	injuries & poisonings	-0.068230029	0.088782486	0.934045592	0.442185587	145	54954	FALSE	FALSE
656.5	Hematological disorders of newborn	pregnancy complications	0.070761982	0.09229292	1.073325725	0.443253456	156	64736	FALSE	FALSE
197	Chemotherapy	neoplasms	-0.010685562	0.013987714	0.989371326	0.44491204	6808	49768	FALSE	FALSE
527	Diseases of the salivary glands	digestive	0.034504919	0.045336799	1.03510712	0.446609436	557	62042	FALSE	FALSE
728.71	Contracture of palmar fascia [Dupuytren's disease]	musculoskeletal	-0.071957969	0.094693936	0.930570007	0.447314062	127	51199	FALSE	FALSE
721.1	Spondylosis without myelopathy	musculoskeletal	-0.0160259	0.021115732	0.984101832	0.447879219	2767	53332	FALSE	FALSE
792.1	Papanicolaou smear of cervix or vagina with atypical squamous cells	symptoms	0.02620078	0.034535307	1.026547038	0.448052097	981	58458	FALSE	FALSE
442.1	Aortic aneurysm	circulatory system	0.025050486	0.033110872	1.025366886	0.449311253	1084	54944	FALSE	FALSE
276.11	Hyperosmolality and/or hypernatremia	endocrine/metabolic	-0.031268526	0.041346595	0.969215279	0.449496946	672	44115	FALSE	FALSE
288.3	Eosinophilia	hematopoietic	0.056308614	0.07457928	1.057924123	0.450238867	205	49819	FALSE	FALSE
840.2	Rotator cuff (capsule) sprain	injuries & poisonings	-0.036492094	0.048347781	0.964165717	0.450379067	491	58409	FALSE	FALSE
204.4	Multiple myeloma	neoplasms	0.055710271	0.074662022	1.057291312	0.455567068	205	63328	FALSE	FALSE
253.1	Pituitary hyperfunction	endocrine/metabolic	0.062484823	0.083923263	1.064478303	0.456545553	161	57443	FALSE	FALSE
681.6	Cellulitis and abscess of foot, toe	dermatologic	-0.044687663	0.06014996	0.956296122	0.4575195	315	55482	FALSE	FALSE
726.1	Enthesopathy	musculoskeletal	0.016999975	0.022882812	1.017145297	0.457533391	2306	51199	FALSE	FALSE
709.6	Other specified diffuse diseases of connective tissue	dermatologic	-0.050725872	0.06831861	0.950539204	0.45779062	241	56112	FALSE	FALSE
253.5	Pituitary dwarfism	endocrine/metabolic	0.05828087	0.079129719	1.060012679	0.461412387	185	57443	FALSE	FALSE
727	Other disorders of synovium, tendon, and bursa	musculoskeletal	0.015486002	0.021053249	1.015606532	0.461996348	2715	51199	FALSE	FALSE
618.6	Vaginal enterocele, congenital or acquired	genitourinary	-0.059021424	0.080311716	0.942686573	0.462397791	175	64999	FALSE	FALSE
636.1	Threatened premature labor	pregnancy complications	0.038302594	0.052221788	1.039045594	0.463277896	427	63544	FALSE	FALSE
797	Shock	symptoms	-0.022108164	0.030145623	0.97813443	0.463327355	1275	63543	FALSE	FALSE
442.3	Aneurysm of artery of lower extremity	circulatory system	-0.074209465	0.10120705	0.92847719	0.463409608	110	54944	FALSE	FALSE
323	Encephalitis	neurological	-0.062543504	0.085388447	0.939372196	0.463888695	156	65094	FALSE	FALSE
707.1	Decubitus ulcer	dermatologic	-0.029866778	0.040814632	0.970574827	0.46431114	689	62987	FALSE	FALSE
555	Inflammatory bowel disease and other gastroenteritis and colitis	digestive	0.016473386	0.022729349	1.01660982	0.468597575	2325	45757	FALSE	FALSE
345.11	Generalized convulsive epilepsy	neurological	0.030269102	0.041773208	1.030731869	0.468694003	671	51373	FALSE	FALSE
573.5	Jaundice (not of newborn)	digestive	-0.029974008	0.041375479	0.970470758	0.468796306	673	53431	FALSE	FALSE
259.4	Precocious sexual development and puberty NEC	endocrine/metabolic	0.077785652	0.107406704	1.080890947	0.468933147	103	57443	FALSE	FALSE
965.1	Opiates and related narcotics causing adverse effects in therapeutic use	injuries & poisonings	-0.030972594	0.042772861	0.969502143	0.468993355	622	51467	FALSE	FALSE
611.1	Abnormal mammogram	genitourinary	-0.023231358	0.032128712	0.977036412	0.469635924	1141	59811	FALSE	FALSE
513.3	Hypoventilation	respiratory	-0.033725352	0.04683305	0.966837008	0.471451957	529	61249	FALSE	FALSE
249	Secondary diabetes mellitus	endocrine/metabolic	-0.040846807	0.056736292	0.95997618	0.471561064	355	51282	FALSE	FALSE
695.7	Prurigo and Lichen	dermatologic	-0.056572627	0.078585153	0.944997849	0.471593027	184	56932	FALSE	FALSE
835	Internal derangement of knee	injuries & poisonings	0.027144983	0.037817334	1.027516765	0.472885494	805	61735	FALSE	FALSE
536.8	Dyspepsia and other specified disorders of function of stomach	digestive	0.031490801	0.043928228	1.031991882	0.473454704	593	57310	FALSE	FALSE
706.1	Acne	dermatologic	0.027550945	0.038544109	1.027933982	0.474738802	789	59929	FALSE	FALSE
580.32	Nephritis and nephropathy with pathological lesion	genitourinary	-0.048467292	0.067893005	0.9526885	0.475302907	246	50252	FALSE	FALSE
611	Abnormal findings on mammogram or breast exam	genitourinary	0.016095963	0.022550598	1.016226201	0.475368778	2412	59811	FALSE	FALSE
818.1	Subdural hemorrhage (injury)	injuries & poisonings	0.057542732	0.080712087	1.059230532	0.475883985	175	63822	FALSE	FALSE
801	Fracture of ankle and foot	injuries & poisonings	-0.021101302	0.029685925	0.979119773	0.477196777	1315	54954	FALSE	FALSE
241.2	Nontoxic multinodular goiter	endocrine/metabolic	0.022427613	0.031613407	1.022681003	0.478055438	1184	53335	FALSE	FALSE
512.8	Cough	respiratory	-0.009188002	0.012963542	0.990854079	0.478475283	8595	35293	FALSE	FALSE
781	Symptoms involving nervous and musculoskeletal systems	symptoms	0.032959663	0.046586773	1.03350885	0.47926219	528	63585	FALSE	FALSE
480.13	MRSA pneumonia	respiratory	0.056573848	0.079985198	1.058204758	0.479377603	178	51312	FALSE	FALSE
565	Anal and rectal conditions	digestive	0.020099214	0.028488951	1.020302563	0.480493485	1443	55284	FALSE	FALSE
195	Cancer, suspected or other	neoplasms	0.013640641	0.019385136	1.013734099	0.481641455	3284	49768	FALSE	FALSE
572	Ascites (non malignant)	digestive	-0.016076692	0.022886056	0.984051848	0.482388153	2259	53431	FALSE	FALSE
302.1	Decreased libido	mental disorders	0.068089787	0.097245838	1.070461417	0.483813645	120	41596	FALSE	FALSE
260.2	severe protein-calorie malnutrition	endocrine/metabolic	-0.019402612	0.027722604	0.980784407	0.48399963	1547	48010	FALSE	FALSE
747.13	Congenital anomalies of great vessels	congenital anomalies	-0.03122345	0.044728302	0.969258968	0.485133917	613	62051	FALSE	FALSE
709.3	Systemic sclerosis	dermatologic	-0.045089622	0.064733438	0.955911807	0.486088848	270	56112	FALSE	FALSE
204.11	Lymphoid leukemia, acute	neoplasms	0.058808212	0.084657373	1.060571816	0.487267506	159	63328	FALSE	FALSE
524.3	Anomalies of tooth position/malocclusion	digestive	0.043466173	0.062648361	1.044424664	0.487800233	293	61056	FALSE	FALSE
426.4	Anomalous atrioventricular excitation	circulatory system	0.071970868	0.104141859	1.074624037	0.489512179	105	42223	FALSE	FALSE
599.1	Urinary obstruction	genitourinary	-0.048621942	0.070451751	0.952541178	0.49010285	232	49505	FALSE	FALSE
292.1	Aphasia/speech disturbance	mental disorders	0.022680807	0.032865011	1.022939972	0.490118622	1073	53490	FALSE	FALSE
255.2	Adrenal hypofunction	endocrine/metabolic	-0.026571404	0.038595444	0.973778509	0.491163404	765	57443	FALSE	FALSE
281	Other deficiency anemia	hematopoietic	0.02406519	0.034990108	1.024357094	0.491596844	960	43916	FALSE	FALSE
619.4	Noninflammatory disorders of vagina	genitourinary	0.04484821	0.065290235	1.045869095	0.492142396	267	62595	FALSE	FALSE
740.9	Osteoarthrosis NOS	musculoskeletal	0.011869319	0.017280918	1.011940039	0.492180149	4519	52148	FALSE	FALSE
726.2	Synoviopathy	musculoskeletal	0.071197759	0.103731573	1.073793558	0.492482737	106	51199	FALSE	FALSE
204.21	Myeloid leukemia, acute	neoplasms	-0.029743013	0.043422483	0.970694958	0.493364099	608	63328	FALSE	FALSE
252.1	Hyperparathyroidism	endocrine/metabolic	0.02981984	0.043554542	1.030268904	0.493561589	606	57443	FALSE	FALSE
149.5	Hx of malignant neoplasm of oral cavity and pharynx	neoplasms	0.032257435	0.047212839	1.032783345	0.494458755	516	64188	FALSE	FALSE
385	Other disorders of middle ear and mastoid	sense organs	0.057259305	0.083898563	1.058930361	0.49493387	161	58074	FALSE	FALSE
279.7	Other immunological findings	endocrine/metabolic	0.044181879	0.064792437	1.045172433	0.495302998	271	61342	FALSE	FALSE
507	Pleurisy; pleural effusion	respiratory	-0.009926014	0.014560739	0.990123087	0.495430496	6333	46540	FALSE	FALSE
735	Acquired foot deformities	musculoskeletal	0.018949239	0.027937112	1.019129915	0.497592937	1489	57960	FALSE	FALSE
619.2	Disorders of uterus, NEC	genitourinary	0.042470485	0.06279171	1.04338526	0.498805195	291	62595	FALSE	FALSE
772.3	Muscle weakness	symptoms	0.014503952	0.021472715	1.014609644	0.499383807	2568	58212	FALSE	FALSE
352	Disorders of other cranial nerves	neurological	0.029735484	0.044123987	1.030181999	0.500370139	588	57822	FALSE	FALSE
71	Human immunodeficiency virus [HIV] disease	infectious diseases	0.027689822	0.041237511	1.028076748	0.501920071	681	54271	FALSE	FALSE
348.9	Other conditions of brain, NOS	neurological	0.01997172	0.029755612	1.020172489	0.502098419	1312	51373	FALSE	FALSE
729	Other disorders of soft tissues	musculoskeletal	0.029313258	0.043710696	1.029747121	0.502462767	597	51199	FALSE	FALSE
519	Other diseases of respiratory system, not elsewhere classified	respiratory	-0.016121716	0.024055719	0.984007544	0.502741623	2020	59599	FALSE	FALSE
277.4	Disorders of bilirubin excretion	endocrine/metabolic	0.056686917	0.084721804	1.058324415	0.503435016	159	63179	FALSE	FALSE
429.3	Symptoms involving cardiovascular system	circulatory system	-0.027859525	0.041642119	0.972524973	0.503480966	661	54175	FALSE	FALSE
625	Pain and other symptoms associated with female genital organs	genitourinary	0.022511819	0.033847228	1.022767122	0.505986002	1015	61699	FALSE	FALSE
253.4	Anterior pituitary disorders	endocrine/metabolic	0.050309317	0.075710439	1.051596323	0.506372624	199	57443	FALSE	FALSE
159.3	Malignant neoplasm of gallbladder and extrahepatic bile ducts	neoplasms	0.055703255	0.083923178	1.057283894	0.506856083	161	58220	FALSE	FALSE
443.8	Other specified peripheral vascular diseases	circulatory system	-0.063085378	0.095089672	0.938863312	0.507054947	125	54944	FALSE	FALSE
458.9	Hypotension NOS	circulatory system	0.011813567	0.017854716	1.011883623	0.508195767	3902	54545	FALSE	FALSE
276.5	Hypovolemia	endocrine/metabolic	-0.01058733	0.016019205	0.989468518	0.50866692	4953	44115	FALSE	FALSE
313.2	Tics and stuttering	mental disorders	-0.071203867	0.107750101	0.931272017	0.508725107	100	61488	FALSE	FALSE
722	Intervertebral disc disorders	musculoskeletal	0.011929017	0.018062263	1.012000452	0.508972341	3844	53332	FALSE	FALSE
565.1	Anal and rectal polyp	digestive	0.066115368	0.100386952	1.068349963	0.51014933	114	55284	FALSE	FALSE
752.1	Neural tube defects	congenital anomalies	0.051177473	0.077836374	1.052509669	0.510859002	189	64707	FALSE	FALSE
191	Malignant and unknown neoplasms of brain and nervous system	neoplasms	-0.025025219	0.038097086	0.975285316	0.511257987	787	63942	FALSE	FALSE
724.2	Disorders of coccyx	musculoskeletal	0.057457286	0.087546462	1.05914003	0.511627124	148	53332	FALSE	FALSE
41.11	Methicillin sensitive Staphylococcus aureus	infectious diseases	-0.023382426	0.035753446	0.976888825	0.513117716	898	55465	FALSE	FALSE
529	Diseases and other conditions of the tongue	digestive	0.065898655	0.101222699	1.068118463	0.515029408	111	62042	FALSE	FALSE
71.1	HIV infection, symptomatic	infectious diseases	0.026895176	0.041444913	1.027260115	0.516378508	674	54271	FALSE	FALSE
447.1	Stricture of artery	circulatory system	-0.064186884	0.099031447	0.937829718	0.516890213	115	54944	FALSE	FALSE
994.21	Septic shock	injuries & poisonings	-0.019577015	0.030318947	0.98061337	0.518472132	1261	60313	FALSE	FALSE
696.41	Psoriasis vulgaris	dermatologic	-0.026805808	0.041546918	0.973550279	0.518801691	662	54527	FALSE	FALSE
210	Benign neoplasm of lip, oral cavity, and pharynx	neoplasms	0.050294619	0.077971497	1.051580867	0.518902221	188	64188	FALSE	FALSE
441.1	Acute vascular insufficiency of intestine	circulatory system	0.053699978	0.083342426	1.055167981	0.519361834	163	54944	FALSE	FALSE
598	Abnormal findings on examination of urine	genitourinary	-0.045257088	0.070306293	0.955751738	0.519761435	230	65445	FALSE	FALSE
526.41	Temporomandibular joint disorder, unspecified	digestive	0.060611593	0.094413111	1.062486157	0.520884352	128	61056	FALSE	FALSE
327.7	Sleep related movement disorders	neurological	-0.023196353	0.03635859	0.977070614	0.523481336	868	51076	FALSE	FALSE
655	Known or suspected fetal abnormality affecting management of mother	pregnancy complications	0.017748921	0.027916614	1.017907369	0.524917585	1606	63583	FALSE	FALSE
642	Hypertension complicating pregnancy, childbirth, and the puerperium	pregnancy complications	0.029467104	0.046414215	1.029905555	0.525511638	539	65461	FALSE	FALSE
38.3	Bacteremia	infectious diseases	-0.015113664	0.023889421	0.984999975	0.526961638	2061	55465	FALSE	FALSE
293.1	Swelling, mass, or lump in head and neck [Space-occupying lesion, intracranial NOS]	mental disorders	0.018075894	0.028574218	1.018240252	0.526998465	1420	61851	FALSE	FALSE
427.4	Cardiac arrest and ventricular fibrillation	circulatory system	-0.028738369	0.045431252	0.971670651	0.527015614	556	42223	FALSE	FALSE
395	Heart valve disorders	circulatory system	-0.010284727	0.016260545	0.98976798	0.527062915	4923	54334	FALSE	FALSE
560.1	Paralytic ileus	digestive	0.02217345	0.035102805	1.022421108	0.527601399	943	45757	FALSE	FALSE
277.5	Other disorders of lipoid metabolism	endocrine/metabolic	0.055804507	0.088350756	1.057390951	0.527632238	146	63179	FALSE	FALSE
427	Cardiac dysrhythmias	circulatory system	0.006638193	0.010579836	1.006660275	0.530372064	14955	42223	FALSE	FALSE
590	Pyelonephritis	genitourinary	-0.024246726	0.038854564	0.976044865	0.532602613	761	49739	FALSE	FALSE
550.4	Umbilical hernia	digestive	-0.0315598	0.050691605	0.968933013	0.533557701	446	58238	FALSE	FALSE
427.5	Arrhythmia (cardiac) NOS	circulatory system	-0.011887984	0.019115317	0.988182398	0.534001815	3527	42223	FALSE	FALSE
800.2	Fracture of unspecified part of femur	injuries & poisonings	0.033587128	0.05407816	1.034157544	0.534543763	390	54954	FALSE	FALSE
614.3	Pelvic inflammatory disease (PID)	genitourinary	0.054072331	0.087230346	1.055560949	0.535336915	149	62378	FALSE	FALSE
457.2	Encounter for long-term (current) use of antiplatelets/antithrombotics	circulatory system	-0.032675259	0.052731908	0.96785281	0.535489093	411	51170	FALSE	FALSE
949	Allergies, other	injuries & poisonings	0.025786209	0.041618268	1.02612155	0.535528604	657	53236	FALSE	FALSE
875	Non-healing surgical wound	injuries & poisonings	-0.045980286	0.074336421	0.95506079	0.536217345	205	59016	FALSE	FALSE
348.8	Encephalopathy, not elsewhere classified	neurological	-0.018601745	0.030130893	0.9815702	0.536994318	1275	51373	FALSE	FALSE
324	Other CNS infection and poliomyelitis	neurological	-0.043351568	0.070314017	0.957574678	0.537536643	230	65094	FALSE	FALSE
180.1	Cervical cancer	neoplasms	-0.043109228	0.070481611	0.957806765	0.540777322	227	58458	FALSE	FALSE
315.2	Speech and language disorder	mental disorders	0.030985643	0.050723895	1.031470695	0.541286461	489	61488	FALSE	FALSE
184	Cancer of other female genital organs	neoplasms	-0.026470242	0.043362568	0.973877024	0.541570442	613	60114	FALSE	FALSE
635	Hemorrhage during pregnancy; childbirth and postpartum	pregnancy complications	0.038569292	0.063225393	1.039322742	0.541842925	291	63544	FALSE	FALSE
110.11	Dermatophytosis of nail	infectious diseases	-0.018276671	0.030017753	0.981889335	0.542615888	1311	57496	FALSE	FALSE
771.2	Cramp of limb	symptoms	-0.050628527	0.083330258	0.950631739	0.543476191	162	58591	FALSE	FALSE
240	Simple and unspecified goiter	endocrine/metabolic	-0.03473687	0.05722457	0.96585953	0.543832866	350	53335	FALSE	FALSE
289.1	Myelofibrosis	hematopoietic	0.058233945	0.096236675	1.05996294	0.54510473	124	49819	FALSE	FALSE
287.1	Spontaneous ecchymoses	hematopoietic	0.058746221	0.09708874	1.060506073	0.54512744	120	52020	FALSE	FALSE
366	Cataract	sense organs	-0.010332156	0.017087568	0.989721037	0.545405429	4561	59476	FALSE	FALSE
701	Other hypertrophic and atrophic conditions of skin	dermatologic	0.015008417	0.024898566	1.015121609	0.546653457	1893	59531	FALSE	FALSE
728.2	Laxity of ligament or hypermobility syndrome	musculoskeletal	0.063240162	0.105065221	1.065282649	0.547231799	104	51199	FALSE	FALSE
649.1	Diabetes or abnormal glucose tolerance complicating pregnancy	pregnancy complications	0.030257781	0.05027617	1.030720199	0.547286335	467	63852	FALSE	FALSE
261.4	Vitamin D deficiency	endocrine/metabolic	-0.010156268	0.016987796	0.989895133	0.549935556	4384	48010	FALSE	FALSE
279.1	Immunity deficiency	endocrine/metabolic	-0.017987329	0.030176763	0.982173478	0.551131446	1271	61342	FALSE	FALSE
613.1	Inflammatory disease of breast	genitourinary	0.045197273	0.07587288	1.046234233	0.551377439	197	62844	FALSE	FALSE
783	Fever of unknown origin	symptoms	0.007850429	0.013209803	1.007881324	0.55231944	7486	51884	FALSE	FALSE
38.2	Gram positive septicemia	infectious diseases	-0.027454498	0.046386338	0.972918951	0.5539403	531	55465	FALSE	FALSE
749.2	Congenital anomalies of skull and face bones	congenital anomalies	0.044905323	0.075888517	1.04592883	0.554033075	206	65060	FALSE	FALSE
747.1	Cardiac congenital anomalies	congenital anomalies	-0.013590892	0.023079951	0.986501047	0.555954266	2254	62051	FALSE	FALSE
270.38	Other specified disorders of plasma protein metabolism	endocrine/metabolic	0.045116065	0.077030537	1.046149274	0.558083422	192	62465	FALSE	FALSE
446.5	Giant cell arteritis	circulatory system	-0.058203658	0.099639825	0.943457785	0.55912578	115	54944	FALSE	FALSE
735.2	Acquired toe deformities	musculoskeletal	-0.023394112	0.040121054	0.976877409	0.559833944	715	57960	FALSE	FALSE
198.7	Secondary malignant neoplasm of skin	neoplasms	-0.031308107	0.053797093	0.969176917	0.560589234	392	49768	FALSE	FALSE
530.1	Esophagitis, GERD and related diseases	digestive	-0.006595094	0.011358451	0.993426606	0.56148769	11345	42041	FALSE	FALSE
287.31	Primary thrombocytopenia	hematopoietic	0.036716494	0.06359299	1.037398871	0.563691555	282	52020	FALSE	FALSE
378.5	Paralytic strabismus	sense organs	-0.053310592	0.093296818	0.948085499	0.56772279	130	57771	FALSE	FALSE
681.7	Cellulitis and abscess of trunk	dermatologic	-0.019912493	0.034876278	0.980284451	0.568035816	944	55482	FALSE	FALSE
523	Gingival and periodontal diseases	digestive	0.023956167	0.04218462	1.024245421	0.57011058	651	61056	FALSE	FALSE
172.22	Squamous cell carcinoma	neoplasms	0.02273159	0.04002995	1.022991922	0.570126932	734	56328	FALSE	FALSE
586.4	Stricture/obstruction of ureter	genitourinary	-0.026832978	0.047407147	0.973523827	0.571386137	512	50252	FALSE	FALSE
351	Other peripheral nerve disorders	neurological	0.012172474	0.021559248	1.01224686	0.572341991	2560	57822	FALSE	FALSE
415.1	Acute pulmonary heart disease	circulatory system	-0.016950463	0.030192099	0.983192388	0.574510921	1284	54493	FALSE	FALSE
427.21	Atrial fibrillation	circulatory system	-0.009171394	0.016364867	0.990870535	0.575184843	6039	42223	FALSE	FALSE
720	Spinal stenosis	musculoskeletal	0.012611069	0.02260696	1.012690924	0.576953561	2419	53332	FALSE	FALSE
626.2	Dysmenorrhea	genitourinary	0.035311989	0.063376516	1.035942861	0.577405945	285	55552	FALSE	FALSE
695.9	Unspecified erythematous condition	dermatologic	-0.044890081	0.080780032	0.95610257	0.578410738	173	56932	FALSE	FALSE
626.1	Irregular menstrual cycle/bleeding	genitourinary	0.014013032	0.025236095	1.014111674	0.578704978	1933	55552	FALSE	FALSE
480.11	Pneumococcal pneumonia	respiratory	-0.036389237	0.065854867	0.964264893	0.580559837	263	51312	FALSE	FALSE
333.2	Myoclonus	neurological	-0.045705032	0.08286488	0.955323711	0.581249197	165	51373	FALSE	FALSE
596.1	Bladder neck obstruction	genitourinary	-0.04792208	0.086888156	0.953208058	0.581265237	153	59800	FALSE	FALSE
53	Herpes zoster	infectious diseases	-0.02530286	0.045986948	0.975014575	0.582169661	542	54271	FALSE	FALSE
261.2	Vitamin B-complex deficiencies	endocrine/metabolic	-0.016838671	0.03062431	0.983302307	0.582424627	1251	48010	FALSE	FALSE
191.1	Cancer of brain and nervous system	neoplasms	-0.023580823	0.042993505	0.976695032	0.583366421	617	63942	FALSE	FALSE
346.1	Nonspecific abnormal findings on radiological and other examination of skull and head	neurological	-0.056327498	0.103183479	0.945229524	0.585137094	107	51373	FALSE	FALSE
615	Endometriosis	genitourinary	0.037429973	0.068771349	1.038139297	0.586257776	241	62378	FALSE	FALSE
627.1	Postmenopausal bleeding	genitourinary	0.025684189	0.047279184	1.026016869	0.586961005	515	55552	FALSE	FALSE
965	Poisoning by analgesics, antipyretics, and antirheumatics	injuries & poisonings	-0.026384483	0.048608743	0.973960546	0.587272368	480	51467	FALSE	FALSE
758	Chromosomal anomalies and genetic disorders	congenital anomalies	0.029402791	0.054208706	1.029839321	0.587543127	409	63776	FALSE	FALSE
858	Complication of internal orthopedic device	injuries & poisonings	-0.021751755	0.040129848	0.978483109	0.58779487	711	56963	FALSE	FALSE
288.1	Decreased white blood cell count	hematopoietic	-0.013116799	0.024219464	0.986968851	0.58810724	2011	49819	FALSE	FALSE
191.11	Cancer of brain	neoplasms	-0.024395834	0.045188742	0.97589934	0.589289936	558	63942	FALSE	FALSE
689	Disorder of skin and subcutaneous tissue NOS	dermatologic	0.01971486	0.036528228	1.019910481	0.589393077	861	62386	FALSE	FALSE
610.8	Other specified benign mammary dysplasias	genitourinary	-0.056664825	0.106047019	0.944910727	0.593108537	100	59811	FALSE	FALSE
227.1	Benign neoplasm of adrenal gland	neoplasms	-0.04622347	0.086648238	0.954828563	0.59371439	151	64240	FALSE	FALSE
622	Polyp of female genital organs	genitourinary	-0.036075242	0.067839442	0.964567714	0.594882625	248	65096	FALSE	FALSE
202.2	Non-Hodgkins lymphoma	neoplasms	0.027805771	0.0524583	1.028195959	0.596073976	417	63328	FALSE	FALSE
649	Other conditions or status of the mother complicating pregnancy, childbirth, or the puerperium	pregnancy complications	0.018173623	0.034428619	1.018339769	0.597593835	1022	63852	FALSE	FALSE
528.1	Stomatitis and mucositis	digestive	0.02284649	0.043305539	1.02310947	0.597801228	610	62042	FALSE	FALSE
282.9	Other hereditary hemolytic anemias	hematopoietic	0.052814353	0.100788892	1.054233911	0.600271824	116	43916	FALSE	FALSE
447.7	Aortic ectasia	circulatory system	0.031034633	0.059289632	1.031521228	0.600667298	325	54944	FALSE	FALSE
427.11	Paroxysmal supraventricular tachycardia	circulatory system	-0.016686793	0.031930056	0.98345166	0.60124946	1144	42223	FALSE	FALSE
145.2	Cancer of tongue	neoplasms	-0.027770083	0.053145469	0.972611961	0.60130162	407	64188	FALSE	FALSE
427.2	Atrial fibrillation and flutter	circulatory system	-0.008423579	0.016133487	0.9916118	0.60158839	6203	42223	FALSE	FALSE
272.11	Hypercholesterolemia	endocrine/metabolic	-0.008427465	0.016143896	0.991607946	0.601655169	5730	43267	FALSE	FALSE
441	Vascular insufficiency of intestine	circulatory system	0.030217235	0.058130592	1.030678409	0.603191544	336	54944	FALSE	FALSE
625.1	Dyspareunia	genitourinary	0.036921992	0.071370053	1.037612076	0.604924614	224	61699	FALSE	FALSE
530	Diseases of esophagus	digestive	-0.005702248	0.011061807	0.994313978	0.606210808	12161	42041	FALSE	FALSE
780	Hypothermia/Chills	symptoms	-0.04901835	0.095549973	0.952163658	0.607942437	125	65720	FALSE	FALSE
627	Menopausal and postmenopausal disorders	genitourinary	0.010192369	0.019895057	1.010244488	0.608436461	3345	55552	FALSE	FALSE
752.2	Other specified congenital anomalies of nervous system	congenital anomalies	-0.030197091	0.058993918	0.970254287	0.608743494	335	64707	FALSE	FALSE
963	Poisoning by primarily systemic agents	injuries & poisonings	-0.017411794	0.034243936	0.982738916	0.611128288	979	51467	FALSE	FALSE
516.1	Hemoptysis	respiratory	0.022129606	0.043762132	1.022376282	0.613081778	598	64981	FALSE	FALSE
722.1	Displacement of intervertebral disc	musculoskeletal	0.0171476	0.033980691	1.017295464	0.613820305	999	53332	FALSE	FALSE
635.2	Antepartum hemorrhage, abruptio placentae, and placenta previa	pregnancy complications	0.037858987	0.075666455	1.038584768	0.61683539	202	63544	FALSE	FALSE
520.2	Disturbances in tooth eruption	digestive	0.03171184	0.063526257	1.032220018	0.617643677	285	61056	FALSE	FALSE
704.1	Alopecia	dermatologic	0.025681421	0.051624523	1.02601403	0.6188608	430	61760	FALSE	FALSE
208	Benign neoplasm of colon	neoplasms	0.010625597	0.021382864	1.010682249	0.619244673	2685	56958	FALSE	FALSE
184.2	Cancer of other female genital organs	neoplasms	0.039929953	0.081242877	1.040737871	0.623080866	171	60114	FALSE	FALSE
382	Otalgia	sense organs	-0.020121562	0.04108747	0.980079526	0.624328499	679	58074	FALSE	FALSE
471	Nasal polyps	respiratory	0.03933209	0.080349738	1.040115838	0.624479889	177	46830	FALSE	FALSE
380.1	Otitis externa	sense organs	0.026291503	0.05388798	1.026640173	0.625626494	393	62013	FALSE	FALSE
800.4	Fracture of patella	injuries & poisonings	-0.032889911	0.067455919	0.967645081	0.625849953	250	54954	FALSE	FALSE
714	Rheumatoid arthritis and other inflammatory polyarthropathies	musculoskeletal	0.011183052	0.022995011	1.011245816	0.626736652	2230	56429	FALSE	FALSE
695.42	Systemic lupus erythematosus	dermatologic	0.017810801	0.036670702	1.017970359	0.627182953	853	55596	FALSE	FALSE
442.11	Abdominal aortic aneurysm	circulatory system	-0.021009526	0.043533298	0.979209637	0.629373972	624	54944	FALSE	FALSE
293	Symptoms involving head and neck	mental disorders	-0.039268116	0.081367339	0.961492883	0.629377698	171	61851	FALSE	FALSE
519.2	Respiratory complications	respiratory	-0.0406522	0.084553175	0.960163017	0.630666779	158	59599	FALSE	FALSE
198.2	Secondary malignancy of respiratory organs	neoplasms	-0.0112897	0.023526343	0.98877379	0.631316401	2157	49768	FALSE	FALSE
961.1	Poisoning/allergy of sulfonamides	injuries & poisonings	0.021039259	0.044004878	1.021262144	0.632570518	589	51467	FALSE	FALSE
619.1	Noninflammatory disorders of ovary, fallopian tube, and broad ligament	genitourinary	0.039257282	0.082449856	1.040038032	0.633978031	167	62595	FALSE	FALSE
714.1	Rheumatoid arthritis	musculoskeletal	0.013037439	0.027423654	1.013122797	0.634495822	1557	56429	FALSE	FALSE
990	Effects radiation NOS	injuries & poisonings	0.015540019	0.032713795	1.015661393	0.634765922	1086	58296	FALSE	FALSE
706.2	Sebaceous cyst	dermatologic	0.015946439	0.033572919	1.016074262	0.634801777	1034	59929	FALSE	FALSE
327.31	Central/nonobstroctive sleep apnea	neurological	-0.050708285	0.106790439	0.950555921	0.6349016	100	51076	FALSE	FALSE
592.11	Acute cystitis	genitourinary	0.036489665	0.077041114	1.037163585	0.635757462	192	49739	FALSE	FALSE
532	Dysphagia	digestive	0.00778692	0.016491636	1.007817317	0.636802687	4665	42041	FALSE	FALSE
337	Disorders of the autonomic nervous system	neurological	-0.027026262	0.057259631	0.97333568	0.636930332	347	51373	FALSE	FALSE
558	Noninfectious gastroenteritis	digestive	-0.011123634	0.023700197	0.988938004	0.638821085	2122	45757	FALSE	FALSE
596	Other disorders of bladder	genitourinary	-0.012622203	0.026899884	0.987457123	0.638906034	1610	59800	FALSE	FALSE
695.3	Rosacea	dermatologic	0.020203837	0.043193362	1.020409316	0.639961038	614	56932	FALSE	FALSE
782.3	Edema	symptoms	-0.007345653	0.015740367	0.99268126	0.64073163	5153	55035	FALSE	FALSE
536.7	Complications of gastrostomy, colostomy and enterostomy	digestive	-0.024257273	0.051986344	0.97603457	0.640779971	422	57310	FALSE	FALSE
274.2	Crystal arthropathies	endocrine/metabolic	0.047870316	0.102837704	1.049034603	0.641577862	108	62995	FALSE	FALSE
656.7	Conditions involving the integument and temperature regulation of fetus and newborn	pregnancy complications	0.045781733	0.098686617	1.046845894	0.642712054	128	64736	FALSE	FALSE
738.4	Acquired spondylolisthesis	musculoskeletal	-0.018010973	0.039094299	0.982150255	0.645009641	759	57960	FALSE	FALSE
687.1	Rash and other nonspecific skin eruption	dermatologic	-0.008599816	0.018701527	0.991437057	0.645627013	3462	52097	FALSE	FALSE
253.2	Pituitary hypofunction	endocrine/metabolic	-0.032681391	0.071096894	0.967846875	0.645750261	225	57443	FALSE	FALSE
697	Sarcoidosis	dermatologic	-0.030735782	0.067141965	0.96973176	0.647115496	250	56932	FALSE	FALSE
766	Neuralgia, neuritis, and radiculitis NOS	symptoms	0.014012699	0.030764866	1.014111337	0.648765884	1230	59028	FALSE	FALSE
597	Other disorders of urethra and urinary tract	genitourinary	-0.019710585	0.043407047	0.980482398	0.649766052	610	59800	FALSE	FALSE
270.3	Disorders of plasma protein metabolism	endocrine/metabolic	-0.019278835	0.042577701	0.980905813	0.650698652	631	62465	FALSE	FALSE
198.1	Secondary malignancy of lymph nodes	neoplasms	-0.009062745	0.020031169	0.990978198	0.650957677	3044	49768	FALSE	FALSE
979	Adverse drug events and drug allergies	injuries & poisonings	-0.013465524	0.030150451	0.986624731	0.655155929	1275	51467	FALSE	FALSE
619.5	Noninflammatory disorders of vulva and perineum	genitourinary	0.045667707	0.102495775	1.046726533	0.6559173	108	62595	FALSE	FALSE
711	Arthropathy associated with infections	musculoskeletal	-0.025184439	0.056615174	0.975130043	0.65643864	354	54964	FALSE	FALSE
740	Osteoarthrosis	musculoskeletal	0.006110811	0.013846126	1.006129521	0.65896884	7653	52148	FALSE	FALSE
41.12	Methicillin resistant Staphylococcus aureus	infectious diseases	-0.015952525	0.036150596	0.984174043	0.659010499	877	55465	FALSE	FALSE
628	Ovarian cyst	genitourinary	-0.017722032	0.04027266	0.982434079	0.659900028	713	55552	FALSE	FALSE
573.9	Abnormal serum enzyme levels	digestive	-0.024155467	0.054893717	0.976133941	0.659907656	380	53431	FALSE	FALSE
577.3	Cyst and pseudocyst of pancreas	digestive	0.024910536	0.05671931	1.025223395	0.660524101	355	63935	FALSE	FALSE
260.6	Anorexia	endocrine/metabolic	0.016045784	0.036537762	1.016175209	0.660548378	875	48010	FALSE	FALSE
516	Abnormal sputum	respiratory	0.019068858	0.043444407	1.019251829	0.660715526	607	64981	FALSE	FALSE
627.2	Symptomatic menopause	genitourinary	0.01039716	0.023745494	1.010451398	0.66148905	2217	55552	FALSE	FALSE
457.3	Encounter for long-term (current) use of aspirin	circulatory system	-0.013917165	0.031827596	0.986179231	0.661917555	1159	51170	FALSE	FALSE
603	Other disorders of testis	genitourinary	-0.034610401	0.079165683	0.965981688	0.661973961	184	58367	FALSE	FALSE
475.9	Postnasal drip	respiratory	0.024818205	0.056791693	1.02512874	0.662108349	356	46830	FALSE	FALSE
350.1	Abnormal involuntary movements	neurological	0.013105252	0.030003491	1.013191502	0.662262995	1284	58519	FALSE	FALSE
180.3	Cervical intraepithelial neoplasia [CIN] [Cervical dysplasia]	neoplasms	0.021975794	0.050530466	1.02221904	0.663633666	450	58458	FALSE	FALSE
619	Noninflammatory female genital disorders	genitourinary	0.015536418	0.036047738	1.015657735	0.666471547	894	62595	FALSE	FALSE
284.1	Pancytopenia	hematopoietic	-0.013717615	0.03187857	0.986376042	0.666971338	1148	43916	FALSE	FALSE
800	Fracture of lower limb	injuries & poisonings	-0.010602561	0.024657021	0.989453448	0.667194392	1932	54954	FALSE	FALSE
433	Cerebrovascular disease	circulatory system	-0.007166206	0.016669089	0.99285941	0.667261199	4700	56031	FALSE	FALSE
771.1	Swelling of limb	symptoms	-0.011505295	0.026814262	0.988560638	0.667869588	1622	58591	FALSE	FALSE
112.3	Candidiasis of skin and nails	infectious diseases	-0.032578735	0.075952045	0.967946236	0.667968188	197	57496	FALSE	FALSE
747.11	Cardiac shunt/ heart septal defect	congenital anomalies	-0.012632254	0.029467968	0.987447198	0.668157949	1370	62051	FALSE	FALSE
446.4	Wegener's granulomatosis	circulatory system	0.037853121	0.088574941	1.038578677	0.669119321	144	54944	FALSE	FALSE
389	Hearing loss	sense organs	0.008037266	0.018876957	1.008069652	0.670274501	3387	58676	FALSE	FALSE
344	Other paralytic syndromes	neurological	-0.020033423	0.047073841	0.980165912	0.67041797	516	51373	FALSE	FALSE
204.12	Lymphoid leukemia, chronic	neoplasms	-0.033432644	0.078654103	0.967120051	0.670793579	185	63328	FALSE	FALSE
170.2	Cancer of connective tissue	neoplasms	0.019072249	0.045084467	1.019255286	0.672270674	563	64767	FALSE	FALSE
292.5	Transient alteration of awareness	mental disorders	-0.024762236	0.058989906	0.975541833	0.674652945	328	53490	FALSE	FALSE
447	Other disorders of arteries and arterioles	circulatory system	0.017851116	0.042563877	1.0180114	0.674926807	635	54944	FALSE	FALSE
790.8	Elevated C-reactive protein (CRP)	symptoms	-0.034593416	0.082542225	0.965998096	0.675143321	166	63796	FALSE	FALSE
287	Purpura and other hemorrhagic conditions	hematopoietic	-0.007879443	0.018973618	0.992151518	0.677933878	3366	52020	FALSE	FALSE
368.2	Diplopia and disorders of binocular vision	sense organs	0.01978254	0.047670756	1.019979511	0.678154558	503	61356	FALSE	FALSE
655.1	Abnormality in fetal heart rate or rhythm	pregnancy complications	-0.01763336	0.042531118	0.982521198	0.678435457	657	63583	FALSE	FALSE
427.8	Sinoatrial node dysfunction (Bradycardia)	circulatory system	0.012087267	0.029155236	1.012160614	0.678447141	1504	42223	FALSE	FALSE
870	Open wounds of head; neck; and trunk	injuries & poisonings	0.014077728	0.034085724	1.014177286	0.679599654	990	59016	FALSE	FALSE
737.1	Kyphosis (acquired)	musculoskeletal	0.032370984	0.078528271	1.032900624	0.680177615	184	57960	FALSE	FALSE
220	Benign neoplasm of ovary	neoplasms	0.032669749	0.079328945	1.033209265	0.680466712	180	58095	FALSE	FALSE
277	Other disorders of metabolism	endocrine/metabolic	-0.019013092	0.04622345	0.981166517	0.680830571	537	63179	FALSE	FALSE
286.81	Primary hypercoagulable state	hematopoietic	-0.02153177	0.052570035	0.978698384	0.68211219	411	52020	FALSE	FALSE
556.1	Ulceration of intestine	digestive	-0.029661896	0.07260265	0.9707737	0.682869085	217	45757	FALSE	FALSE
110	Dermatophytosis / Dermatomycosis	infectious diseases	-0.010976516	0.026870124	0.989083507	0.682904718	1640	57496	FALSE	FALSE
149	Cancer of larynx, pharynx, nasal cavities	neoplasms	0.013303881	0.032720425	1.013392771	0.684307272	1091	64188	FALSE	FALSE
735.21	Hammer toe (acquired)	musculoskeletal	-0.018999981	0.046876417	0.981179381	0.685241813	522	57960	FALSE	FALSE
260	Protein-calorie malnutrition	endocrine/metabolic	0.007091097	0.017528376	1.007116298	0.685808649	4069	48010	FALSE	FALSE
523.1	Gingivitis	digestive	0.019564207	0.048400444	1.019756841	0.686054294	494	61056	FALSE	FALSE
872	Traumatic amputation	injuries & poisonings	-0.040579966	0.10041813	0.960232376	0.686131866	112	59016	FALSE	FALSE
440.9	Atherosclerosis of aorta	circulatory system	-0.022218113	0.054986564	0.978026891	0.686165358	378	54944	FALSE	FALSE
287.3	Thrombocytopenia	hematopoietic	-0.007791389	0.019334655	0.992238886	0.686966383	3236	52020	FALSE	FALSE
626	Disorders of menstruation and other abnormal bleeding from female genital tract	genitourinary	0.009439515	0.02344997	1.009484207	0.687287796	2272	55552	FALSE	FALSE
350.2	Abnormality of gait	neurological	0.00892861	0.022299625	1.008968589	0.68886722	2396	58519	FALSE	FALSE
255.11	Cushing's syndrome	endocrine/metabolic	0.0418519	0.104607715	1.042740038	0.689094457	103	57443	FALSE	FALSE
337.1	Peripheral autonomic neuropathy	neurological	0.040120305	0.100530491	1.040935997	0.689829883	112	51373	FALSE	FALSE
300.12	Agorophobia, social phobia, and panic disorder	mental disorders	-0.017770554	0.044881767	0.982386411	0.69214819	574	41596	FALSE	FALSE
509.3	Pulmonary insufficiency or respiratory failure following trauma and surgery	respiratory	0.010613673	0.026843222	1.010670197	0.692551486	1641	46540	FALSE	FALSE
443.1	Raynaud's syndrome	circulatory system	0.020720781	0.05240913	1.020936947	0.692572894	414	54944	FALSE	FALSE
535.9	Gastritis and duodenitis, NOS	digestive	-0.025250702	0.064004456	0.97506543	0.693201037	279	57310	FALSE	FALSE
362.22	Macular degeneration, wet	sense organs	0.037412169	0.095176612	1.038120814	0.694259259	130	60004	FALSE	FALSE
270	Disorders of protein plasma/amino-acid transport and metabolism	endocrine/metabolic	-0.01495854	0.038202329	0.985152783	0.695382651	786	62465	FALSE	FALSE
395.6	Heart valve replaced	circulatory system	-0.012660146	0.032386893	0.987419656	0.695868645	1125	54334	FALSE	FALSE
289.5	Diseases of spleen	hematopoietic	-0.028328447	0.072736845	0.972069041	0.696932275	215	49819	FALSE	FALSE
41.9	Infection with drug-resistant microorganisms	infectious diseases	0.018304961	0.04707392	1.018473524	0.697382912	513	55465	FALSE	FALSE
626.14	Irregular menstrual bleeding	genitourinary	0.032921929	0.084813281	1.033469852	0.697890599	158	55552	FALSE	FALSE
721	Spondylosis and allied disorders	musculoskeletal	-0.007934108	0.020523962	0.992097284	0.699068794	2943	53332	FALSE	FALSE
170.1	Bone cancer	neoplasms	-0.02113114	0.054782051	0.979090558	0.699695841	379	64767	FALSE	FALSE
350.3	Lack of coordination	neurological	-0.011683767	0.030291276	0.988384223	0.699708547	1260	58519	FALSE	FALSE
260.1	Cachexia	endocrine/metabolic	-0.029981613	0.077803967	0.970463377	0.699979509	188	48010	FALSE	FALSE
315.3	Mental retardation	mental disorders	0.021490993	0.056033761	1.021723588	0.701322007	369	61488	FALSE	FALSE
792	Abnormal Papanicolaou smear of cervix and cervical HPV	symptoms	0.012784401	0.0334605	1.01286647	0.702406177	1046	58458	FALSE	FALSE
739	Contracture of joint	musculoskeletal	0.02130738	0.055921189	1.021536003	0.703184578	366	57960	FALSE	FALSE
149.4	Cancer of larynx	neoplasms	0.021161094	0.055734524	1.021386578	0.704185497	368	64188	FALSE	FALSE
496.21	Obstructive chronic bronchitis	respiratory	-0.012992015	0.034279349	0.987092017	0.704684805	996	52414	FALSE	FALSE
738	Other acquired musculoskeletal deformity	musculoskeletal	0.012692469	0.033498231	1.01277336	0.704762368	1031	57960	FALSE	FALSE
504.1	Idiopathic fibrosing alveolitis	respiratory	-0.026263685	0.06937497	0.974078206	0.705002894	238	46540	FALSE	FALSE
701.4	Keloid scar	dermatologic	0.030435035	0.080672014	1.030902916	0.705973841	176	59531	FALSE	FALSE
333.4	Torsion dystonia	neurological	-0.022790243	0.060500706	0.977467493	0.70640114	310	51373	FALSE	FALSE
155.1	Malignant neoplasm of liver, primary	neoplasms	-0.018914772	0.050343243	0.98126299	0.707127896	452	58220	FALSE	FALSE
855	Complication of nervous system device, implant, and graft	injuries & poisonings	0.020213947	0.054130851	1.020419632	0.708830317	389	56963	FALSE	FALSE
759	Other and unspecified congenital anomalies	congenital anomalies	-0.016555588	0.044368362	0.983580703	0.709044628	591	63776	FALSE	FALSE
480.12	Pseudomonal pneumonia	respiratory	0.023842544	0.063963269	1.02412905	0.709331779	279	51312	FALSE	FALSE
695.8	Other specified erythematous conditions	dermatologic	0.026778634	0.071965425	1.027140403	0.709815301	219	56932	FALSE	FALSE
771	Musculoskeletal symptoms referable to limbs	symptoms	-0.016374925	0.044051745	0.983758415	0.710101154	590	58591	FALSE	FALSE
789	Nausea and vomiting	symptoms	-0.004656584	0.012562177	0.995354241	0.710873743	8426	49356	FALSE	FALSE
716	Other arthropathies	musculoskeletal	-0.010031968	0.027074294	0.990018184	0.71098405	1612	54964	FALSE	FALSE
252	Disorders of parathyroid gland	endocrine/metabolic	0.015035054	0.040656651	1.015148649	0.711527394	695	57443	FALSE	FALSE
706	Diseases of sebaceous glands	dermatologic	0.009022849	0.024439824	1.009063677	0.711988858	1977	59929	FALSE	FALSE
367	Disorders of refraction and accommodation; blindness and low vision	sense organs	0.008384447	0.022715334	1.008419695	0.712046056	2297	61152	FALSE	FALSE
530.3	Stricture and stenosis of esophagus	digestive	0.016628557	0.045116431	1.016767581	0.712448354	560	42041	FALSE	FALSE
158	Neoplasm of unspecified nature of digestive system	neoplasms	-0.02186952	0.059928787	0.978367884	0.7151673	318	58220	FALSE	FALSE
747	Cardiac and circulatory congenital anomalies	congenital anomalies	-0.008025827	0.022229545	0.992006294	0.718067122	2435	62051	FALSE	FALSE
110.12	Althete's foot	infectious diseases	0.02652052	0.073608808	1.026875319	0.718630249	213	57496	FALSE	FALSE
512.2	Painful respiration	respiratory	0.015197225	0.042207441	1.015313291	0.718802014	649	35293	FALSE	FALSE
618	Genital prolapse	genitourinary	0.014016291	0.038970117	1.014114979	0.719095679	770	64999	FALSE	FALSE
440.1	Atherosclerosis of renal artery	circulatory system	0.023856917	0.066690595	1.02414377	0.720548857	256	54944	FALSE	FALSE
524	Dentofacial anomalies, including malocclusion	digestive	0.02123653	0.059742552	1.02146363	0.722239454	322	61056	FALSE	FALSE
772.6	Facial weakness	symptoms	-0.030232527	0.08514111	0.970219905	0.722524186	156	58212	FALSE	FALSE
261	Vitamin deficiency	endocrine/metabolic	-0.005572137	0.015711953	0.994443359	0.722856929	5214	48010	FALSE	FALSE
368.4	Visual field defects	sense organs	0.024954901	0.0706846	1.025268881	0.724054108	227	61356	FALSE	FALSE
276.14	Hypopotassemia	endocrine/metabolic	-0.005511573	0.015740864	0.994503588	0.726230442	5206	44115	FALSE	FALSE
596.5	Functional disorders of bladder	genitourinary	-0.010828831	0.031195516	0.989229589	0.728495297	1186	59800	FALSE	FALSE
724.1	Disorders of sacrum	musculoskeletal	0.029858404	0.086385307	1.030308636	0.729611659	152	53332	FALSE	FALSE
755.1	Congenital deformities of feet	congenital anomalies	0.032560958	0.094465181	1.033096867	0.73032939	129	64079	FALSE	FALSE
313.3	Autism	mental disorders	0.017474381	0.05084713	1.017627952	0.731098196	480	61488	FALSE	FALSE
339	Other headache syndromes	neurological	-0.009934287	0.028920416	0.990114895	0.731219106	1382	59064	FALSE	FALSE
555.21	Ulcerative colitis (chronic)	digestive	-0.019647702	0.057490768	0.980544056	0.732536005	347	45757	FALSE	FALSE
174.2	Breast cancer [male]	neoplasms	0.021708684	0.063576515	1.021946032	0.732759115	282	59041	FALSE	FALSE
495.2	Asthma with exacerbation	respiratory	0.013837895	0.040580821	1.013934081	0.733106653	695	52414	FALSE	FALSE
427.22	Atrial flutter	circulatory system	-0.009252008	0.027140006	0.99079066	0.733179412	1730	42223	FALSE	FALSE
713.5	Arthropathy associated with neurological disorders	musculoskeletal	-0.030928221	0.090858116	0.969545164	0.73355434	137	54964	FALSE	FALSE
381	Otitis media and Eustachian tube disorders	sense organs	0.007268598	0.02148908	1.007295078	0.735177718	2610	58074	FALSE	FALSE
722.7	Intervertebral disc disorder with myelopathy	musculoskeletal	0.027729012	0.082005181	1.02811704	0.735259707	169	53332	FALSE	FALSE
157	Pancreatic cancer	neoplasms	-0.014651591	0.043650158	0.985455222	0.737127639	604	58220	FALSE	FALSE
433.5	Cerebral aneurysm	circulatory system	0.018482132	0.055111259	1.018653984	0.737353259	374	56031	FALSE	FALSE
401.3	Other hypertensive complications	circulatory system	0.010119787	0.030214829	1.010171165	0.737679528	1337	35355	FALSE	FALSE
540	Appendiceal conditions	digestive	-0.020841985	0.062251131	0.979373708	0.737772254	295	65653	FALSE	FALSE
353.1	Nerve plexus lesions	neurological	0.035368544	0.105851609	1.036001451	0.738278997	102	57822	FALSE	FALSE
528.11	Stomatitis and mucositis (ulcerative)	digestive	0.031836819	0.095412749	1.032349032	0.738625054	125	62042	FALSE	FALSE
695.4	Lupus (localized and systemic)	dermatologic	0.011888359	0.035698421	1.011959306	0.739117695	901	55596	FALSE	FALSE
963.1	Antineoplastic and immunosuppressive drugs causing adverse effects	injuries & poisonings	-0.011498094	0.034560112	0.988567756	0.739361947	961	51467	FALSE	FALSE
726	Peripheral enthesopathies and allied syndromes	musculoskeletal	0.005543607	0.016686239	1.005559001	0.739718404	4555	51199	FALSE	FALSE
313.1	Attention deficit hyperactivity disorder	mental disorders	0.011347437	0.034182656	1.011412063	0.739915881	1032	61488	FALSE	FALSE
313	Pervasive developmental disorders	mental disorders	0.009557928	0.028845347	1.009603751	0.740379554	1509	61488	FALSE	FALSE
573.6	Nonspecific elevation of levels of transaminase or lactic acid dehydrogenase [LDH]	digestive	-0.020229625	0.061065259	0.979973621	0.740433915	307	53431	FALSE	FALSE
599.4	Urinary incontinence	genitourinary	0.008398722	0.025435319	1.008434091	0.741249436	1849	49505	FALSE	FALSE
642.1	Preeclampsia and eclampsia	pregnancy complications	0.02067447	0.06270328	1.020889667	0.741612215	292	65461	FALSE	FALSE
474	Acute and chronic tonsillitis	respiratory	-0.011711659	0.035548836	0.988356656	0.741813567	977	46830	FALSE	FALSE
375	Disorders of lacrimal system	sense organs	-0.027920551	0.084913922	0.972465625	0.742299264	158	57771	FALSE	FALSE
278.4	Abnormal weight gain	endocrine/metabolic	-0.01019796	0.031297665	0.989853863	0.744547137	1180	51149	FALSE	FALSE
316.1	Polyneuropathy due to drugs	mental disorders	0.019613786	0.060213233	1.0198074	0.744621992	314	51688	FALSE	FALSE
286.8	Hypercoagulable state	hematopoietic	-0.016448833	0.050601301	0.98368571	0.745130062	444	52020	FALSE	FALSE
275.6	Hypercalcemia	endocrine/metabolic	-0.012656356	0.039105403	0.987423399	0.746205114	756	59116	FALSE	FALSE
574.1	Cholelithiasis	digestive	0.009467319	0.02929189	1.009512276	0.746539125	1356	60489	FALSE	FALSE
656.3	Endocrine and metabolic disturbances of fetus and newborn	pregnancy complications	0.026495732	0.082040167	1.026849865	0.746725166	201	64736	FALSE	FALSE
604	Disorders of penis	genitourinary	0.016721656	0.051877399	1.016862246	0.747202502	439	58367	FALSE	FALSE
204	Leukemia	neoplasms	-0.01072204	0.033483248	0.989335236	0.748800788	1034	63328	FALSE	FALSE
452.2	Deep vein thrombosis [DVT]	circulatory system	0.008848325	0.027705171	1.008887587	0.749442559	1523	51170	FALSE	FALSE
362.2	Degeneration of macula and posterior pole of retina	sense organs	0.010930558	0.034336605	1.010990515	0.750230511	1025	60004	FALSE	FALSE
562.2	Diverticulitis	digestive	-0.014040116	0.044411673	0.986057987	0.751899507	587	45757	FALSE	FALSE
446.9	Arteritis NOS	circulatory system	0.023030303	0.073182941	1.023297549	0.752993263	211	54944	FALSE	FALSE
747.2	Congenital anomalies of peripheral vascular system	congenital anomalies	0.025018316	0.079514793	1.0253339	0.753037095	180	62051	FALSE	FALSE
741.3	Difficulty in walking	musculoskeletal	-0.01040682	0.033366514	0.989647144	0.755120992	1042	55841	FALSE	FALSE
425.2	Secondary/extrinsic cardiomyopathies	circulatory system	-0.011454232	0.036981764	0.988611118	0.756768952	851	60258	FALSE	FALSE
263	Other nutritional deficiency	endocrine/metabolic	0.017485893	0.05658297	1.017639666	0.757297927	357	48010	FALSE	FALSE
204.22	Myeloid leukemia, chronic	neoplasms	-0.019664251	0.063883365	0.980527829	0.758223191	279	63328	FALSE	FALSE
155	Cancer of liver and intrahepatic bile duct	neoplasms	0.014184913	0.046412963	1.014285996	0.759890987	533	58220	FALSE	FALSE
280.2	Iron deficiency anemia secondary to blood loss (chronic)	hematopoietic	-0.011311052	0.037106544	0.988752677	0.76049841	844	43916	FALSE	FALSE
189.12	Malignant neoplasm of renal pelvis	neoplasms	-0.025125179	0.082619327	0.975187831	0.761045791	168	64106	FALSE	FALSE
750.21	Congenital anomalies of intestine	congenital anomalies	-0.025157611	0.083137961	0.975156204	0.762194126	168	62478	FALSE	FALSE
264.1	Short stature	endocrine/metabolic	0.014484115	0.048056243	1.014589519	0.76311007	551	48010	FALSE	FALSE
621	Endometrial hyperplasia	genitourinary	0.028397092	0.094287615	1.028804133	0.763280896	127	65096	FALSE	FALSE
740.2	Osteoarthrosis, generalized	musculoskeletal	0.00791143	0.026433207	1.007942808	0.764711983	1776	52148	FALSE	FALSE
180	Cervical cancer and dysplasia	neoplasms	-0.012394543	0.041602964	0.987681953	0.765760776	665	58458	FALSE	FALSE
286.2	Encounter for long-term (current) use of anticoagulants	hematopoietic	0.005094638	0.017173027	1.005107638	0.766722198	4376	52020	FALSE	FALSE
860	Bone marrow or stem cell transplant	neoplasms	-0.021373037	0.072404509	0.978853748	0.767849266	217	65995	FALSE	FALSE
278.3	Localized adiposity	endocrine/metabolic	-0.023659189	0.080910227	0.976618495	0.769970991	171	51149	FALSE	FALSE
212	Benign neoplasm of respiratory and intrathoracic organs	neoplasms	0.021970227	0.075374463	1.022213349	0.770683444	200	65853	FALSE	FALSE
614	Inflammatory diseases of female pelvic organs	genitourinary	-0.010311309	0.035448888	0.98974167	0.771144472	927	62378	FALSE	FALSE
327.71	Restless legs syndrome	neurological	-0.011061673	0.038555756	0.988999283	0.774188364	770	51076	FALSE	FALSE
250.41	Impaired fasting glucose	endocrine/metabolic	-0.014522001	0.05099327	0.985582935	0.775810627	446	51282	FALSE	FALSE
430	Intracranial hemorrhage	circulatory system	0.00979055	0.034429878	1.009838634	0.776132951	972	56031	FALSE	FALSE
733.8	Malunion and nonunion of fracture	musculoskeletal	-0.013998503	0.049286563	0.98609902	0.77639298	467	54545	FALSE	FALSE
871.3	Open wound of foot except toe(s) alone	injuries & poisonings	-0.028334757	0.099766441	0.972062908	0.776402026	114	59016	FALSE	FALSE
430.1	Subarachnoid hemorrhage	circulatory system	-0.017194121	0.061000625	0.982952854	0.778044765	305	56031	FALSE	FALSE
184.11	Malignant neoplasm of ovary	neoplasms	-0.015041897	0.053428518	0.985070667	0.77830153	401	60114	FALSE	FALSE
687	Symptoms affecting skin	dermatologic	0.020031082	0.071710841	1.02023305	0.779990593	221	52097	FALSE	FALSE
427.3	Other specified cardiac dysrhythmias	circulatory system	0.00565951	0.02055267	1.005675555	0.783034944	2950	42223	FALSE	FALSE
521.1	Dental caries	digestive	0.008507853	0.031146036	1.008544147	0.784730186	1195	61056	FALSE	FALSE
149.9	Cancer of of nasal cavities	neoplasms	0.024228133	0.089363012	1.024524019	0.786298456	142	64188	FALSE	FALSE
217.1	Nevus, non-neoplastic	neoplasms	0.020676944	0.076375498	1.020892193	0.78660066	197	59294	FALSE	FALSE
362	Other retinal disorders	sense organs	-0.006981721	0.025801598	0.993042595	0.786704409	1793	60004	FALSE	FALSE
634.1	Missed abortion/Hydatidiform mole	pregnancy complications	-0.021649418	0.080774159	0.978583249	0.788680799	177	63544	FALSE	FALSE
153.3	Malignant neoplasm of rectum, rectosigmoid junction, and anus	neoplasms	-0.009325633	0.034798641	0.990717716	0.788708228	953	54732	FALSE	FALSE
575.7	Other disorders of gallbladder	digestive	-0.017414384	0.066867154	0.98273637	0.794530131	255	60489	FALSE	FALSE
320	Meningitis	neurological	0.01706063	0.065843332	1.017206994	0.79555079	263	65094	FALSE	FALSE
747.12	Valvular heart disease/ heart chambers	congenital anomalies	-0.010448912	0.040350301	0.989605488	0.795669959	724	62051	FALSE	FALSE
763	Thoracic or lumbosacral neuritis or radiculitis, unspecified	symptoms	-0.006565051	0.025439789	0.993456451	0.796358792	1826	59028	FALSE	FALSE
430.3	Subdural hemorrhage	circulatory system	0.015905962	0.06163895	1.016033135	0.796367931	299	56031	FALSE	FALSE
751.3	Obstructive genitourinary defect	congenital anomalies	0.022330357	0.088216287	1.022581546	0.80016628	148	62478	FALSE	FALSE
496.2	Chronic bronchitis	respiratory	0.008027292	0.031813167	1.008059597	0.800789018	1159	52414	FALSE	FALSE
395.1	Nonrheumatic mitral valve disorders	circulatory system	-0.005229158	0.020753262	0.994784491	0.801065816	2869	54334	FALSE	FALSE
202	Cancer of other lymphoid, histiocytic tissue	neoplasms	0.012371824	0.049153002	1.012448672	0.801272745	475	63328	FALSE	FALSE
200.1	Polycythemia vera	neoplasms	0.018897841	0.075446449	1.019077535	0.802216026	201	55932	FALSE	FALSE
513.4	Hyperventilation	respiratory	-0.009715779	0.038929224	0.990331267	0.802915681	757	61249	FALSE	FALSE
568	Other disorders of peritoneum	digestive	0.010389171	0.04242431	1.010443325	0.80654377	637	55284	FALSE	FALSE
355	Complex regional/central pain syndrome	neurological	0.013901572	0.057027025	1.013998649	0.807407672	349	57822	FALSE	FALSE
802	Fracture of pelvis	injuries & poisonings	0.012847497	0.052760095	1.01293038	0.807612016	411	54954	FALSE	FALSE
704	Diseases of hair and hair follicles	dermatologic	-0.009313093	0.038372886	0.99073014	0.808237943	781	61760	FALSE	FALSE
332	Parkinson's disease	neurological	0.011498086	0.047524544	1.011564444	0.808826681	516	51373	FALSE	FALSE
704.8	Other specified diseases of hair and hair follicles	dermatologic	-0.015345789	0.063958123	0.984771357	0.810380681	280	61760	FALSE	FALSE
216	Benign neoplasm of skin	neoplasms	0.005865845	0.024535252	1.005883082	0.81104492	1965	59294	FALSE	FALSE
681	Superficial cellulitis and abscess	dermatologic	0.004186035	0.017533058	1.004194809	0.811298657	3964	55482	FALSE	FALSE
384	Other disorders of tympanic membrane	sense organs	0.015082256	0.063351728	1.015196567	0.811825459	283	58074	FALSE	FALSE
274.21	Chondrocalcinosis	endocrine/metabolic	0.024877068	0.104658157	1.025189084	0.812115089	104	62995	FALSE	FALSE
389.4	Tinnitus	sense organs	0.009419129	0.039712659	1.009463628	0.81251558	733	58676	FALSE	FALSE
218	Benign neoplasm of uterus	neoplasms	-0.01123405	0.0474694	0.988828817	0.812921524	511	60830	FALSE	FALSE
562	Diverticulosis and diverticulitis	digestive	0.005154116	0.021790443	1.005167421	0.813020637	2668	45757	FALSE	FALSE
172.21	Basal cell carcinoma (new)	neoplasms	-0.008301228	0.035253282	0.991733133	0.81384094	947	56328	FALSE	FALSE
362.23	Cystoid macular degeneration of retina	sense organs	-0.015648264	0.067451357	0.984473534	0.816543199	254	60004	FALSE	FALSE
716.9	Arthropathy NOS	musculoskeletal	-0.006438562	0.027904704	0.993582121	0.817521511	1516	54964	FALSE	FALSE
174.1	Breast cancer [female]	neoplasms	0.005171899	0.022456154	1.005185296	0.817850139	2482	59041	FALSE	FALSE
292.4	Altered mental status	mental disorders	-0.004275456	0.018583737	0.995733671	0.81804173	3552	53490	FALSE	FALSE
614.52	Vaginitis and vulvovaginitis	genitourinary	0.010506471	0.045672677	1.010561857	0.818061912	553	62378	FALSE	FALSE
459.9	Circulatory disease NEC	circulatory system	0.010826584	0.047245031	1.010885403	0.818746003	514	54545	FALSE	FALSE
213	Benign neoplasm of bone and articular cartilage	neoplasms	-0.019632988	0.086278862	0.980558484	0.819993993	152	51974	FALSE	FALSE
571.81	Portal hypertension	digestive	0.007684962	0.034667165	1.007714567	0.824564249	965	53431	FALSE	FALSE
749	Congenital anomalies of face and neck	congenital anomalies	-0.012688682	0.057243651	0.98739148	0.824577831	366	65060	FALSE	FALSE
540.11	Acute appendicitis	digestive	-0.014941627	0.06772649	0.985169445	0.825390528	249	65653	FALSE	FALSE
705	Disorders of sweat glands	dermatologic	0.016040073	0.07291216	1.016169406	0.825877586	213	59929	FALSE	FALSE
244	Hypothyroidism	endocrine/metabolic	-0.002962062	0.013585578	0.99704232	0.827405805	7372	53335	FALSE	FALSE
370	Keratitis	sense organs	-0.00898414	0.041789084	0.991056096	0.829776882	662	57752	FALSE	FALSE
597.2	Urinary complications NEC	genitourinary	-0.019459399	0.0905488	0.980728713	0.82984131	139	59800	FALSE	FALSE
669	Complications of labor and delivery NEC	pregnancy complications	-0.022361987	0.104165447	0.977886189	0.830018699	105	65958	FALSE	FALSE
624.9	stress incontinence, female	genitourinary	0.008263463	0.038765268	1.008297699	0.831196974	773	61699	FALSE	FALSE
433.2	Occlusion of cerebral arteries	circulatory system	-0.005635453	0.026633435	0.994380397	0.832424448	1669	56031	FALSE	FALSE
513	Respiratory abnormalities	respiratory	-0.005852235	0.027704128	0.994164856	0.83269957	1518	61249	FALSE	FALSE
41.1	Staphylococcus infections	infectious diseases	-0.005037389	0.023964358	0.994975278	0.833508956	2044	55465	FALSE	FALSE
550.6	Incisional hernia	digestive	-0.007636432	0.036502547	0.992392651	0.834289981	866	58238	FALSE	FALSE
736	Other acquired deformities of limbs	musculoskeletal	0.012835695	0.061483308	1.012918426	0.834630019	302	57960	FALSE	FALSE
420.3	Endocarditis	circulatory system	-0.011665488	0.055899842	0.98840229	0.834693734	363	60258	FALSE	FALSE
281.11	Pernicious anemia	hematopoietic	-0.014343974	0.06928451	0.98575841	0.835986404	241	43916	FALSE	FALSE
255	Disorders of adrenal glands	endocrine/metabolic	-0.006497384	0.031753908	0.993523678	0.837871511	1139	57443	FALSE	FALSE
681.5	Cellulitis and abscess of leg, except foot	dermatologic	-0.005934463	0.029053564	0.994083112	0.838150821	1384	55482	FALSE	FALSE
841	Sprains and strains of back and neck	injuries & poisonings	0.00796433	0.039051981	1.00799613	0.838399006	754	58409	FALSE	FALSE
555.2	Ulcerative colitis	digestive	-0.007306093	0.035834611	0.992720532	0.838444392	903	45757	FALSE	FALSE
695	Erythematous conditions	dermatologic	0.004825907	0.023716467	1.00483757	0.838757236	2093	56932	FALSE	FALSE
218.1	Uterine leiomyoma	neoplasms	-0.009729946	0.047990962	0.990317236	0.839334042	500	60830	FALSE	FALSE
686	Other local infections of skin and subcutaneous tissue	dermatologic	0.007515684	0.037632409	1.007543997	0.841704996	810	55482	FALSE	FALSE
646	Other complications of pregnancy NEC	pregnancy complications	-0.012286625	0.061582026	0.987788547	0.841858805	306	65466	FALSE	FALSE
198	Secondary malignant neoplasm	neoplasms	0.002951736	0.014839525	1.002956097	0.842332834	5987	49768	FALSE	FALSE
579	Other symptoms involving abdomen and pelvis	digestive	0.004298382	0.021764143	1.004307634	0.843437576	2505	52973	FALSE	FALSE
204.1	Lymphoid leukemia	neoplasms	-0.012201658	0.061830352	0.987872481	0.843560772	299	63328	FALSE	FALSE
707.3	Chronic ulcer of unspecified site	dermatologic	-0.013266916	0.067545683	0.986820702	0.844286163	249	62987	FALSE	FALSE
172.11	Melanomas of skin	neoplasms	-0.006368268	0.032498832	0.993651966	0.844646356	1102	56328	FALSE	FALSE
536.3	Gastroparesis	digestive	-0.010349732	0.053209179	0.989703642	0.845776356	401	57310	FALSE	FALSE
573.3	Hepatomegaly	digestive	0.013853944	0.071228604	1.013950355	0.845784609	226	53431	FALSE	FALSE
458	Hypotension	circulatory system	0.00325322	0.016726279	1.003258517	0.845786337	4519	54545	FALSE	FALSE
805	Fracture of vertebral column without mention of spinal cord injury	injuries & poisonings	0.00597691	0.030779514	1.005994807	0.846031283	1230	54954	FALSE	FALSE
530.9	Heartburn	digestive	0.011080547	0.057550745	1.011142164	0.847322958	343	42041	FALSE	FALSE
790.1	Elevated sedimentation rate	symptoms	0.017406197	0.09192267	1.017558568	0.849813056	134	63796	FALSE	FALSE
586.1	Anatomical abnormatilies of kidney and ureters	genitourinary	-0.012609031	0.067198386	0.98747013	0.851159737	260	50252	FALSE	FALSE
578.8	Hemorrhage of rectum and anus	digestive	-0.006156488	0.032915155	0.993862424	0.851628384	1067	52973	FALSE	FALSE
530.5	Disorders of esophageal motility	digestive	0.014194757	0.076548018	1.014295981	0.852887089	193	42041	FALSE	FALSE
381.11	Suppurative and unspecified otitis media	sense organs	0.0056965	0.030864017	1.005712756	0.853568125	1280	58074	FALSE	FALSE
381.2	Eustachian tube disorders	sense organs	0.005033901	0.027373702	1.005046593	0.854095412	1557	58074	FALSE	FALSE
686.1	Carbuncle and furuncle	dermatologic	-0.015098205	0.082312967	0.985015201	0.854465042	168	55482	FALSE	FALSE
426.9	Cardiac pacemaker/device in situ	circulatory system	-0.004216013	0.023010021	0.995792862	0.854621428	2437	42223	FALSE	FALSE
350	Abnormal movement	neurological	-0.003083924	0.017211137	0.996920826	0.85779488	4102	58519	FALSE	FALSE
556	Ulceration of the lower GI tract	digestive	-0.011968502	0.068067436	0.988102835	0.860425134	247	45757	FALSE	FALSE
285.1	Acute posthemorrhagic anemia	hematopoietic	-0.003044025	0.017376976	0.996960604	0.860941549	4268	43916	FALSE	FALSE
798.1	Chronic fatigue syndrome	symptoms	0.008645707	0.049424172	1.008683189	0.861135641	470	40417	FALSE	FALSE
38	Septicemia	infectious diseases	0.00287335	0.016640274	1.002877482	0.862907336	4464	55465	FALSE	FALSE
159	Malignant neoplasm of other and ill-defined sites within the digestive organs and peritoneum	neoplasms	-0.006553764	0.038000395	0.993467665	0.863071438	797	58220	FALSE	FALSE
244.4	Hypothyroidism NOS	endocrine/metabolic	-0.002420382	0.014072762	0.997582545	0.863444986	6816	53335	FALSE	FALSE
579.2	Splenomegaly	digestive	-0.00655042	0.038315928	0.993470987	0.864256674	783	52973	FALSE	FALSE
401.21	Hypertensive heart disease	circulatory system	0.003939358	0.023323843	1.003947128	0.865876609	2699	35355	FALSE	FALSE
194	Cancer of other endocrine glands	neoplasms	0.01654819	0.098128718	1.016685869	0.866081718	118	64240	FALSE	FALSE
474.2	Chronic tonsillitis and adenoiditis	respiratory	0.006249854	0.037179239	1.006269425	0.866504107	895	46830	FALSE	FALSE
717	Polymyalgia Rheumatica	musculoskeletal	-0.009660099	0.057500554	0.99038641	0.866583203	349	65707	FALSE	FALSE
703	Diseases of nail, NOS	dermatologic	-0.011331199	0.067951985	0.988732758	0.867564388	249	61760	FALSE	FALSE
362.4	Retinal vascular changes and abnomalities	sense organs	0.010615978	0.063721505	1.010672528	0.867685094	282	60004	FALSE	FALSE
601.3	Orchitis and epididymitis	genitourinary	0.01564037	0.094013672	1.015763321	0.867871509	131	59343	FALSE	FALSE
174.11	Malignant neoplasm of female breast	neoplasms	0.003753198	0.022564898	1.00376025	0.867898021	2457	59041	FALSE	FALSE
429.9	Cardiac complications, not elsewhere classified	circulatory system	0.010461242	0.063047421	1.010516152	0.86821474	286	54175	FALSE	FALSE
586.12	Vesicoureteral reflux	genitourinary	-0.011248742	0.068150862	0.988814289	0.86889952	253	50252	FALSE	FALSE
201	Hodgkin's disease	neoplasms	0.016445323	0.100275573	1.016581291	0.869730133	113	63328	FALSE	FALSE
418	Nonspecific chest pain	circulatory system	0.001810397	0.011084199	1.001812037	0.870257555	12906	44154	FALSE	FALSE
720.1	Spinal stenosis of lumbar region	musculoskeletal	0.004186459	0.025737779	1.004195234	0.870787619	1842	53332	FALSE	FALSE
521	Diseases of hard tissues of teeth	digestive	0.005008407	0.030978409	1.00502097	0.871562492	1208	61056	FALSE	FALSE
262	Mineral deficiency NEC	endocrine/metabolic	0.012137653	0.07554033	1.012211613	0.872347185	200	48010	FALSE	FALSE
187	Cancer of other male genital organs	neoplasms	-0.013733699	0.08646836	0.986360178	0.87380346	154	63736	FALSE	FALSE
281.1	Megaloblastic anemia	hematopoietic	0.006315924	0.040270643	1.006335911	0.875373378	719	43916	FALSE	FALSE
480.5	Bronchopneumonia and lung abscess	respiratory	-0.010220777	0.066260055	0.989831277	0.877410672	260	51312	FALSE	FALSE
379	Other disorders of eye	sense organs	0.00397887	0.025809204	1.003986796	0.877479817	1794	57771	FALSE	FALSE
627.21	Symptomatic artificial menopause	genitourinary	-0.009364346	0.060902093	0.990679363	0.877798453	305	55552	FALSE	FALSE
333	Extrapyramidal disease and abnormal movement disorders	neurological	-0.004593027	0.031635356	0.995417505	0.884563628	1161	51373	FALSE	FALSE
691	Congenital anomalies of skin	dermatologic	-0.011380588	0.08174182	0.988683925	0.889271546	170	56932	FALSE	FALSE
312	Conduct disorders	mental disorders	-0.007244467	0.052223851	0.992781711	0.889671802	430	61488	FALSE	FALSE
385.3	Cholesteatoma	sense organs	0.013139778	0.094751816	1.013226484	0.889706391	126	58074	FALSE	FALSE
696	Psoriasis and related disorders	dermatologic	0.004998122	0.036440798	1.005010633	0.890906454	865	54527	FALSE	FALSE
536	Disorders of function of stomach	digestive	-0.004055271	0.029706848	0.995952941	0.891418418	1310	57310	FALSE	FALSE
172	Skin cancer	neoplasms	0.002347174	0.017342705	1.002349931	0.892342486	4350	56328	FALSE	FALSE
571.8	Liver abscess and sequelae of chronic liver disease	digestive	-0.003787236	0.028721965	0.996219927	0.8950962	1416	53431	FALSE	FALSE
428.2	Heart failure NOS	circulatory system	-0.003327203	0.025875678	0.996678326	0.897686676	1786	54175	FALSE	FALSE
170	Cancer of bone and connective tissue	neoplasms	-0.004841662	0.037666947	0.995170039	0.897722631	809	64767	FALSE	FALSE
537	Other disorders of stomach and duodenum	digestive	-0.004574356	0.035904231	0.995436091	0.898620361	889	57310	FALSE	FALSE
172.2	Other non-epithelial cancer of skin	neoplasms	-0.002432455	0.019441492	0.997570501	0.900431174	3411	56328	FALSE	FALSE
196	Radiotherapy	neoplasms	-0.003413438	0.027693969	0.996592381	0.901904671	1529	49768	FALSE	FALSE
368.9	Subjective visual disturbances	sense organs	0.007140484	0.05879218	1.007166038	0.903332272	329	61356	FALSE	FALSE
292	Neurological disorders	mental disorders	0.001800063	0.015054363	1.001801684	0.904823099	5648	53490	FALSE	FALSE
187.2	Malignant neoplasm of testis	neoplasms	0.012121928	0.101920812	1.012195696	0.905327038	111	63736	FALSE	FALSE
41	Bacterial infection NOS	infectious diseases	-0.001857298	0.015939693	0.998144425	0.907240167	4854	55465	FALSE	FALSE
260.22	Nutritional marasmus	endocrine/metabolic	-0.007898661	0.067946599	0.992132451	0.907455939	259	48010	FALSE	FALSE
340	Migraine	neurological	0.002734258	0.023524198	1.002737999	0.907468909	2131	59064	FALSE	FALSE
752.11	Spina bifida	congenital anomalies	0.009826217	0.084618927	1.009874652	0.907554941	160	64707	FALSE	FALSE
614.5	Inflammatory disease of cervix, vagina, and vulva	genitourinary	-0.00475361	0.041350157	0.99525767	0.908476901	677	62378	FALSE	FALSE
164	Cancer of intrathoracic organs	neoplasms	0.011605912	0.101370185	1.011673522	0.908849061	110	63036	FALSE	FALSE
360	Disorders of the globe	sense organs	-0.009781962	0.085898352	0.990265726	0.909334237	155	60466	FALSE	FALSE
613.8	Other specified disorders of breast	genitourinary	0.00635153	0.057071867	1.006371744	0.911386354	350	62844	FALSE	FALSE
215	Other benign neoplasm of connective and other soft tissue	neoplasms	-0.010963509	0.099746157	0.989096371	0.912477498	114	64625	FALSE	FALSE
211	Benign neoplasm of other parts of digestive system	neoplasms	0.006077844	0.055567911	1.006096351	0.912903587	368	59972	FALSE	FALSE
381.1	Otitis media	sense organs	-0.003096603	0.028450372	0.996908186	0.913327595	1502	58074	FALSE	FALSE
70.9	Hepatitis NOS	infectious diseases	-0.006269628	0.057736625	0.993749985	0.913527578	342	54271	FALSE	FALSE
772.4	Rhabdomyolysis	symptoms	0.009166165	0.084451034	1.009208303	0.91356876	159	58212	FALSE	FALSE
281.12	Other vitamin B12 deficiency anemia	hematopoietic	-0.004954847	0.045675361	0.995057408	0.913615224	554	43916	FALSE	FALSE
750.2	Lower gastrointestinal congenital anomalies	congenital anomalies	-0.00706808	0.065973635	0.99295684	0.914681946	265	62478	FALSE	FALSE
459	Other disorders of circulatory system	circulatory system	-0.003837288	0.036866434	0.996170065	0.91710092	848	54545	FALSE	FALSE
653	Problems associated with amniotic cavity and membranes	pregnancy complications	0.005022011	0.048520935	1.005034642	0.917564613	497	64832	FALSE	FALSE
788	Syncope and collapse	symptoms	0.001907201	0.018574641	1.001909021	0.918218784	3530	59683	FALSE	FALSE
174	Breast cancer	neoplasms	-0.002247833	0.022143417	0.997754692	0.919143669	2560	59041	FALSE	FALSE
446	Polyarteritis nodosa and allied conditions	circulatory system	-0.00477378	0.047598535	0.995237596	0.92011204	502	54944	FALSE	FALSE
611.11	Mammographic microcalcification	genitourinary	-0.004917941	0.049653059	0.995094132	0.92110168	467	59811	FALSE	FALSE
359	Muscular dystrophies and other myopathies	neurological	0.003266943	0.033415008	1.003272285	0.922115934	1041	59577	FALSE	FALSE
444	Arterial embolism and thrombosis	circulatory system	0.00503867	0.052715253	1.005051385	0.923851956	408	54944	FALSE	FALSE
626.8	Infertility, female	genitourinary	-0.008815237	0.092616817	0.991223503	0.924172126	133	55552	FALSE	FALSE
604.1	Redundant prepuce and phimosis/BXO	genitourinary	0.00619403	0.065101868	1.006213253	0.924200717	286	58367	FALSE	FALSE
433.21	Cerebral artery occlusion, with cerebral infarction	circulatory system	0.002531185	0.027109671	1.002534391	0.925610949	1610	56031	FALSE	FALSE
379.1	Scleritis and episcleritis	sense organs	0.009063131	0.098087865	1.009104326	0.926381757	118	57771	FALSE	FALSE
752	Nervous system congenital anomalies	congenital anomalies	0.004511183	0.048874914	1.004521374	0.926459225	489	64707	FALSE	FALSE
270.32	Paraproteinemia	endocrine/metabolic	-0.00531482	0.058684085	0.994699279	0.927836949	333	62465	FALSE	FALSE
284	Aplastic anemia	hematopoietic	-0.002679396	0.029964516	0.99732419	0.92874894	1304	43916	FALSE	FALSE
591	Urinary tract infection	genitourinary	0.001205032	0.013493231	1.001205759	0.928838386	7466	49739	FALSE	FALSE
613	Other nonmalignant breast conditions	genitourinary	-0.002790788	0.031890027	0.997213103	0.930263863	1148	62844	FALSE	FALSE
255.1	Adrenal hyperfunction	endocrine/metabolic	-0.006284236	0.072836453	0.993735468	0.931244852	213	57443	FALSE	FALSE
369.2	Eye infection, viral	sense organs	0.007991129	0.093430528	1.008023143	0.931839914	130	57752	FALSE	FALSE
198.5	Secondary malignancy of brain/spine	neoplasms	0.002950563	0.034782724	1.00295492	0.932397821	953	49768	FALSE	FALSE
426	Cardiac conduction disorders	circulatory system	-0.001513223	0.018345604	0.998487921	0.93426164	3941	42223	FALSE	FALSE
741.4	Joint effusions	musculoskeletal	-0.002896423	0.035321015	0.997107768	0.934644468	922	55841	FALSE	FALSE
371.1	Uveitis, noninfectious or NOS	sense organs	-0.005344212	0.066298256	0.994670043	0.935753201	259	57752	FALSE	FALSE
656.4	Hemorrhage of fetus or newborn	pregnancy complications	-0.008410527	0.106138473	0.991624743	0.936840872	113	64736	FALSE	FALSE
193	Thyroid cancer	neoplasms	-0.003465432	0.044249404	0.996540566	0.937576766	584	64240	FALSE	FALSE
930	Allergic reaction to food	injuries & poisonings	-0.003794651	0.048457507	0.99621254	0.937582396	487	53236	FALSE	FALSE
145.3	Cancer of major salivary glands	neoplasms	-0.007218505	0.09390937	0.992807486	0.938729577	129	64188	FALSE	FALSE
418.1	Precordial pain	circulatory system	-0.002752333	0.035894728	0.997251451	0.938879777	904	44154	FALSE	FALSE
530.14	Reflux esophagitis	digestive	0.003538859	0.046277341	1.003545128	0.939044649	534	42041	FALSE	FALSE
290.13	Senile dementia	mental disorders	0.006119766	0.080846629	1.00613853	0.939660966	185	53490	FALSE	FALSE
770	Myalgia and myositis unspecified	symptoms	-0.00149537	0.019785569	0.998505747	0.939754171	3091	59905	FALSE	FALSE
994	Sepsis and SIRS	injuries & poisonings	-0.001320409	0.018186822	0.998680462	0.942122423	3671	60313	FALSE	FALSE
912	Insect bite	injuries & poisonings	0.006357469	0.087627802	1.00637772	0.942163565	149	64345	FALSE	FALSE
715	Other inflammatory spondylopathies	musculoskeletal	-0.002946888	0.040653711	0.997057449	0.942213902	695	56429	FALSE	FALSE
81	Infection/inflammation of internal prosthetic device; implant; and graft	infectious diseases	-0.00207944	0.029386746	0.997922721	0.943587851	1339	61768	FALSE	FALSE
217	Vascular hamartomas and non-neoplastic nevi	neoplasms	-0.004908223	0.070447216	0.995103802	0.944454449	231	59294	FALSE	FALSE
495.1	Chronic obstructive asthma	respiratory	-0.004196038	0.060350928	0.995812753	0.944569891	311	52414	FALSE	FALSE
840	Sprains and strains	injuries & poisonings	0.001632667	0.023721665	1.001634	0.945128138	2093	58409	FALSE	FALSE
367.8	Hypermetropia	sense organs	-0.004202772	0.061310902	0.995806047	0.945348989	305	61152	FALSE	FALSE
574.12	Cholelithiasis with other cholecystitis	digestive	0.004826355	0.072395163	1.004838021	0.946846951	217	60489	FALSE	FALSE
252.2	Hypoparathyroidism	endocrine/metabolic	-0.006594275	0.1019892	0.993427419	0.948447417	108	57443	FALSE	FALSE
379.2	Disorders of vitreous body	sense organs	0.001808939	0.028345133	1.001810576	0.949114889	1488	57771	FALSE	FALSE
459.1	Hemorrhage NOS	circulatory system	0.00486295	0.07799911	1.004874794	0.950287116	187	54545	FALSE	FALSE
733.4	Aseptic necrosis of bone	musculoskeletal	-0.003859161	0.062101277	0.996148276	0.95044894	294	54545	FALSE	FALSE
574	Cholelithiasis and cholecystitis	digestive	0.0015926	0.025943136	1.001593869	0.951050121	1741	60489	FALSE	FALSE
610.3	Fibrosclerosis of breast	genitourinary	-0.006097742	0.102260778	0.993920811	0.952450855	108	59811	FALSE	FALSE
458.2	Iatrogenic hypotension	circulatory system	-0.005488126	0.09428168	0.994526907	0.953581448	128	54545	FALSE	FALSE
365.2	Primary angle-closure glaucoma	sense organs	0.00463222	0.079838094	1.004642965	0.953732558	180	60466	FALSE	FALSE
634	Miscarriage; stillbirth	pregnancy complications	0.00315161	0.058212205	1.003156582	0.956823603	346	63544	FALSE	FALSE
696.4	Psoriasis	dermatologic	-0.00194331	0.036712094	0.998058577	0.957784672	852	54527	FALSE	FALSE
939	Atopic/contact dermatitis due to other or unspecified	dermatologic	0.001206169	0.022859987	1.001206897	0.957920466	2254	53236	FALSE	FALSE
754	Congenital musculoskeletal deformities of spine	congenital anomalies	0.00455084	0.086496038	1.004561211	0.958040038	152	64079	FALSE	FALSE
359.2	Myopathy	neurological	-0.001798723	0.034412016	0.998202894	0.958313406	983	59577	FALSE	FALSE
580.12	Non-proliferative glomerulonephritis	genitourinary	-0.00482396	0.094396621	0.995187656	0.959243365	127	50252	FALSE	FALSE
149.1	Cancer of oropharynx	neoplasms	-0.002485271	0.049752124	0.997517815	0.960159791	465	64188	FALSE	FALSE
618.2	Uterine/Uterovaginal prolapse	genitourinary	0.003524787	0.071253771	1.003531006	0.960546282	224	64999	FALSE	FALSE
481	Influenza	respiratory	0.0025811	0.052657867	1.002584434	0.960906211	416	51312	FALSE	FALSE
333.1	Essential tremor	neurological	-0.002250684	0.046696767	0.997751847	0.961558566	530	51373	FALSE	FALSE
654	Other and unspecified complications of birth; puerperium affecting management of mother	pregnancy complications	0.003960253	0.086951076	1.003968105	0.963672298	152	64832	FALSE	FALSE
947	Urticaria	injuries & poisonings	0.00231085	0.051409327	1.002313522	0.964147151	429	53236	FALSE	FALSE
317.11	Alcoholic liver damage	mental disorders	-0.002114079	0.048752558	0.997888154	0.965411808	483	51688	FALSE	FALSE
227	Benign neoplasm of other endocrine glands and related structures	neoplasms	-0.002162438	0.050969847	0.997839898	0.966159237	439	64240	FALSE	FALSE
327.1	Hypersomnia	neurological	0.002664806	0.068248783	1.002668359	0.968854139	244	51076	FALSE	FALSE
809	Fracture of unspecified bones	injuries & poisonings	-0.000843926	0.023245975	0.99915643	0.971039806	2183	54954	FALSE	FALSE
427.7	Tachycardia NOS	circulatory system	0.000552507	0.016235821	1.00055266	0.972853117	4855	42223	FALSE	FALSE
727.1	Synovitis and tenosynovitis	musculoskeletal	-0.000966296	0.028580576	0.999034171	0.973029038	1436	51199	FALSE	FALSE
38.1	Gram negative septicemia	infectious diseases	-0.00141492	0.042158742	0.998586081	0.973226655	644	55465	FALSE	FALSE
283	Acquired hemolytic anemias	hematopoietic	-0.00258495	0.08363046	0.997418388	0.975341961	163	43916	FALSE	FALSE
198.4	Secondary malignant neoplasm of liver	neoplasms	0.000736812	0.025688672	1.000737084	0.977117906	1788	49768	FALSE	FALSE
429	Ill-defined descriptions and complications of heart disease	circulatory system	-0.000959297	0.034421732	0.999041163	0.977766681	975	54175	FALSE	FALSE
282	Hereditary hemolytic anemias	hematopoietic	-0.002351447	0.087220331	0.997651315	0.978491757	155	43916	FALSE	FALSE
540.1	Appendicitis	digestive	-0.001689287	0.064366422	0.998312139	0.979062048	276	65653	FALSE	FALSE
972	Poisoning by agents primarily affecting the cardiovascular system	injuries & poisonings	0.002074267	0.081461045	1.002076419	0.979685426	171	51467	FALSE	FALSE
370.3	Keratoconjunctivitis	sense organs	0.001259711	0.049750539	1.001260505	0.97979928	466	57752	FALSE	FALSE
367.2	Astigmatism	sense organs	-0.001067424	0.048031305	0.998933146	0.982269673	498	61152	FALSE	FALSE
384.4	Perforation of tympanic membrane	sense organs	-0.001421941	0.065312427	0.998579069	0.982630331	266	58074	FALSE	FALSE
253	Disorders of the pituitary gland and its hypothalamic control	endocrine/metabolic	-0.000823111	0.039984925	0.999177227	0.983576276	717	57443	FALSE	FALSE
597.8	Urethral hypermobility/ISD	genitourinary	-0.001494808	0.073577449	0.998506308	0.983791197	212	59800	FALSE	FALSE
962.1	Adrenal cortical steroids causing adverse effects in therapeutic use	injuries & poisonings	0.00162241	0.080007555	1.001623727	0.983821437	176	51467	FALSE	FALSE
526	Diseases of the jaws	digestive	-0.000901411	0.045553849	0.999098995	0.984212641	551	61056	FALSE	FALSE
430.2	Intracerebral hemorrhage	circulatory system	-0.000936184	0.047710497	0.999064255	0.984344778	501	56031	FALSE	FALSE
519.1	Tracheostomy complications	respiratory	0.001613955	0.09795765	1.001615258	0.986854609	118	59599	FALSE	FALSE
242.2	Toxic multinodular goiter	endocrine/metabolic	0.001578398	0.098368367	1.001579644	0.987197864	117	53335	FALSE	FALSE
174.3	Neoplasm of uncertain behavior of breast	neoplasms	0.001448804	0.097126993	1.001449854	0.988098717	120	59041	FALSE	FALSE
379.9	Pain, swelling or discharge of eye	sense organs	-0.000941469	0.080584772	0.999058974	0.990678559	175	57771	FALSE	FALSE
550.5	Ventral hernia	digestive	-0.00045931	0.043647075	0.999540795	0.991603794	602	58238	FALSE	FALSE
807	Fracture of ribs	injuries & poisonings	-0.000457367	0.047256956	0.999542737	0.992277949	514	54954	FALSE	FALSE
756	Other congenital musculoskeletal anomalies	congenital anomalies	0.000529244	0.058869209	1.000529384	0.992826983	337	64079	FALSE	FALSE
368	Visual disturbances	sense organs	9.07576E-05	0.028174253	1.000090762	0.997429782	1461	61356	FALSE	FALSE
172.3	Carcinoma in situ of skin	neoplasms	-0.00017875	0.059643058	0.999821266	0.997608747	325	56328	FALSE	FALSE
560.2	Impaction of intestine	digestive	-1.8506E-05	0.105714509	0.999981494	0.999860325	102	45757	FALSE	FALSE
259.3	Delay in sexual development and puberty NEC	endocrine/metabolic	NA	NA	NA	NA	69	57443	NA	NA
727.8	Plica syndrome	musculoskeletal	NA	NA	NA	NA	65	51199	NA	NA
620	Dysplasia of female genital organs	genitourinary	NA	NA	NA	NA	67	65096	NA	NA
614.54	Abscess or ulceration of vulva	genitourinary	NA	NA	NA	NA	53	62378	NA	NA
526.5	Inflammatory conditions of jaw	digestive	NA	NA	NA	NA	97	61056	NA	NA
346.2	Nonspecific abnormal results of function study of brain and central nervous system	neurological	NA	NA	NA	NA	19	51373	NA	NA
384.1	Myringitis	sense organs	NA	NA	NA	NA	20	58074	NA	NA
525.2	Atrophy of edentulous alveolar ridge	digestive	NA	NA	NA	NA	15	61056	NA	NA
389.3	Degenerative and vascular disorders of ear	sense organs	NA	NA	NA	NA	19	58676	NA	NA
327.72	Sleep related leg cramps	neurological	NA	NA	NA	NA	29	51076	NA	NA
255.12	Hyperaldosteronism	endocrine/metabolic	NA	NA	NA	NA	45	57443	NA	NA
441.2	Chronic vascular insufficiency of intestine	circulatory system	NA	NA	NA	NA	63	54944	NA	NA
149.2	Cancer of nasopharynx	neoplasms	NA	NA	NA	NA	96	64188	NA	NA
592.3	Urethral stricture due to infecton	genitourinary	NA	NA	NA	NA	2	49739	NA	NA
276.8	Polydipsia	endocrine/metabolic	NA	NA	NA	NA	28	44115	NA	NA
526.3	Anomalies of jaw size/symmetry	digestive	NA	NA	NA	NA	99	61056	NA	NA
686.3	Pilonidal cyst	dermatologic	NA	NA	NA	NA	65	55482	NA	NA
130	Spirochetal infection	infectious diseases	NA	NA	NA	NA	47	64035	NA	NA
279.2	Autoimmune disease NEC	endocrine/metabolic	NA	NA	NA	NA	45	61342	NA	NA
362.1	Retinopathy of prematurity	sense organs	NA	NA	NA	NA	94	60004	NA	NA
277.51	Lipoprotein disorders	endocrine/metabolic	NA	NA	NA	NA	84	63179	NA	NA
528.12	Oral aphthae	digestive	NA	NA	NA	NA	76	62042	NA	NA
609	Male infertility and abnormal spermatozoa	genitourinary	NA	NA	NA	NA	40	58367	NA	NA
691.3	Congenital pigmentary anomalies of skin	dermatologic	NA	NA	NA	NA	32	56932	NA	NA
521.2	Dental abrasion, erosion and attrition	digestive	NA	NA	NA	NA	1	61056	NA	NA
701.5	Abnormal granulation tissue	dermatologic	NA	NA	NA	NA	94	59531	NA	NA
303.1	Dissociative disorder	mental disorders	NA	NA	NA	NA	22	41596	NA	NA
110.2	Dermatomycoses	infectious diseases	NA	NA	NA	NA	88	57496	NA	NA
362.5	Toxic maculopathy of retina	sense organs	NA	NA	NA	NA	79	60004	NA	NA
364.51	Fuchs' dystrophy	sense organs	NA	NA	NA	NA	92	60466	NA	NA
303.3	Psychogenic disorder	mental disorders	NA	NA	NA	NA	86	41596	NA	NA
790	Nonspecific findings on examination of blood	symptoms	NA	NA	NA	NA	19	63796	NA	NA
988	Toxic effect of noxious substances eaten as food	injuries & poisonings	NA	NA	NA	NA	6	65980	NA	NA
364.41	Keratoconus	sense organs	NA	NA	NA	NA	33	60466	NA	NA
604.2	Vascular disorders of penis	genitourinary	NA	NA	NA	NA	NA	NA	NA	NA
130.1	Lyme disease	infectious diseases	NA	NA	NA	NA	3	64035	NA	NA
270.34	Alpha-1-antitrypsin deficiency	endocrine/metabolic	NA	NA	NA	NA	90	62465	NA	NA
446.3	Hypersensitivity angiitis	circulatory system	NA	NA	NA	NA	39	54944	NA	NA
426.25	Other heart block	circulatory system	NA	NA	NA	NA	38	42223	NA	NA
609.2	Abnormal spermatozoa	genitourinary	NA	NA	NA	NA	20	58367	NA	NA
626.15	Infertility, female, associated with anovulation	genitourinary	NA	NA	NA	NA	29	55552	NA	NA
286.13	Congenital factor VIII disorder	hematopoietic	NA	NA	NA	NA	73	52020	NA	NA
446.8	Thrombotic microangiopathy	circulatory system	NA	NA	NA	NA	27	54944	NA	NA
444.5	Atheroembolism	circulatory system	NA	NA	NA	NA	9	54944	NA	NA
261.41	Rickets or osteomalacia	endocrine/metabolic	NA	NA	NA	NA	38	48010	NA	NA
133	Arthropod-borne diseases	infectious diseases	NA	NA	NA	NA	7	64035	NA	NA
756.5	Congenital osteodystrophies	congenital anomalies	NA	NA	NA	NA	57	64079	NA	NA
686.2	Impetigo	dermatologic	NA	NA	NA	NA	87	55482	NA	NA
614.53	Cyst or abscess of Bartholin's gland	genitourinary	NA	NA	NA	NA	36	62378	NA	NA
620.1	Dysplasia of cervix	genitourinary	NA	NA	NA	NA	6	65096	NA	NA
736.1	Acquired deformities of forearm	musculoskeletal	NA	NA	NA	NA	9	57960	NA	NA
961	Poisoning by other anti-infectives	injuries & poisonings	NA	NA	NA	NA	94	51467	NA	NA
246.2	Thyroid cyst	endocrine/metabolic	NA	NA	NA	NA	12	53335	NA	NA
701.6	Acquired acanthosis nigricans	dermatologic	NA	NA	NA	NA	64	59531	NA	NA
229.1	Benign neoplasm of lymph nodes	neoplasms	NA	NA	NA	NA	18	65656	NA	NA
368.91	Psychophysical visual disturbances	sense organs	NA	NA	NA	NA	68	61356	NA	NA
380	Disorders of external ear	sense organs	NA	NA	NA	NA	86	62013	NA	NA
612.3	Congenital anomalies of breast	genitourinary	NA	NA	NA	NA	11	59811	NA	NA
530.12	Ulcer of esophagus	digestive	NA	NA	NA	NA	93	42041	NA	NA
750.14	Congenital anomalies of esophagus	congenital anomalies	NA	NA	NA	NA	13	62478	NA	NA
444.2	Embolism and thrombosis of abdominal aorta	circulatory system	NA	NA	NA	NA	54	54944	NA	NA
856	Vascular complications of surgery and medical procedures	injuries & poisonings	NA	NA	NA	NA	84	56963	NA	NA
286.6	Defibrination syndrome	hematopoietic	NA	NA	NA	NA	81	52020	NA	NA
870.6	Open wound of neck	injuries & poisonings	NA	NA	NA	NA	20	59016	NA	NA
756.3	Congenital anomalies of muscle, tendon, fascia, and connective tissue	congenital anomalies	NA	NA	NA	NA	85	64079	NA	NA
592.21	Urethral syndrome	genitourinary	NA	NA	NA	NA	4	49739	NA	NA
526.1	Cysts of the jaws	digestive	NA	NA	NA	NA	20	61056	NA	NA
230	Kaposi's sarcoma	neoplasms	NA	NA	NA	NA	17	66322	NA	NA
270.21	Disorders of urea cycle metabolism	endocrine/metabolic	NA	NA	NA	NA	56	62465	NA	NA
305.21	Anorexia nervosa	mental disorders	NA	NA	NA	NA	110	41596	NA	NA
972.1	Cardiac rhythm regulators causing adverse effects in therapeutic use	injuries & poisonings	NA	NA	NA	NA	20	51467	NA	NA
31.1	Leprosy	infectious diseases	NA	NA	NA	NA	NA	NA	NA	NA
527.1	Hypertrophy of salivary gland	digestive	NA	NA	NA	NA	5	62042	NA	NA
729.7	Nontraumatic compartment syndrome	musculoskeletal	NA	NA	NA	NA	30	51199	NA	NA
911	Blister	injuries & poisonings	NA	NA	NA	NA	29	66148	NA	NA
79.9	Viremia, NOS	infectious diseases	NA	NA	NA	NA	97	54271	NA	NA
379.3	Aphakia and other disorders of lens	sense organs	NA	NA	NA	NA	86	57771	NA	NA
379.51	Pigmentary iris degeneration	sense organs	NA	NA	NA	NA	14	57771	NA	NA
528.4	Cysts of oral soft tissues	digestive	NA	NA	NA	NA	18	62042	NA	NA
694.3	Vascular disorders of skin	dermatologic	NA	NA	NA	NA	14	56932	NA	NA
729.3	Panniculitis	musculoskeletal	NA	NA	NA	NA	41	51199	NA	NA
941	Adverse reaction to serum or vaccine	injuries & poisonings	NA	NA	NA	NA	54	53236	NA	NA
277.6	Other deficiencies of circulating enzymes	endocrine/metabolic	NA	NA	NA	NA	26	63179	NA	NA
327.6	Circadian rhythm sleep disorder	neurological	NA	NA	NA	NA	27	51076	NA	NA
736.2	Acquired deformities of finger	musculoskeletal	NA	NA	NA	NA	94	57960	NA	NA
756.22	Pectus carinatum	congenital anomalies	NA	NA	NA	NA	15	64079	NA	NA
277.8	Carnitine deficiencies	endocrine/metabolic	NA	NA	NA	NA	3	63179	NA	NA
383	Otosclerosis	sense organs	NA	NA	NA	NA	26	58074	NA	NA
229	Benign neoplasm of unspecified sites	neoplasms	NA	NA	NA	NA	54	65656	NA	NA
347	Cataplexy and narcolepsy	neurological	NA	NA	NA	NA	59	51373	NA	NA
368.3	Anisometropia	sense organs	NA	NA	NA	NA	42	61356	NA	NA
732.7	Osteochondritis dissecans	musculoskeletal	NA	NA	NA	NA	58	54545	NA	NA
187.1	Malignant neoplasm of unspecified male genital organ	neoplasms	NA	NA	NA	NA	33	63736	NA	NA
286.4	Acquired coagulation factor deficiency	hematopoietic	NA	NA	NA	NA	90	52020	NA	NA
452.1	Iatrogenic pulmonary embolism and infarction	circulatory system	NA	NA	NA	NA	61	51170	NA	NA
722.3	Schmorl's nodes	musculoskeletal	NA	NA	NA	NA	1	53332	NA	NA
315.1	Learning disorder	mental disorders	NA	NA	NA	NA	41	61488	NA	NA
989	Toxic effect of other substances, chiefly nonmedicinal as to source	injuries & poisonings	NA	NA	NA	NA	28	65980	NA	NA
376	Disorders of the orbit	sense organs	NA	NA	NA	NA	48	57771	NA	NA
575.6	Cholesterolosis of gallbladder	digestive	NA	NA	NA	NA	16	60489	NA	NA
702.4	Degenerative skin disorders	dermatologic	NA	NA	NA	NA	11	54902	NA	NA
81.1	Graft-versus-host disease	infectious diseases	NA	NA	NA	NA	64	61768	NA	NA
592.2	Urethritis and urethral syndrome	genitourinary	NA	NA	NA	NA	41	49739	NA	NA
691.1	Ichthyosis congenita	dermatologic	NA	NA	NA	NA	4	56932	NA	NA
290.12	Dementia with cerebral degenerations	mental disorders	NA	NA	NA	NA	94	53490	NA	NA
695.21	Dermatitis herpetiformis	dermatologic	NA	NA	NA	NA	23	56932	NA	NA
145.1	Cancer of lip	neoplasms	NA	NA	NA	NA	19	64188	NA	NA
656.1	Isoimmunization of fetus or newborn	pregnancy complications	NA	NA	NA	NA	38	64736	NA	NA
253.3	Diabetes insipidus	endocrine/metabolic	NA	NA	NA	NA	83	57443	NA	NA
732.1	Juvenile osteochondrosis	musculoskeletal	NA	NA	NA	NA	68	54545	NA	NA
334.21	Amyotrophic Lateral Sclerosis	neurological	NA	NA	NA	NA	68	51373	NA	NA
750.5	Congenital hypertrophic pyloric stenosis	congenital anomalies	NA	NA	NA	NA	28	62478	NA	NA
983	Toxic effect of corrosive aromatics, acids, and caustic alkalis	injuries & poisonings	NA	NA	NA	NA	3	65980	NA	NA
509.5	Respiratory arrest	respiratory	NA	NA	NA	NA	64	46540	NA	NA
253.11	Acromegaly and gigantism	endocrine/metabolic	NA	NA	NA	NA	30	57443	NA	NA
624.2	Atrophy of female genital tract	genitourinary	NA	NA	NA	NA	3	61699	NA	NA
694.1	Vitiligo	dermatologic	NA	NA	NA	NA	48	56932	NA	NA
259.8	Polyglandular activity in multiple endocrine adenomatosis	endocrine/metabolic	NA	NA	NA	NA	35	57443	NA	NA
580.11	Proliferative glomerulonephritis	genitourinary	NA	NA	NA	NA	89	50252	NA	NA
735.22	Claw toe (acquired)	musculoskeletal	NA	NA	NA	NA	27	57960	NA	NA
637	Short gestation; low birth weight; and fetal growth retardation	pregnancy complications	NA	NA	NA	NA	83	63345	NA	NA
870.4	Open wound of nose and sinus	injuries & poisonings	NA	NA	NA	NA	27	59016	NA	NA
70.1	Viral hepatitis A	infectious diseases	NA	NA	NA	NA	16	54271	NA	NA
363.4	Choroidal degenerations	sense organs	NA	NA	NA	NA	5	60466	NA	NA
513.32	Orthopnea	respiratory	NA	NA	NA	NA	87	61249	NA	NA
386.21	Central origin vertigo	sense organs	NA	NA	NA	NA	91	56870	NA	NA
573.1	Chronic passive congestion of liver	digestive	NA	NA	NA	NA	51	53431	NA	NA
270.33	Amyloidosis	endocrine/metabolic	NA	NA	NA	NA	78	62465	NA	NA
360.2	Progressive myopia	sense organs	NA	NA	NA	NA	98	60466	NA	NA
218.2	Other benign neoplasm of uterus	neoplasms	NA	NA	NA	NA	13	60830	NA	NA
598.4	Other cells and casts in urine	genitourinary	NA	NA	NA	NA	NA	NA	NA	NA
134.1	Intestinal helminthiases	infectious diseases	NA	NA	NA	NA	15	64035	NA	NA
589	Abnormal results of function study of kidney	genitourinary	NA	NA	NA	NA	54	50252	NA	NA
260.7	Polyphagia	endocrine/metabolic	NA	NA	NA	NA	17	48010	NA	NA
580.14	Chronic glomerulonephritis, NOS	genitourinary	NA	NA	NA	NA	89	50252	NA	NA
986	Toxic effect of carbon monoxide	injuries & poisonings	NA	NA	NA	NA	4	65980	NA	NA
592.12	Chronic cystitis	genitourinary	NA	NA	NA	NA	58	49739	NA	NA
716.8	Palindromic rheumatism	musculoskeletal	NA	NA	NA	NA	14	54964	NA	NA
270.1	Disturbances of amino-acid transport	endocrine/metabolic	NA	NA	NA	NA	87	62465	NA	NA
586.3	Vascular disorders of kidney/hypertrophy	genitourinary	NA	NA	NA	NA	70	50252	NA	NA
938.1	Acute dermatitis due to solar radiation	injuries & poisonings	NA	NA	NA	NA	20	53236	NA	NA
253.7	Other disorders of neurohypophysis	endocrine/metabolic	NA	NA	NA	NA	95	57443	NA	NA
131	Protozoan infection	infectious diseases	NA	NA	NA	NA	21	64035	NA	NA
586.11	Small kidney	genitourinary	NA	NA	NA	NA	10	50252	NA	NA
411.9	Other acute and subacute forms of ischemic heart disease	circulatory system	NA	NA	NA	NA	91	49700	NA	NA
711.3	Behcet's syndrome	musculoskeletal	NA	NA	NA	NA	45	54964	NA	NA
647.3	Major puerperal infection	pregnancy complications	NA	NA	NA	NA	39	65493	NA	NA
132.1	Pediculosis and phthirus infestation	infectious diseases	NA	NA	NA	NA	31	64035	NA	NA
420.1	Myocarditis	circulatory system	NA	NA	NA	NA	37	60258	NA	NA
259.2	Carcinoid syndrome	endocrine/metabolic	NA	NA	NA	NA	79	57443	NA	NA
429.2	Abnormal function study of cardiovascular system	circulatory system	NA	NA	NA	NA	59	54175	NA	NA
733.9	Chondromalacia	musculoskeletal	NA	NA	NA	NA	39	54545	NA	NA
291.1	Transient mental disorders due to conditions classified elsewhere	mental disorders	NA	NA	NA	NA	64	53490	NA	NA
433.32	Moyamoya disease	circulatory system	NA	NA	NA	NA	21	56031	NA	NA
695.2	Bullous dermatoses	dermatologic	NA	NA	NA	NA	63	56932	NA	NA
704.12	Telogen effluvium	dermatologic	NA	NA	NA	NA	69	61760	NA	NA
359.1	Muscular dystrophies	neurological	NA	NA	NA	NA	75	59577	NA	NA
626.4	Premenstrual tension syndromes	genitourinary	NA	NA	NA	NA	35	55552	NA	NA
965.3	Salicylates causing adverse effects in therapeutic use	injuries & poisonings	NA	NA	NA	NA	16	51467	NA	NA
324.1	Jakob-Creutzfeldt disease	neurological	NA	NA	NA	NA	NA	NA	NA	NA
245.1	Thyroiditis, acute and subacute	endocrine/metabolic	NA	NA	NA	NA	49	53335	NA	NA
250.5	Glycosuria or Acetonuria	endocrine/metabolic	NA	NA	NA	NA	36	51282	NA	NA
601.4	Balanoposthitis	genitourinary	NA	NA	NA	NA	36	59343	NA	NA
282.8	Other hemoglobinopathies	hematopoietic	NA	NA	NA	NA	39	43916	NA	NA
741.5	Hemarthrosis	musculoskeletal	NA	NA	NA	NA	35	55841	NA	NA
526.42	Arthralgia/ankylosis of temporomandibular joint	digestive	NA	NA	NA	NA	44	61056	NA	NA
705.3	Hidradenitis	dermatologic	NA	NA	NA	NA	99	59929	NA	NA
287.4	Qualitative platelet defects	hematopoietic	NA	NA	NA	NA	29	52020	NA	NA
289.9	Abnormality of red blood cells	hematopoietic	NA	NA	NA	NA	58	49819	NA	NA
985	Toxic effect of other metals	injuries & poisonings	NA	NA	NA	NA	12	65980	NA	NA
292.12	Symbolic dysfunction	mental disorders	NA	NA	NA	NA	57	53490	NA	NA
385.5	Tympanosclerosis and middle ear disease related to otitis media	sense organs	NA	NA	NA	NA	48	58074	NA	NA
222	Benign neoplasm of male genital organs	neoplasms	NA	NA	NA	NA	15	63736	NA	NA
283.21	Hemolytic-uremic syndrome	hematopoietic	NA	NA	NA	NA	39	43916	NA	NA
656.9	Neonatal bradycardia or tachycardia	pregnancy complications	NA	NA	NA	NA	83	64736	NA	NA
716.1	Unspecified polyarthropathy or polyarthritis	musculoskeletal	NA	NA	NA	NA	35	54964	NA	NA
816	Cerebral laceration and contusion	injuries & poisonings	NA	NA	NA	NA	37	63822	NA	NA
721.8	Other allied disorders of spine	musculoskeletal	NA	NA	NA	NA	28	53332	NA	NA
750.22	Congenital anomaly of gallbladder, bile ducts, liver, pancreas	congenital anomalies	NA	NA	NA	NA	97	62478	NA	NA
976	Poisoning by agents primarily affecting skin & mucous membrane, ophthalmological, otorhinolaryngological, & dental drugs	injuries & poisonings	NA	NA	NA	NA	6	51467	NA	NA
710.2	Periostitis	musculoskeletal	NA	NA	NA	NA	4	54964	NA	NA
90.2	Gonococcal infections	infectious diseases	NA	NA	NA	NA	31	65933	NA	NA
221	Benign neoplasm of other female genital organs	neoplasms	NA	NA	NA	NA	39	57888	NA	NA
794	Abnormal results of other function studies (bladder, pancreas, placenta, spleen, etc)	symptoms	NA	NA	NA	NA	15	66245	NA	NA
8.7	Intestinal infection due to protozoa	infectious diseases	NA	NA	NA	NA	7	63468	NA	NA
199.4	Neurofibromatosis	neoplasms	NA	NA	NA	NA	71	49768	NA	NA
259.1	Nonspecific abnormal results of other endocrine function study	endocrine/metabolic	NA	NA	NA	NA	6	57443	NA	NA
750.11	Esophageal atresia/tracheoesophageal fistula	congenital anomalies	NA	NA	NA	NA	24	62478	NA	NA
145.4	Cancer of the gums	neoplasms	NA	NA	NA	NA	71	64188	NA	NA
187.8	Neoplasm of uncertain behavior of male genital organs	neoplasms	NA	NA	NA	NA	14	63736	NA	NA
270.31	Polyclonal hypergammaglobulinemia	endocrine/metabolic	NA	NA	NA	NA	4	62465	NA	NA
965.2	Antirheumatics causing adverse effects in therapeutic use	injuries & poisonings	NA	NA	NA	NA	2	51467	NA	NA
789.1	Persistent vomiting	symptoms	NA	NA	NA	NA	86	49356	NA	NA
984	Toxic effect of lead and its compounds (including fumes)	injuries & poisonings	NA	NA	NA	NA	3	65980	NA	NA
132	Infestation (lice, mites)	infectious diseases	NA	NA	NA	NA	71	64035	NA	NA
870.2	Open wound of ear	injuries & poisonings	NA	NA	NA	NA	14	59016	NA	NA
731	Osteitis deformans and osteopathies associated with other disorders classified elsewhere	musculoskeletal	NA	NA	NA	NA	72	54545	NA	NA
823	Fracture of tibia and fibula	injuries & poisonings	NA	NA	NA	NA	1	53808	NA	NA
446.1	Thromboangiitis obliterans	circulatory system	NA	NA	NA	NA	5	54944	NA	NA
704.11	Alopecia Areata	dermatologic	NA	NA	NA	NA	72	61760	NA	NA
695.22	Pemphigus and pemphigoid	dermatologic	NA	NA	NA	NA	35	56932	NA	NA
368.5	Color vision deficiencies	sense organs	NA	NA	NA	NA	4	61356	NA	NA
256.1	Hyperestrogenism	endocrine/metabolic	NA	NA	NA	NA	3	57443	NA	NA
281.13	Folate-deficiency anemia	hematopoietic	NA	NA	NA	NA	20	43916	NA	NA
134	Helminthiases	infectious diseases	NA	NA	NA	NA	22	64035	NA	NA
964	Poisoning by agents primarily affecting blood constituents	injuries & poisonings	NA	NA	NA	NA	91	51467	NA	NA
365.5	Pseudoexfoliation glaucoma	sense organs	NA	NA	NA	NA	23	60466	NA	NA
388	Other disorders of ear	sense organs	NA	NA	NA	NA	95	58676	NA	NA
910	Superficial injury, infected	injuries & poisonings	NA	NA	NA	NA	10	66242	NA	NA
687.3	Changes in skin texture	dermatologic	NA	NA	NA	NA	22	52097	NA	NA
972.2	Antilipemic and antiarteriosclerotic drugs causing adverse effects in therapeutic use	injuries & poisonings	NA	NA	NA	NA	NA	NA	NA	NA
728.1	Muscular calcification and ossification	musculoskeletal	NA	NA	NA	NA	44	51199	NA	NA
643	Excessive vomiting in pregnancy	pregnancy complications	NA	NA	NA	NA	76	66074	NA	NA
876	Posttraumatic wound infection not elsewhere classified	injuries & poisonings	NA	NA	NA	NA	66	59016	NA	NA
258	Iatrogenic endocrine disorders	endocrine/metabolic	NA	NA	NA	NA	47	57443	NA	NA
500.1	Extrinsic allergic alveolitis	respiratory	NA	NA	NA	NA	22	46540	NA	NA
622.2	Mucous polyp of cervix	genitourinary	NA	NA	NA	NA	49	65096	NA	NA
333.8	Other degenerative diseases of the basal ganglia	neurological	NA	NA	NA	NA	87	51373	NA	NA
715.3	Spinal enthesopathy	musculoskeletal	NA	NA	NA	NA	54	56429	NA	NA
610.2	Fibroadenosis of breast	genitourinary	NA	NA	NA	NA	39	59811	NA	NA
626.21	Mittelschmerz	genitourinary	NA	NA	NA	NA	3	55552	NA	NA
613.9	Breast disorder NOS	genitourinary	NA	NA	NA	NA	36	62844	NA	NA
346.3	Nonspecific abnormal findings in cerebrospinal fluid	neurological	NA	NA	NA	NA	13	51373	NA	NA
41.21	Rheumatic fever / chorea	infectious diseases	NA	NA	NA	NA	14	55465	NA	NA
289.3	Personal history of diseases of blood and blood-forming organs	hematopoietic	NA	NA	NA	NA	89	49819	NA	NA
795	Other and nonspecific abnormal cytological, histological and immunological findings	symptoms	NA	NA	NA	NA	24	66075	NA	NA
535.1	Acute gastritis	digestive	NA	NA	NA	NA	67	57310	NA	NA
286.12	Congenital deficiency of other clotting factors (including factor VII)	hematopoietic	NA	NA	NA	NA	74	52020	NA	NA
599.8	Other symptoms involving urinary system	genitourinary	NA	NA	NA	NA	92	49505	NA	NA
674	Other complications of the puerperium NEC	pregnancy complications	NA	NA	NA	NA	48	65920	NA	NA
757	Congenital anomalies of the integument	congenital anomalies	NA	NA	NA	NA	37	63776	NA	NA
960.3	Poisoning by antifungal antibiotics	injuries & poisonings	NA	NA	NA	NA	2	51467	NA	NA
79.2	Infectious mononucleosis	infectious diseases	NA	NA	NA	NA	91	54271	NA	NA
366.3	Traumatic cataract	sense organs	NA	NA	NA	NA	6	59476	NA	NA
599.7	Urethral discharge	genitourinary	NA	NA	NA	NA	3	49505	NA	NA
520.1	Hereditary disturbances in tooth structure	digestive	NA	NA	NA	NA	20	61056	NA	NA
601.8	Other inflammatory disorders of male genital organs	genitourinary	NA	NA	NA	NA	56	59343	NA	NA
285.8	Hemoglobinuria	hematopoietic	NA	NA	NA	NA	11	43916	NA	NA
783.1	Postprocedural fever	symptoms	NA	NA	NA	NA	88	51884	NA	NA
204.3	Monocytic leukemia	neoplasms	NA	NA	NA	NA	57	63328	NA	NA
526.8	Exostosis of jaw	digestive	NA	NA	NA	NA	10	61056	NA	NA
453	Chronic venous hypertension	circulatory system	NA	NA	NA	NA	17	51170	NA	NA
556.11	Angiodysplasia of intestine (without mention of hemorrhage)	digestive	NA	NA	NA	NA	41	45757	NA	NA
795.81	Elevated carcinoembryonic antigen [CEA]	symptoms	NA	NA	NA	NA	71	66075	NA	NA
723.1	Torticollis	musculoskeletal	NA	NA	NA	NA	51	53332	NA	NA
754.2	Spondylolisthesis, congenital	congenital anomalies	NA	NA	NA	NA	86	64079	NA	NA
530.6	Diverticulum of esophagus, acquired	digestive	NA	NA	NA	NA	59	42041	NA	NA
303.31	Gastrointestinal malfunction arising from mental factors	mental disorders	NA	NA	NA	NA	12	41596	NA	NA
624.1	Dystrophy of female genital tract	genitourinary	NA	NA	NA	NA	25	61699	NA	NA
614.4	Inflammatory diseases of uterus, except cervix	genitourinary	NA	NA	NA	NA	25	62378	NA	NA
522.1	Pulpitis and necrosis of tooth pulp	digestive	NA	NA	NA	NA	6	61056	NA	NA
614.51	Cervicitis and endocervicitis	genitourinary	NA	NA	NA	NA	50	62378	NA	NA
495.11	Chronic obstructive asthma with exacerbation	respiratory	NA	NA	NA	NA	52	52414	NA	NA
795.82	Elevated cancer antigen 125 [CA 125]	symptoms	NA	NA	NA	NA	9	66075	NA	NA
931	Contact dermatitis and other eczema due to plants [except food]	injuries & poisonings	NA	NA	NA	NA	58	53236	NA	NA
710.3	Osteopathy resulting from poliomyelitis	musculoskeletal	NA	NA	NA	NA	2	54964	NA	NA
724.9	Other unspecified back disorders	musculoskeletal	NA	NA	NA	NA	79	53332	NA	NA
283.2	Non-autoimmune hemolytic anemias	hematopoietic	NA	NA	NA	NA	72	43916	NA	NA
325	Phlebitis and thrombophlebitis of intracranial venous sinuses	neurological	NA	NA	NA	NA	59	65094	NA	NA
528.5	Diseases of lips	digestive	NA	NA	NA	NA	67	62042	NA	NA
981	Toxic effect of (non-ethyl) alcohol and petroleum and other solvents	injuries & poisonings	NA	NA	NA	NA	5	65980	NA	NA
381.3	Mastoiditis & related conditions	sense organs	NA	NA	NA	NA	90	58074	NA	NA
81.11	Acute graft-versus-host disease	infectious diseases	NA	NA	NA	NA	16	61768	NA	NA
225.2	Benign neoplasm of spinal cord, meninges	neoplasms	NA	NA	NA	NA	42	63942	NA	NA
580.13	Acute glomerulonephritis, NOS	genitourinary	NA	NA	NA	NA	48	50252	NA	NA
261.1	Vitamin A deficiency	endocrine/metabolic	NA	NA	NA	NA	38	48010	NA	NA
754.1	Lumbosacral spondylolysis, congenital	congenital anomalies	NA	NA	NA	NA	22	64079	NA	NA
394.3	Aortic valve disease	circulatory system	NA	NA	NA	NA	20	54334	NA	NA
79.1	Varicella infection	infectious diseases	NA	NA	NA	NA	20	54271	NA	NA
371.33	Noninfectious dermatoses of eyelid	sense organs	NA	NA	NA	NA	4	57752	NA	NA
284.2	Constitutional aplastic anemia	hematopoietic	NA	NA	NA	NA	13	43916	NA	NA
411.41	Aneurysm and dissection of heart	circulatory system	NA	NA	NA	NA	73	49700	NA	NA
285.3	Sideroblastic anemia	hematopoietic	NA	NA	NA	NA	10	43916	NA	NA
389.5	Disorders of acoustic nerve	sense organs	NA	NA	NA	NA	23	58676	NA	NA
711.2	Reiter's disease	musculoskeletal	NA	NA	NA	NA	19	54964	NA	NA
242.3	Exophthalmos	endocrine/metabolic	NA	NA	NA	NA	85	53335	NA	NA
251.8	Abnormality of secretion of glucagon or gastrin	endocrine/metabolic	NA	NA	NA	NA	8	57443	NA	NA
709.4	Polymyositis	dermatologic	NA	NA	NA	NA	69	56112	NA	NA
736.3	Acquired deformities of hip	musculoskeletal	NA	NA	NA	NA	22	57960	NA	NA
254	Diseases of thymus gland	endocrine/metabolic	NA	NA	NA	NA	19	57443	NA	NA
255.22	Mineralocorticoid deficiency	endocrine/metabolic	NA	NA	NA	NA	48	57443	NA	NA
733.6	Costochondritis	musculoskeletal	NA	NA	NA	NA	45	54545	NA	NA
277.2	Other disorders of purine and pyrimidine metabolism	endocrine/metabolic	NA	NA	NA	NA	3	63179	NA	NA
736.6	Unequal leg length (acquired)	musculoskeletal	NA	NA	NA	NA	77	57960	NA	NA
759.1	Anomalies of endocrine glands, congenital	congenital anomalies	NA	NA	NA	NA	24	63776	NA	NA
275.2	Disorders of copper metabolism	endocrine/metabolic	NA	NA	NA	NA	24	59116	NA	NA
255.3	Adrenogenital disorders	endocrine/metabolic	NA	NA	NA	NA	39	57443	NA	NA
202.23	Lymphosarcoma	neoplasms	NA	NA	NA	NA	70	63328	NA	NA
528.3	Cellulitis and abscess of oral soft tissues	digestive	NA	NA	NA	NA	62	62042	NA	NA
634.3	Ectopic pregnancy	pregnancy complications	NA	NA	NA	NA	31	63544	NA	NA
964.1	Anticoagulants causing adverse effects	injuries & poisonings	NA	NA	NA	NA	87	51467	NA	NA
962.3	Hormones and synthetic substitutes causing adverse effects in therapeutic use	injuries & poisonings	NA	NA	NA	NA	7	51467	NA	NA
870.8	Open wound of genital organs	injuries & poisonings	NA	NA	NA	NA	14	59016	NA	NA
368.7	Disorders of accommodation	sense organs	NA	NA	NA	NA	1	61356	NA	NA
756.21	Pectus excavatum	congenital anomalies	NA	NA	NA	NA	52	64079	NA	NA
769	Nonallopathic lesions NEC	symptoms	NA	NA	NA	NA	66	66162	NA	NA
627.5	Premature menopause and other ovarian failure	genitourinary	NA	NA	NA	NA	89	55552	NA	NA
41.8	H. pylori	infectious diseases	NA	NA	NA	NA	95	55465	NA	NA
286.3	Coagulation defects complicating pregnancy or postpartum	hematopoietic	NA	NA	NA	NA	68	52020	NA	NA
614.31	Acute inflammatory pelvic disease	genitourinary	NA	NA	NA	NA	15	62378	NA	NA
656.22	Interstitial emphysema and related conditions of newborn	pregnancy complications	NA	NA	NA	NA	55	64736	NA	NA
960.1	Adverse effects of antibacterials (not penicillins)	injuries & poisonings	NA	NA	NA	NA	3	51467	NA	NA
753.2	Congenital anomalies of posterior segment of eye	congenital anomalies	NA	NA	NA	NA	48	64707	NA	NA
614.33	Pelvic inflammatory disease, NOS	genitourinary	NA	NA	NA	NA	45	62378	NA	NA
817	Concussion	injuries & poisonings	NA	NA	NA	NA	95	63822	NA	NA
742.2	Pathological, developmental or recurrent dislocation	musculoskeletal	NA	NA	NA	NA	80	55841	NA	NA
528.41	Cyst of the salivary gland	digestive	NA	NA	NA	NA	17	62042	NA	NA
529.6	Glossodynia	digestive	NA	NA	NA	NA	31	62042	NA	NA
671	Venous/cerebrovascular complications embolism in pregnancy and the puerperium	pregnancy complications	NA	NA	NA	NA	67	65920	NA	NA
301.1	Schizoid personality disorder	mental disorders	NA	NA	NA	NA	15	41596	NA	NA
523.32	Chronic periodontitis	digestive	NA	NA	NA	NA	41	61056	NA	NA
603.2	Spermatocele	genitourinary	NA	NA	NA	NA	42	58367	NA	NA
627.4	Premenopausal menorrhagia	genitourinary	NA	NA	NA	NA	51	55552	NA	NA
364.9	Cornea replaced by transplant	sense organs	NA	NA	NA	NA	44	60466	NA	NA
521.4	Tooth complications likely association with other diseases	digestive	NA	NA	NA	NA	7	61056	NA	NA
751.11	Congenital anomalies of female genital organs	congenital anomalies	NA	NA	NA	NA	66	62478	NA	NA
987	Toxic effect of other gases, fumes, or vapors	injuries & poisonings	NA	NA	NA	NA	7	65980	NA	NA
227.2	Benign neoplasm of parathyroid gland	neoplasms	NA	NA	NA	NA	65	64240	NA	NA
446.2	Acute febrile mucocutaneous lymph node syndrome (Kawasaki disease)	circulatory system	NA	NA	NA	NA	26	54944	NA	NA
512.3	Abnormal chest sounds	respiratory	NA	NA	NA	NA	NA	NA	NA	NA
446.6	Polyarteritis nodosa	circulatory system	NA	NA	NA	NA	55	54944	NA	NA
729.1	Rheumatism, unspecified and fibrositis	musculoskeletal	NA	NA	NA	NA	9	51199	NA	NA
261.3	Vitamin C deficiencies	endocrine/metabolic	NA	NA	NA	NA	4	48010	NA	NA
362.31	Separation of retinal layers	sense organs	NA	NA	NA	NA	50	60004	NA	NA
962.2	Insulins and antidiabetic agents causing adverse effects in therapeutic use	injuries & poisonings	NA	NA	NA	NA	35	51467	NA	NA
242.31	Thyrotoxic exophthalmos	endocrine/metabolic	NA	NA	NA	NA	24	53335	NA	NA
971	Poisoning by drugs primarily affecting the autonomic nervous system	injuries & poisonings	NA	NA	NA	NA	6	51467	NA	NA
741.6	Villonodular synovitis	musculoskeletal	NA	NA	NA	NA	22	55841	NA	NA
498	Acute bronchospasm	respiratory	NA	NA	NA	NA	49	52414	NA	NA
749.1	Cleft palate	congenital anomalies	NA	NA	NA	NA	58	55207	NA	NA
871.4	Open wound of toe(s)	injuries & poisonings	NA	NA	NA	NA	21	59016	NA	NA
244.3	Iodine hypothyroidism	endocrine/metabolic	NA	NA	NA	NA	5	53335	NA	NA
366.1	Nonsenile Cataract	sense organs	NA	NA	NA	NA	25	59476	NA	NA
857	Mechanical complication of unspecified genitourinary device, implant, and graft	injuries & poisonings	NA	NA	NA	NA	82	56963	NA	NA
966	Poisoning by anticonvulsants and anti-Parkinsonism drugs	injuries & poisonings	NA	NA	NA	NA	32	51467	NA	NA
602.3	Dysplasia of prostate	genitourinary	NA	NA	NA	NA	1	59343	NA	NA
742.1	Loose body in joint	musculoskeletal	NA	NA	NA	NA	30	55841	NA	NA
939.1	Contact and allergic dermatitis of eyelid	dermatologic	NA	NA	NA	NA	7	53236	NA	NA
974	Poisoning by water, mineral, and uric acid metabolism drugs	injuries & poisonings	NA	NA	NA	NA	73	51467	NA	NA
272.14	Hyperchylomicronemia	endocrine/metabolic	NA	NA	NA	NA	9	43267	NA	NA
277.1	Disorders of porphyrin metabolism	endocrine/metabolic	NA	NA	NA	NA	12	63179	NA	NA
362.7	Hereditary retinal dystrophies	sense organs	NA	NA	NA	NA	71	60004	NA	NA
346	Abnormal findings on study of brain and/or nervous system	neurological	NA	NA	NA	NA	25	51373	NA	NA
716.3	Kaschin-Beck disease	musculoskeletal	NA	NA	NA	NA	1	54964	NA	NA
10	Tuberculosis	infectious diseases	NA	NA	NA	NA	64	55465	NA	NA
271.9	Other disorders of carbohydrate transport and metabolism	endocrine/metabolic	NA	NA	NA	NA	41	65783	NA	NA
644	Anemia during pregnancy	pregnancy complications	NA	NA	NA	NA	69	65918	NA	NA
957	Injury to other and unspecified nerves	injuries & poisonings	NA	NA	NA	NA	3	66188	NA	NA
306.9	Tension headache	mental disorders	NA	NA	NA	NA	71	41596	NA	NA
574.11	Cholelithiasis with acute cholecystitis	digestive	NA	NA	NA	NA	98	60489	NA	NA
279.8	Other specified disorders involving the immune mechanism	endocrine/metabolic	NA	NA	NA	NA	47	61342	NA	NA
913	Toxic effect of venom	injuries & poisonings	NA	NA	NA	NA	78	64345	NA	NA
636.8	Cervical incompetence	pregnancy complications	NA	NA	NA	NA	81	63544	NA	NA
750.13	Congenital anomalies of mouth/tongue	congenital anomalies	NA	NA	NA	NA	68	62478	NA	NA
216.1	Screening for malignant neoplasms of the skin	neoplasms	NA	NA	NA	NA	20	59294	NA	NA
361.2	Retinoschisis and retinal cysts	sense organs	NA	NA	NA	NA	18	60466	NA	NA
474.1	Acute tonsillitis	respiratory	NA	NA	NA	NA	85	46830	NA	NA
323.2	Acute (transverse) myelitis	neurological	NA	NA	NA	NA	27	65094	NA	NA
514.1	Abnormal results of function study of pulmonary system	respiratory	NA	NA	NA	NA	57	60436	NA	NA
743.4	Stress fracture	musculoskeletal	NA	NA	NA	NA	90	55283	NA	NA
602	Other disorders of prostate	genitourinary	NA	NA	NA	NA	55	59343	NA	NA
696.2	Parapsoriasis	dermatologic	NA	NA	NA	NA	7	56932	NA	NA
425.8	Other cardiomyopathy	circulatory system	NA	NA	NA	NA	92	60258	NA	NA
258.1	Postablative ovarian failure	endocrine/metabolic	NA	NA	NA	NA	30	57443	NA	NA
270.11	Disturbances of sulphur-bearing amino-acid metabolism	endocrine/metabolic	NA	NA	NA	NA	22	62465	NA	NA
737.2	Lordosis (acquired)	musculoskeletal	NA	NA	NA	NA	2	57960	NA	NA
117.3	Blastomycotic infection	infectious diseases	NA	NA	NA	NA	21	57496	NA	NA
350.5	Abnormal reflex	neurological	NA	NA	NA	NA	10	58519	NA	NA
695.1	Toxic erythema	dermatologic	NA	NA	NA	NA	24	56932	NA	NA
282.5	Sickle cell anemia	hematopoietic	NA	NA	NA	NA	16	43916	NA	NA
459.7	Blood vessel replaced	circulatory system	NA	NA	NA	NA	54	54545	NA	NA
614.32	Chronic inflammatory pelvic disease	genitourinary	NA	NA	NA	NA	96	62378	NA	NA
756.2	Pectus and other congenital anomalies of ribs/sternum	congenital anomalies	NA	NA	NA	NA	77	64079	NA	NA
647	Infectious and parasitic complications affecting pregnancy	pregnancy complications	NA	NA	NA	NA	82	65493	NA	NA
300.2	Generalized anxiety & phobic disorders	mental disorders	NA	NA	NA	NA	NA	NA	NA	NA
360.3	Hypotony of eye	sense organs	NA	NA	NA	NA	18	60466	NA	NA
601.12	Chronic prostatitis	genitourinary	NA	NA	NA	NA	77	59343	NA	NA
623	Hypertrophy of female genital organs	genitourinary	NA	NA	NA	NA	58	65096	NA	NA
564.9	Personal history of diseases of digestive system	digestive	NA	NA	NA	NA	95	45757	NA	NA
604.3	Peyronie's disease	genitourinary	NA	NA	NA	NA	99	58367	NA	NA
283.1	Autoimmune hemolytic anemias	hematopoietic	NA	NA	NA	NA	54	43916	NA	NA
575.9	Nonspecific abnormal findings on radiological and other examination of biliary tract	digestive	NA	NA	NA	NA	51	60489	NA	NA
312.3	Impulse control disorder	mental disorders	NA	NA	NA	NA	97	61488	NA	NA
772.1	Muscular wasting and disuse atrophy	symptoms	NA	NA	NA	NA	87	58212	NA	NA
736.5	Acquired deformities of knee	musculoskeletal	NA	NA	NA	NA	10	57960	NA	NA
202.21	Nodular lymphoma	neoplasms	NA	NA	NA	NA	84	63328	NA	NA
531.5	Gastrojejunal ulcer	digestive	NA	NA	NA	NA	45	62972	NA	NA
750.15	Congenital anomalies of stomach	congenital anomalies	NA	NA	NA	NA	2	62478	NA	NA
442.4	Arterial dissection	circulatory system	NA	NA	NA	NA	67	54944	NA	NA
753.1	Congenital cataract and lens anomalies	congenital anomalies	NA	NA	NA	NA	18	64707	NA	NA
742.8	Articular cartilage disorder	musculoskeletal	NA	NA	NA	NA	21	55841	NA	NA
781.1	Loss of height	symptoms	NA	NA	NA	NA	27	63585	NA	NA
716.2	Unspecified monoarthritis	musculoskeletal	NA	NA	NA	NA	14	54964	NA	NA
370.2	Superficial keratitis	sense organs	NA	NA	NA	NA	68	57752	NA	NA
442.2	Aneurysm of iliac artery	circulatory system	NA	NA	NA	NA	48	54944	NA	NA
756.1	Congenital anomalies of abdominal wall; diaphram	congenital anomalies	NA	NA	NA	NA	69	64079	NA	NA
842	Other sprains and strains	injuries & poisonings	NA	NA	NA	NA	80	58409	NA	NA
223	Benign neoplasm of kidney and other urinary organs	neoplasms	NA	NA	NA	NA	37	51974	NA	NA
244.5	Congenital hypothyroidism	endocrine/metabolic	NA	NA	NA	NA	93	53335	NA	NA
550.3	Femoral hernia	digestive	NA	NA	NA	NA	14	58238	NA	NA
973	Poisoning by agents primarily affecting the gastrointestinal system	injuries & poisonings	NA	NA	NA	NA	10	51467	NA	NA
250.15	Diabetes type 1 with peripheral circulatory disorders	endocrine/metabolic	NA	NA	NA	NA	59	51282	NA	NA
767	Cervicocranial/Cervicobrachial syndrome	symptoms	NA	NA	NA	NA	43	59028	NA	NA
90.3	Venereal diseases due to Chlamydia trachomatis	infectious diseases	NA	NA	NA	NA	8	65933	NA	NA
364.2	Corneal edema	sense organs	NA	NA	NA	NA	71	60466	NA	NA
333.3	Tics and choreas	neurological	NA	NA	NA	NA	65	51373	NA	NA
529.1	Glossitis	digestive	NA	NA	NA	NA	35	62042	NA	NA
31	Diseases due to other mycobacteria	infectious diseases	NA	NA	NA	NA	98	55465	NA	NA
272.9	Unspecified disorder of lipoid metabolism	endocrine/metabolic	NA	NA	NA	NA	29	43267	NA	NA
374.2	Lagophthalmos	sense organs	NA	NA	NA	NA	54	57752	NA	NA
870.1	Open wound or laceration of eye or eyelid	injuries & poisonings	NA	NA	NA	NA	48	59016	NA	NA
942	Infusion and transfusion reaction	injuries & poisonings	NA	NA	NA	NA	62	53236	NA	NA
654.2	Rhesus isoimmunization in pregnancy	pregnancy complications	NA	NA	NA	NA	44	64832	NA	NA
530.7	Gastroesophageal laceration-hemorrhage syndrome	digestive	NA	NA	NA	NA	39	42041	NA	NA
676	Other disorders of the breast associated with childbirth and disorders of lactation	pregnancy complications	NA	NA	NA	NA	3	65920	NA	NA
755.3	Congenital anomaly of fingers/toes	congenital anomalies	NA	NA	NA	NA	35	64079	NA	NA
270.35	Macroglobulinemia	endocrine/metabolic	NA	NA	NA	NA	18	62465	NA	NA
270.2	Disorders of amino-acid metabolism	endocrine/metabolic	NA	NA	NA	NA	85	62465	NA	NA
286.11	Von willebrand's disease	hematopoietic	NA	NA	NA	NA	75	52020	NA	NA
870.5	Open wound of lip and mouth	injuries & poisonings	NA	NA	NA	NA	59	59016	NA	NA
255.13	Medulloadrenal hyperfunction	endocrine/metabolic	NA	NA	NA	NA	37	57443	NA	NA
275.11	Hereditary hemochromatosis	hematopoietic	NA	NA	NA	NA	71	59116	NA	NA
394.4	Acute rheumatic heart disease	circulatory system	NA	NA	NA	NA	48	54334	NA	NA
260.21	Kwashiorkor	endocrine/metabolic	NA	NA	NA	NA	34	48010	NA	NA
300.13	Phobia	mental disorders	NA	NA	NA	NA	35	41596	NA	NA
569.1	Toxic gastroenteritis and colitis	digestive	NA	NA	NA	NA	43	55284	NA	NA
619.3	Noninflammatory disorders of cervix	genitourinary	NA	NA	NA	NA	62	62595	NA	NA
528.7	Sialolithiasis	digestive	NA	NA	NA	NA	12	62042	NA	NA
270.12	Phenylketonuria [PKU]	endocrine/metabolic	NA	NA	NA	NA	37	62465	NA	NA
362.6	Peripheral retinal degenerations	sense organs	NA	NA	NA	NA	86	60004	NA	NA
755.4	Congenital anomalies of upper limb, including shoulder girdle	congenital anomalies	NA	NA	NA	NA	43	64079	NA	NA
975	Poisoning by agents primarily acting on the smooth and skeletal muscles and respiratory system	injuries & poisonings	NA	NA	NA	NA	13	51467	NA	NA
727.5	Rupture of synovium	musculoskeletal	NA	NA	NA	NA	99	51199	NA	NA
840.1	Muscle/tendon sprain	injuries & poisonings	NA	NA	NA	NA	68	58409	NA	NA
145.5	Cancer of the mouth floor	neoplasms	NA	NA	NA	NA	58	64188	NA	NA
386.3	Labyrinthitis	sense organs	NA	NA	NA	NA	74	56870	NA	NA
452.8	Postphlebitic syndrome	circulatory system	NA	NA	NA	NA	33	51170	NA	NA
696.3	Pityriasis	dermatologic	NA	NA	NA	NA	14	56932	NA	NA
371.9	Chronic inflammatory disorders of orbit	sense organs	NA	NA	NA	NA	18	57752	NA	NA
612.1	Galactorrhea	genitourinary	NA	NA	NA	NA	44	59811	NA	NA
706.3	Seborrhea	dermatologic	NA	NA	NA	NA	2	59929	NA	NA
528.6	Leukoplakia of oral mucosa	digestive	NA	NA	NA	NA	53	62042	NA	NA
601.11	Acute prostatitis	genitourinary	NA	NA	NA	NA	96	59343	NA	NA
609.1	Infertility, male	genitourinary	NA	NA	NA	NA	20	58367	NA	NA
952	Spinal cord injury without evidence of spinal bone injury	injuries & poisonings	NA	NA	NA	NA	62	66188	NA	NA
81.12	Chronic graft-versus-host disease	infectious diseases	NA	NA	NA	NA	53	61768	NA	NA
527.8	Other specified diseases of the salivary glands	digestive	NA	NA	NA	NA	9	62042	NA	NA
594.8	Renal colic	genitourinary	NA	NA	NA	NA	62	60533	NA	NA
972.6	Antihypertensive agents causing adverse effects	injuries & poisonings	NA	NA	NA	NA	13	51467	NA	NA
378.2	Nystagmus and other irregular eye movements	sense organs	NA	NA	NA	NA	90	57771	NA	NA
736.4	Genu valgum or varum (acquired)	musculoskeletal	NA	NA	NA	NA	42	57960	NA	NA
375.2	Epiphora	sense organs	NA	NA	NA	NA	70	57771	NA	NA
379.4	Anomalies of pupillary function	sense organs	NA	NA	NA	NA	68	57771	NA	NA
731.1	Osteitis deformans [Paget's disease of bone]	musculoskeletal	NA	NA	NA	NA	14	54545	NA	NA
686.5	Pyoderma	dermatologic	NA	NA	NA	NA	45	55482	NA	NA
609.11	Azoospermia and oligospermia	genitourinary	NA	NA	NA	NA	NA	NA	NA	NA
733.2	Cyst of bone	musculoskeletal	NA	NA	NA	NA	63	54545	NA	NA
741.1	Ankylosis of joint	musculoskeletal	NA	NA	NA	NA	51	55841	NA	NA
117.2	Coccidioidomycosis	infectious diseases	NA	NA	NA	NA	1	57496	NA	NA
426.22	Mobitz II AV block	circulatory system	NA	NA	NA	NA	45	42223	NA	NA
149.3	Cancer of hypopharynx	neoplasms	NA	NA	NA	NA	76	64188	NA	NA
695.81	Erythema nodosum	dermatologic	NA	NA	NA	NA	45	56932	NA	NA
334.2	Anterior horn cell disease	neurological	NA	NA	NA	NA	84	51373	NA	NA
287.2	Allergic purpura	hematopoietic	NA	NA	NA	NA	45	52020	NA	NA
362.8	Retinal hemorrhage/ischemia	sense organs	NA	NA	NA	NA	79	60004	NA	NA
364.4	Corneal degenerations	sense organs	NA	NA	NA	NA	89	60466	NA	NA
537.1	Lesions of stomach and duodenum	digestive	NA	NA	NA	NA	74	57310	NA	NA
790.9	Abnormal arterial blood gases	symptoms	NA	NA	NA	NA	2	63796	NA	NA
643.1	Hyperemesis gravidarum	pregnancy complications	NA	NA	NA	NA	36	66074	NA	NA
500.2	Pneumoconiosis	respiratory	NA	NA	NA	NA	22	46540	NA	NA
202.24	Large cell lymphoma	neoplasms	NA	NA	NA	NA	88	63328	NA	NA
526.9	Jaw disease NOS	digestive	NA	NA	NA	NA	75	61056	NA	NA
8.51	Intestinal e.coli	infectious diseases	NA	NA	NA	NA	4	63468	NA	NA
202.22	Reticulosarcoma	neoplasms	NA	NA	NA	NA	95	63328	NA	NA
446.7	Takayasu's disease	circulatory system	NA	NA	NA	NA	14	54944	NA	NA
448	Disease of capillaries	circulatory system	NA	NA	NA	NA	24	54944	NA	NA
246.7	Abnormal results of function study of thyroid	endocrine/metabolic	NA	NA	NA	NA	99	53335	NA	NA
686.4	Pyogenic granuloma	dermatologic	NA	NA	NA	NA	49	55482	NA	NA
