# Supplementary material for: Genetic investigation of the contribution of body composition to anorexia nervosa in an electronic health record setting
Source: Transl Psychiatry. 2022 Nov 19;12:486. doi: 10.1038/s41398-022-02251-y (PMC9675730; doi:10.1038/s41398-022-02251-y)
Supplement: Supplementary file 5 — Supplementary Table 3 [file 41398_2022_2251_MOESM5_ESM.csv]

phecode	description	group	beta	SE	OR	p	n_cases	n_controls	bonferroni	fdr
300	Anxiety, phobic and dissociative disorders	mental disorders	0.08537682	0.013128808	1.089127395	7.87E-11	8225	41596	TRUE	TRUE
296	Mood disorders	mental disorders	0.074544359	0.012315465	1.077393134	1.42E-09	9624	41596	TRUE	TRUE
300.1	Anxiety disorder	mental disorders	0.079334882	0.014058341	1.082566794	1.67E-08	7002	41596	TRUE	TRUE
296.2	Depression	mental disorders	0.070163242	0.013095397	1.072683274	8.42E-08	8345	41596	TRUE	TRUE
70.4	Chronic hepatitis	infectious diseases	-0.318946597	0.063950905	0.726914368	6.12E-07	285	54271	TRUE	TRUE
305.2	Eating disorder	mental disorders	0.275132256	0.056648635	1.316704806	1.19E-06	375	41596	TRUE	TRUE
300.9	Posttraumatic stress disorder	mental disorders	0.161002322	0.034662128	1.174687696	3.40E-06	1000	41596	TRUE	TRUE
296.22	Major depressive disorder	mental disorders	0.078448539	0.017959391	1.081607694	1.25E-05	4006	41596	TRUE	TRUE
305.21	Anorexia nervosa	mental disorders	0.450226184	0.104772109	1.568666953	1.73E-05	110	41596	TRUE	TRUE
297	Suicidal ideation or attempt	mental disorders	0.178425383	0.041612683	1.195333688	1.80E-05	692	41596	TRUE	TRUE
250.22	Type 2 diabetes with renal manifestations	endocrine/metabolic	-0.124377942	0.029295879	0.883046038	2.18E-05	1443	51282	TRUE	TRUE
296.1	Bipolar	mental disorders	0.114339697	0.027765962	1.121132905	3.82E-05	1573	41596	FALSE	TRUE
250.1	Type 1 diabetes	endocrine/metabolic	-0.101170365	0.024743091	0.903779048	4.34E-05	1979	51282	FALSE	TRUE
327.4	Insomnia	neurological	0.07444792	0.020330869	1.077289237	0.000250433	3023	51076	FALSE	TRUE
300.4	Dysthymic disorder	mental disorders	0.120771672	0.034187373	1.128367245	0.000411433	1025	41596	FALSE	TRUE
250.13	Type 1 diabetes with ophthalmic manifestations	endocrine/metabolic	-0.257094428	0.073835093	0.773295189	0.000497668	214	51282	FALSE	TRUE
297.2	Suicide or self-inflicted injury	mental disorders	0.304806372	0.087671746	1.356362347	0.000507668	153	41596	FALSE	TRUE
396	Abnormal heart sounds	circulatory system	-0.105633096	0.030849742	0.899754711	0.000616803	1256	54334	FALSE	TRUE
760	Back pain	symptoms	0.041242042	0.012497006	1.042104308	0.000966319	9193	49532	FALSE	TRUE
851	Complications of transplants and reattached limbs	injuries & poisonings	-0.160210742	0.049403143	0.851964225	0.001183089	481	56963	FALSE	TRUE
300.11	Generalized anxiety disorder	mental disorders	0.097092482	0.030012495	1.101962281	0.001216135	1344	41596	FALSE	TRUE
303	Psychogenic and somatoform disorders	mental disorders	0.183604887	0.057206391	1.201540985	0.001329582	360	41596	FALSE	TRUE
250	Diabetes mellitus	endocrine/metabolic	-0.040231761	0.012553191	0.960566791	0.001351079	9424	51282	FALSE	TRUE
362.29	Macular degeneration (senile) of retina NOS	sense organs	0.189634347	0.060617689	1.208807513	0.001757808	332	60004	FALSE	TRUE
297.1	Suicidal ideation	mental disorders	0.139732219	0.044730679	1.149965819	0.001784975	597	41596	FALSE	TRUE
626.11	Absent or infrequent menstruation	genitourinary	0.174313077	0.055973442	1.190428203	0.001844379	381	55552	FALSE	TRUE
304	Adjustment reaction	mental disorders	0.07778252	0.025170512	1.080887561	0.002000056	1932	41596	FALSE	TRUE
531	Peptic ulcer (excl. esophageal)	digestive	0.116349842	0.037892596	1.123388812	0.002136889	824	62972	FALSE	TRUE
709.7	Unspecified diffuse connective tissue disease	dermatologic	-0.269971041	0.088052635	0.763401601	0.002169296	149	56112	FALSE	TRUE
798	Malaise and fatigue	symptoms	0.032178041	0.010518105	1.032701352	0.002218546	15179	40417	FALSE	TRUE
473	Diseases of the larynx and vocal cords	respiratory	0.080601134	0.026420891	1.083938464	0.002283396	1740	46830	FALSE	TRUE
250.11	Type 1 diabetes with ketoacidosis	endocrine/metabolic	-0.205041692	0.067295975	0.814613353	0.002312422	258	51282	FALSE	TRUE
290.3	Other persistent mental disorders due to conditions classified elsewhere	mental disorders	0.132680664	0.044019017	1.141885295	0.00257686	622	53490	FALSE	TRUE
557.1	Celiac disease	digestive	-0.175173906	0.058429464	0.839311047	0.002717214	345	45757	FALSE	TRUE
280.1	Iron deficiency anemias, unspecified or not due to blood loss	hematopoietic	0.065392237	0.021989655	1.067577685	0.002941628	2580	43916	FALSE	TRUE
473.4	Voice disturbance	respiratory	0.088981426	0.030241803	1.093060353	0.003257504	1321	46830	FALSE	TRUE
250.12	Type 1 diabetes with renal manifestations	endocrine/metabolic	-0.192589917	0.06550988	0.82482015	0.003283599	272	51282	FALSE	TRUE
327	Sleep disorders	neurological	0.045948782	0.016301168	1.047020783	0.00482123	4849	51076	FALSE	TRUE
803	Fracture of upper limb	injuries & poisonings	0.069254448	0.024575122	1.071708868	0.004831307	2009	54954	FALSE	TRUE
250.2	Type 2 diabetes	endocrine/metabolic	-0.035827311	0.012876376	0.96480689	0.005395742	8991	51282	FALSE	TRUE
250.14	Type 1 diabetes with neurological manifestations	endocrine/metabolic	-0.143548622	0.051700641	0.866278679	0.005494178	438	51282	FALSE	TRUE
578.2	Blood in stool	digestive	0.07046836	0.025478945	1.073010619	0.005679227	1868	52973	FALSE	TRUE
331.9	Cerebral degeneration, unspecified	neurological	0.205490648	0.074872766	1.228127495	0.006059738	211	51373	FALSE	TRUE
250.42	Other abnormal glucose	endocrine/metabolic	-0.078386274	0.028690081	0.924607206	0.006291802	1480	51282	FALSE	TRUE
303.4	Somatoform disorder	mental disorders	0.180998796	0.066250066	1.198413736	0.006294071	268	41596	FALSE	TRUE
290.1	Dementias	mental disorders	0.095252936	0.035125778	1.099937033	0.006692556	1062	53490	FALSE	TRUE
426.3	Bundle branch block	circulatory system	0.101734755	0.037587039	1.107089782	0.006796699	863	42223	FALSE	TRUE
290	Delirium dementia and amnestic and other cognitive disorders	mental disorders	0.075248282	0.027948123	1.078151803	0.007093407	1627	53490	FALSE	TRUE
587	Kidney replaced by transpant	genitourinary	-0.101947385	0.038003627	0.903077066	0.007305889	820	50252	FALSE	TRUE
295	Schizophrenia and other psychotic disorders	mental disorders	0.10516507	0.039349515	1.11089397	0.007526847	770	41596	FALSE	TRUE
465.2	Acute pharyngitis	respiratory	0.064110307	0.024025125	1.066210003	0.007619775	2164	49593	FALSE	TRUE
189.4	Malignant neoplasm of other urinary organs	neoplasms	-0.160021294	0.060314539	0.852125644	0.007975314	326	64106	FALSE	TRUE
251.1	Hypoglycemia	endocrine/metabolic	-0.128650116	0.048548238	0.879281558	0.00805051	495	46290	FALSE	TRUE
285.21	Anemia in chronic kidney disease	hematopoietic	-0.090088331	0.034308269	0.91385046	0.008643316	1021	43916	FALSE	FALSE
803.1	Fracture of humerus	injuries & poisonings	0.121647976	0.04672151	1.129356471	0.009222817	541	54954	FALSE	FALSE
578	Gastrointestinal hemorrhage	digestive	0.048242164	0.018573871	1.049424757	0.009395616	3634	52973	FALSE	FALSE
317	Alcohol-related disorders	mental disorders	0.076399679	0.029649802	1.079393899	0.009973842	1376	51688	FALSE	FALSE
613.7	Other signs and symptoms in breast	genitourinary	-0.172018235	0.067014336	0.84196382	0.010261602	260	62844	FALSE	FALSE
575.1	Cholangitis	digestive	-0.158947637	0.062530291	0.853041025	0.011024218	301	60489	FALSE	FALSE
916	Contusion	injuries & poisonings	0.100940541	0.039724853	1.106210866	0.011053839	751	61110	FALSE	FALSE
280	Iron deficiency anemias	hematopoietic	0.05174091	0.020427239	1.053102859	0.011311126	3025	43916	FALSE	FALSE
715.2	Ankylosing spondylitis	musculoskeletal	0.238320484	0.096151273	1.26911586	0.013189936	127	56429	FALSE	FALSE
301	Personality disorders	mental disorders	0.150398908	0.060760617	1.1622978	0.013313563	319	41596	FALSE	FALSE
761	Cervicalgia	symptoms	0.043493841	0.017617144	1.044453562	0.01355533	4088	58301	FALSE	FALSE
386.9	Dizziness and giddiness (Light-headedness and vertigo)	sense organs	0.044801812	0.018197336	1.045820571	0.013816527	3883	56870	FALSE	FALSE
743.13	Other specified osteoporosis	musculoskeletal	-0.08016096	0.03260973	0.922967773	0.01396387	1136	55283	FALSE	FALSE
994.1	Systemic inflammatory response syndrome (SIRS)	injuries & poisonings	0.091064358	0.037094508	1.095339497	0.014091267	860	60313	FALSE	FALSE
443.7	Peripheral angiopathy in diseases classified elsewhere	circulatory system	-0.221511803	0.090373184	0.801306464	0.014242873	142	54944	FALSE	FALSE
550.2	Diaphragmatic hernia	digestive	0.067263976	0.027635701	1.069577784	0.014934968	1591	58238	FALSE	FALSE
751	Genitourinary congenital anomalies	congenital anomalies	0.084793451	0.03522646	1.088492216	0.016079969	975	62478	FALSE	FALSE
465	Acute upper respiratory infections of multiple or unspecified sites	respiratory	0.037723315	0.0157417	1.038443871	0.016557284	5318	49593	FALSE	FALSE
316	Substance addiction and disorders	mental disorders	0.057995249	0.024216598	1.059709961	0.016626923	2068	51688	FALSE	FALSE
250.6	Polyneuropathy in diabetes	endocrine/metabolic	-0.068054279	0.02851391	0.934209765	0.017000146	1513	51282	FALSE	FALSE
980	Encounter for long-term (current) use of antibiotics	infectious diseases	0.06232053	0.026146286	1.064303432	0.017147356	1758	62505	FALSE	FALSE
751.22	Other specified congenital anomalies of kidney	congenital anomalies	0.183923853	0.077193526	1.201924296	0.017189316	198	62478	FALSE	FALSE
830	Dislocation	injuries & poisonings	0.066798947	0.028049776	1.069080515	0.017244951	1530	61735	FALSE	FALSE
571.6	Primary biliary cirrhosis	digestive	-0.170032869	0.071520979	0.843637086	0.017435901	228	53431	FALSE	FALSE
250.21	Type 2 diabetes with ketoacidosis	endocrine/metabolic	-0.236990506	0.099728746	0.788998779	0.017484821	116	51282	FALSE	FALSE
355.1	Chronic pain syndrome	neurological	0.083335596	0.035089119	1.086906509	0.017550389	969	57822	FALSE	FALSE
585.3	Chronic renal failure [CKD]	genitourinary	-0.040040878	0.016938715	0.960750165	0.018085281	4735	50252	FALSE	FALSE
290.11	Alzheimer's disease	mental disorders	0.12815527	0.054393467	1.136729489	0.018469022	421	53490	FALSE	FALSE
579.8	Nonspecific abnormal findings in stool contents	digestive	0.253258135	0.107747555	1.288215768	0.018749373	102	52973	FALSE	FALSE
411.4	Coronary atherosclerosis	circulatory system	-0.032993066	0.014058727	0.967545268	0.01893525	9125	49700	FALSE	FALSE
315	Develomental delays and disorders	mental disorders	0.072450858	0.031070565	1.07513997	0.019710344	1299	61488	FALSE	FALSE
250.7	Diabetic retinopathy	endocrine/metabolic	-0.100566321	0.043263685	0.904325134	0.020098853	632	60004	FALSE	FALSE
41.4	E. coli	infectious diseases	0.075207575	0.032462573	1.078107916	0.020517508	1125	55465	FALSE	FALSE
364	Corneal opacity and other disorders of cornea	sense organs	-0.14431963	0.062352478	0.865611029	0.020636076	304	60466	FALSE	FALSE
80	Postoperative infection	infectious diseases	0.068633539	0.029696851	1.071043642	0.020825199	1351	61768	FALSE	FALSE
78	Viral warts & HPV	infectious diseases	0.078140822	0.033897205	1.081274916	0.021153749	1042	54271	FALSE	FALSE
523.31	Acute periodontitis	digestive	0.213633969	0.092683299	1.238169364	0.021167198	138	61056	FALSE	FALSE
709.5	Dermatomyositis	dermatologic	-0.227724108	0.099631422	0.796343935	0.022273832	117	56112	FALSE	FALSE
427.6	Premature beats	circulatory system	0.083303164	0.036802298	1.086871259	0.023602938	886	42223	FALSE	FALSE
796	Elevated prostate specific antigen [PSA]	symptoms	-0.133717296	0.05914576	0.87483735	0.023771056	355	59343	FALSE	FALSE
550	Abdominal hernia	digestive	0.041595774	0.018440744	1.042472999	0.024092863	3713	58238	FALSE	FALSE
286.9	Abnormal coagulation profile	hematopoietic	0.199594163	0.088868406	1.220907168	0.024707091	147	52020	FALSE	FALSE
375.1	Dry eyes	sense organs	0.055512366	0.024827047	1.057082088	0.025354177	2036	57771	FALSE	FALSE
874	Complication of amputation stump	injuries & poisonings	-0.222400734	0.099469067	0.800594475	0.025359741	118	59016	FALSE	FALSE
420.2	Pericarditis	circulatory system	-0.08069573	0.036094209	0.92247433	0.025371597	908	60258	FALSE	FALSE
525	Other diseases of the teeth and supporting structures	digestive	0.139003993	0.062189827	1.149128689	0.025407078	306	61056	FALSE	FALSE
276.41	Acidosis	endocrine/metabolic	-0.048043031	0.021512577	0.953092773	0.025532254	2698	44115	FALSE	FALSE
593.1	Gross hematuria	genitourinary	0.100183379	0.044954388	1.105373602	0.025843449	596	49739	FALSE	FALSE
301.2	Antisocial/borderline personality disorder	mental disorders	0.175397079	0.078885534	1.19171933	0.026186292	189	41596	FALSE	FALSE
300.3	Obsessive-compulsive disorders	mental disorders	0.121575668	0.054704724	1.129274813	0.026256421	398	41596	FALSE	FALSE
958	Certain early complications of trauma or procedure	injuries & poisonings	0.10420688	0.046898404	1.109830032	0.026285284	535	64754	FALSE	FALSE
269	Proteinuria	endocrine/metabolic	-0.069845163	0.031506891	0.9325382	0.026635271	1198	62465	FALSE	FALSE
573.2	Liver replaced by transplant	digestive	-0.095567228	0.043219098	0.908857259	0.027020136	635	53431	FALSE	FALSE
277.7	Dysmetabolic syndrome X	endocrine/metabolic	-0.12902569	0.058426358	0.878951385	0.027220072	341	63179	FALSE	FALSE
585.33	Chronic Kidney Disease, Stage III	genitourinary	-0.048536426	0.02226329	0.952622639	0.029249292	2588	50252	FALSE	FALSE
560.4	Other intestinal obstruction	digestive	0.066529976	0.03056741	1.068793002	0.029517872	1289	45757	FALSE	FALSE
958.1	Postoperative shock	injuries & poisonings	0.227976895	0.104887897	1.256056303	0.029740519	106	64754	FALSE	FALSE
969	Poisoning by psychotropic agents	injuries & poisonings	0.218319967	0.100733514	1.243985039	0.030211819	115	51467	FALSE	FALSE
250.4	Abnormal glucose	endocrine/metabolic	-0.055669985	0.025687062	0.94585123	0.03021669	1866	51282	FALSE	FALSE
696.42	Psoriatic arthropathy	dermatologic	0.125637186	0.058160567	1.13387071	0.03075888	347	54527	FALSE	FALSE
331	Other cerebral degenerations	neurological	0.077602604	0.035988026	1.08069311	0.031056727	920	51373	FALSE	FALSE
785	Abdominal pain	symptoms	0.023256959	0.010923665	1.023529511	0.033250655	12932	42200	FALSE	FALSE
483	Acute bronchitis and bronchiolitis	respiratory	0.049406722	0.02341707	1.050647585	0.034870482	2236	51312	FALSE	FALSE
804	Fracture of hand or wrist	injuries & poisonings	0.088721367	0.042197674	1.092776131	0.035507929	668	54954	FALSE	FALSE
427.9	Palpitations	circulatory system	0.036444737	0.017361109	1.037116989	0.035797764	4409	42223	FALSE	FALSE
585.32	End stage renal disease	genitourinary	-0.062437879	0.029800041	0.939471422	0.036150736	1353	50252	FALSE	FALSE
338.1	Acute pain	neurological	0.030745142	0.014812105	1.031222655	0.03792386	5993	51995	FALSE	FALSE
740.1	Osteoarthritis; localized	musculoskeletal	0.036189309	0.017567321	1.036852113	0.039395132	4430	52148	FALSE	FALSE
426.91	Cardiac pacemaker in situ	circulatory system	0.058910171	0.028617928	1.060679956	0.039541606	1565	42223	FALSE	FALSE
497	Bronchitis	respiratory	0.110622072	0.053753348	1.116972692	0.039594271	405	52414	FALSE	FALSE
426.7	Abnormal electrocardiogram [ECG] [EKG]	circulatory system	0.139487884	0.067945694	1.149684876	0.04007918	254	42223	FALSE	FALSE
560	Intestinal obstruction without mention of hernia	digestive	0.049935922	0.024324301	1.051203735	0.040080026	2069	45757	FALSE	FALSE
426.32	Left bundle branch block	circulatory system	0.096614328	0.047171761	1.101435499	0.040546372	545	42223	FALSE	FALSE
480.3	Pneumonia due to fungus (mycoses)	respiratory	-0.178155434	0.087226571	0.836812345	0.041107456	154	51312	FALSE	FALSE
401	Hypertension	circulatory system	0.021560934	0.010567781	1.021795051	0.041325251	24569	35355	FALSE	FALSE
374.3	Ptosis of eyelid	sense organs	0.119382461	0.058530378	1.126800793	0.041383536	346	57752	FALSE	FALSE
495	Asthma	respiratory	0.037044843	0.018258479	1.037739556	0.042467279	3735	52414	FALSE	FALSE
443	Peripheral vascular disease	circulatory system	-0.048748894	0.024030387	0.952420258	0.042495437	2176	54944	FALSE	FALSE
870.3	Other open wound of head and face	injuries & poisonings	0.146475375	0.072219609	1.157746421	0.042540457	226	59016	FALSE	FALSE
735.1	Flat foot	musculoskeletal	0.151461535	0.074868535	1.163533546	0.04306972	210	57960	FALSE	FALSE
276.4	Acid-base balance disorder	endocrine/metabolic	-0.041427918	0.020489418	0.95941849	0.043184847	2994	44115	FALSE	FALSE
70.3	Viral hepatitis C	infectious diseases	0.063855722	0.031587028	1.065938597	0.043219701	1202	54271	FALSE	FALSE
575	Other biliary tract disease	digestive	-0.063305	0.031444411	0.93865714	0.044089877	1206	60489	FALSE	FALSE
608	Other disorders of male genital organs	genitourinary	0.112992761	0.056297794	1.119623828	0.044743823	379	58367	FALSE	FALSE
411	Ischemic Heart Disease	circulatory system	-0.026920336	0.013448043	0.973438786	0.045305896	10017	49700	FALSE	FALSE
363.3	Chorioretinal scars	sense organs	0.210028648	0.105328219	1.233713403	0.046147719	106	60466	FALSE	FALSE
353.2	Nerve root lesions	neurological	-0.187562976	0.094301397	0.828976911	0.046704132	132	57822	FALSE	FALSE
535	Gastritis and duodenitis	digestive	0.068812686	0.034622113	1.071235533	0.046863062	1000	57310	FALSE	FALSE
371	Inflammation of the eye	sense organs	0.052577299	0.026479353	1.053984031	0.047078191	1751	57752	FALSE	FALSE
480.2	Viral pneumonia	respiratory	0.183555347	0.092566815	1.201481462	0.047373038	137	51312	FALSE	FALSE
338.2	Chronic pain	neurological	0.039220747	0.019780626	1.040000035	0.047391345	3185	51995	FALSE	FALSE
443.9	Peripheral vascular disease, unspecified	circulatory system	-0.053709466	0.027207572	0.947707408	0.048374559	1706	54944	FALSE	FALSE
367.9	Blindness and low vision	sense organs	-0.110772525	0.056240722	0.895142348	0.048882604	371	61152	FALSE	FALSE
599.5	Frequency of urination and polyuria	genitourinary	0.045757568	0.023307903	1.046820597	0.049625467	2330	49505	FALSE	FALSE
601.1	Prostatitis	genitourinary	0.142913222	0.072810246	1.153629688	0.049667388	231	59343	FALSE	FALSE
803.2	Fracture of radius and ulna	injuries & poisonings	0.065444165	0.033444522	1.067633124	0.050371254	1067	54954	FALSE	FALSE
433.1	Occlusion and stenosis of precerebral arteries	circulatory system	-0.053094635	0.02716568	0.948290266	0.050645102	1709	56031	FALSE	FALSE
345.1	Epilepsy	neurological	0.056473579	0.029073962	1.058098658	0.052087388	1449	51373	FALSE	FALSE
751.2	Congenital anomalies of urinary system	congenital anomalies	0.08598145	0.044487783	1.089786113	0.05327341	601	62478	FALSE	FALSE
295.1	Schizophrenia	mental disorders	0.139195864	0.07206567	1.149349194	0.053419497	227	41596	FALSE	FALSE
600	Hyperplasia of prostate	genitourinary	0.049833201	0.025811667	1.05109576	0.053526798	2280	59343	FALSE	FALSE
340.1	Migrain with aura	neurological	0.093003534	0.048198865	1.097465614	0.05365898	507	59064	FALSE	FALSE
656.8	Perinatal jaundice	pregnancy complications	0.134594524	0.069908802	1.144072797	0.054193434	290	64736	FALSE	FALSE
242.1	Graves' disease	endocrine/metabolic	-0.102007738	0.053114073	0.903022564	0.05478964	417	53335	FALSE	FALSE
594.1	Calculus of kidney	genitourinary	0.047258363	0.024663836	1.04839284	0.055352433	1990	60533	FALSE	FALSE
836	Traumatic arthropathy	injuries & poisonings	-0.183397455	0.096223359	0.832437234	0.05665596	126	61735	FALSE	FALSE
709	Diffuse diseases of connective tissue	dermatologic	-0.063357653	0.033246816	0.938607718	0.056692282	1078	56112	FALSE	FALSE
701.1	Keratoderma, acquired	dermatologic	-0.200204487	0.105409534	0.818563351	0.057524845	105	59531	FALSE	FALSE
527.7	Disturbance of salivary secretion	digestive	0.099628058	0.052705806	1.104759936	0.058722229	424	62042	FALSE	FALSE
401.1	Essential hypertension	circulatory system	0.020103083	0.010635152	1.020306511	0.0587247	24154	35355	FALSE	FALSE
871	Open wounds of extremities	injuries & poisonings	0.063643378	0.033803641	1.065712275	0.059735966	1044	59016	FALSE	FALSE
371.21	Allergic conjunctivitis	sense organs	0.067894969	0.036085636	1.070252893	0.059904519	928	57752	FALSE	FALSE
345	Epilepsy, recurrent seizures, convulsions	neurological	0.036818947	0.019591336	1.03750516	0.060196927	3300	51373	FALSE	FALSE
456	Chronic venous insufficiency [CVI]	circulatory system	0.092364587	0.04916967	1.096764615	0.06031457	489	51170	FALSE	FALSE
306	Other mental disorder	mental disorders	0.057485942	0.030605008	1.059170381	0.060337657	1286	41596	FALSE	FALSE
371.2	Conjunctivitis, noninfectious	sense organs	0.066248979	0.035298194	1.068492717	0.060540346	971	57752	FALSE	FALSE
386	Vertiginous syndromes and other disorders of vestibular system	sense organs	0.070051	0.037564131	1.072562881	0.062204183	849	56870	FALSE	FALSE
528	Diseases of the oral soft tissues, excluding lesions specific for gingiva and tongue	digestive	0.060717004	0.03259037	1.06259816	0.062457324	1120	62042	FALSE	FALSE
709.2	Sicca syndrome	dermatologic	-0.109669698	0.058965421	0.89613008	0.062899885	337	56112	FALSE	FALSE
335	Multiple sclerosis	neurological	-0.059287428	0.031893739	0.942435848	0.063040618	1176	51373	FALSE	FALSE
272.12	Hyperglyceridemia	endocrine/metabolic	-0.100728849	0.054250557	0.904178168	0.063349019	398	43267	FALSE	FALSE
740.11	Osteoarthrosis, localized, primary	musculoskeletal	0.033700702	0.01818106	1.034275004	0.063794136	4081	52148	FALSE	FALSE
727.2	Bursitis disorders	musculoskeletal	-0.153017185	0.082552101	0.858114975	0.063798818	172	51199	FALSE	FALSE
291	Other specified nonpsychotic and/or transient mental disorders	mental disorders	0.043406076	0.023457873	1.044361899	0.064258203	2230	53490	FALSE	FALSE
289.8	Polycythemia vera, secondary	hematopoietic	-0.125857406	0.068024173	0.881740569	0.064286677	254	49449	FALSE	FALSE
411.2	Myocardial infarction	circulatory system	-0.037902751	0.020579837	0.962806568	0.065512891	3255	49700	FALSE	FALSE
513.31	Apnea	respiratory	-0.153612006	0.083569842	0.857604702	0.066043651	170	61249	FALSE	FALSE
740.9	Osteoarthrosis NOS	musculoskeletal	0.032216871	0.017545071	1.032741453	0.066322928	4519	52148	FALSE	FALSE
377.3	Optic neuritis/neuropathy	sense organs	-0.140427279	0.076657755	0.868986856	0.066970329	199	57771	FALSE	FALSE
426.31	Right bundle branch block	circulatory system	0.11490769	0.062823202	1.121769882	0.067389942	297	42223	FALSE	FALSE
292.3	Memory loss	mental disorders	0.056933103	0.031199453	1.058584991	0.068029567	1263	53490	FALSE	FALSE
599.3	Dysuria	genitourinary	0.041309629	0.022693769	1.042174743	0.068712246	2439	49505	FALSE	FALSE
276.6	Fluid overload	endocrine/metabolic	-0.041415838	0.022789328	0.959430079	0.069165874	2433	44115	FALSE	FALSE
791	Gangrene	symptoms	-0.150157751	0.082632061	0.86057221	0.069188774	170	65998	FALSE	FALSE
228	Hemangioma and lymphangioma, any site	neoplasms	-0.089772004	0.049536447	0.914139581	0.069948891	480	64202	FALSE	FALSE
745	Pain in joint	musculoskeletal	0.019730228	0.010938654	1.019926155	0.071275814	13356	42705	FALSE	FALSE
345.3	Convulsions	neurological	0.038093642	0.021149248	1.038828506	0.071674219	2804	51373	FALSE	FALSE
8.5	Bacterial enteritis	infectious diseases	0.072461612	0.040428244	1.075151532	0.073076724	722	63468	FALSE	FALSE
353	Nerve root and plexus disorders	neurological	-0.113824239	0.06367255	0.892414794	0.073832481	290	57822	FALSE	FALSE
499	Cystic fibrosis	respiratory	0.129765314	0.072759981	1.138561148	0.074509668	225	66061	FALSE	FALSE
198.3	Secondary malignant neoplasm of digestive systems	neoplasms	0.062221105	0.034985943	1.064197618	0.075328315	972	49768	FALSE	FALSE
427	Cardiac dysrhythmias	circulatory system	0.018969755	0.010736273	1.019150824	0.077247576	14955	42223	FALSE	FALSE
285.2	Anemia of chronic disease	hematopoietic	-0.034875126	0.019743593	0.965726003	0.0773284	3297	43916	FALSE	FALSE
568.1	Peritoneal adhesions (postoperative) (postinfection)	digestive	0.093818198	0.053477661	1.098360044	0.079371632	410	55284	FALSE	FALSE
245	Thyroiditis	endocrine/metabolic	-0.06753807	0.03850254	0.934692136	0.079409967	801	53335	FALSE	FALSE
225.1	Benign neoplasm of brain, cranial nerves, meninges	neoplasms	0.089191164	0.05091757	1.093289634	0.079829271	455	63942	FALSE	FALSE
317.1	Alcoholism	mental disorders	0.059906435	0.034211628	1.0617372	0.079936477	1024	51688	FALSE	FALSE
710	Osteomyelitis, periostitis, and other infections involving bone	musculoskeletal	-0.056258178	0.032145427	0.94529505	0.080098556	1149	54964	FALSE	FALSE
136	Other infectious and parasitic diseases	infectious diseases	0.100812674	0.057615316	1.106069427	0.080160636	354	64035	FALSE	FALSE
38	Septicemia	infectious diseases	0.029490785	0.016892911	1.029929945	0.080854545	4464	55465	FALSE	FALSE
250.24	Type 2 diabetes with neurological manifestations	endocrine/metabolic	-0.044802558	0.025682672	0.956186254	0.081077793	1903	51282	FALSE	FALSE
750.1	Upper gastrointestinal congenital anomalies	congenital anomalies	0.175494635	0.100626839	1.191835594	0.081156617	118	62478	FALSE	FALSE
451.2	Phlebitis and thrombophlebitis of lower extremities	circulatory system	0.141132991	0.081398317	1.151577787	0.08294357	176	51170	FALSE	FALSE
707.2	Chronic ulcer of leg or foot	dermatologic	-0.068349064	0.039420783	0.933934414	0.082947678	764	62987	FALSE	FALSE
949.1	Diaper or napkin rash	injuries & poisonings	-0.190956054	0.110213301	0.826168895	0.083166002	102	53236	FALSE	FALSE
209	Neuroendocrine tumors	neoplasms	0.176358746	0.101803262	1.192865917	0.083211502	113	66137	FALSE	FALSE
427.41	Ventricular fibrillation and flutter	circulatory system	-0.123966218	0.071678719	0.883409684	0.083724954	228	42223	FALSE	FALSE
295.2	Paranoid disorders	mental disorders	0.14155634	0.081855752	1.15206541	0.083748451	175	41596	FALSE	FALSE
755.6	Other congenital anomalies of lower limb, including pelvic girdle	congenital anomalies	0.144949175	0.083881921	1.155980816	0.083985627	172	64079	FALSE	FALSE
574.2	Calculus of bile duct	digestive	-0.118730789	0.068726224	0.88804684	0.084061623	249	60489	FALSE	FALSE
859	Complication due to other implant and internal device	injuries & poisonings	-0.072991156	0.042296984	0.929609052	0.084404584	657	56963	FALSE	FALSE
458.9	Hypotension NOS	circulatory system	0.031194808	0.018124975	1.031686465	0.08523355	3902	54545	FALSE	FALSE
415.2	Chronic pulmonary heart disease	circulatory system	-0.04243672	0.024739761	0.958451115	0.086285736	1987	54493	FALSE	FALSE
300.8	Acute reaction to stress	mental disorders	0.164029465	0.09608254	1.178249032	0.087790004	127	41596	FALSE	FALSE
159.4	Malignant neoplasm of retroperitoneum and peritoneum	neoplasms	-0.144889619	0.085002164	0.86511778	0.088280185	162	58220	FALSE	FALSE
41	Bacterial infection NOS	infectious diseases	0.027559971	0.016179681	1.02794326	0.088498983	4854	55465	FALSE	FALSE
818.2	Subarachnoid hemorrhage (injury)	injuries & poisonings	0.160633299	0.094409278	1.17425429	0.088857262	132	63822	FALSE	FALSE
681	Superficial cellulitis and abscess	dermatologic	0.030182479	0.01780721	1.030642587	0.090083332	3964	55482	FALSE	FALSE
853	Complication of colostomy or enterostomy	injuries & poisonings	-0.114914399	0.067898607	0.891442449	0.090561883	253	56963	FALSE	FALSE
783	Fever of unknown origin	symptoms	0.022695381	0.013411736	1.022954881	0.09060725	7486	51884	FALSE	FALSE
151	Cancer of stomach	neoplasms	-0.08326073	0.04926409	0.920111215	0.091010796	489	58220	FALSE	FALSE
681.3	Cellulitis and abscess of arm/hand	dermatologic	0.076735866	0.045452151	1.079756838	0.091357881	572	55482	FALSE	FALSE
420	Carditis	circulatory system	-0.051646078	0.0306099	0.949664915	0.091558279	1270	60258	FALSE	FALSE
363	Chorioretinal inflammations, scars, and other disorders of choroid	sense organs	0.137658449	0.081741843	1.147583525	0.092169412	176	60466	FALSE	FALSE
454.1	Varicose veins of lower extremity	circulatory system	0.09429946	0.056094949	1.09888877	0.092749579	377	51170	FALSE	FALSE
352.1	Trigeminal nerve disorders [CN5]	neurological	0.094673847	0.056530668	1.099300257	0.093986376	368	57822	FALSE	FALSE
295.3	Psychosis	mental disorders	0.083026932	0.049586336	1.086571071	0.094053712	481	41596	FALSE	FALSE
755.61	Congenital hip dysplasia and deformity	congenital anomalies	0.144951693	0.086705571	1.155983727	0.094569866	161	64079	FALSE	FALSE
740	Osteoarthrosis	musculoskeletal	0.023458186	0.014065104	1.023735494	0.095349702	7653	52148	FALSE	FALSE
594	Urinary calculus	genitourinary	0.038426344	0.023067314	1.039174184	0.095746233	2288	60533	FALSE	FALSE
577.2	Chronic pancreatitis	digestive	0.105528145	0.063429014	1.111297382	0.096168314	292	63935	FALSE	FALSE
473.1	Chronic laryngitis	respiratory	0.135757092	0.081825282	1.145403632	0.097093757	176	46830	FALSE	FALSE
450	Noninfectious disorders of lymphatic channels	circulatory system	0.063276963	0.038198283	1.065321853	0.097612627	812	64873	FALSE	FALSE
726.3	Bursitis	musculoskeletal	0.07354684	0.044423122	1.07631895	0.097803218	601	51199	FALSE	FALSE
701.2	Scar conditions and fibrosis of skin	dermatologic	0.058347592	0.035255107	1.060083408	0.09792226	962	59531	FALSE	FALSE
291.8	Alteration of consciousness	mental disorders	0.041226906	0.024930079	1.042088535	0.098188202	1967	53490	FALSE	FALSE
656.6	Perinatal disorders of digestive system	pregnancy complications	0.172292584	0.104694437	1.18802538	0.099831541	118	64736	FALSE	FALSE
225	Benign neoplasm of brain and other parts of nervous system	neoplasms	0.08010818	0.048782028	1.083404264	0.100555642	496	63942	FALSE	FALSE
362.9	Retinal edema	sense organs	-0.120702965	0.073551768	0.886297182	0.100784678	218	60004	FALSE	FALSE
70	Viral hepatitis	infectious diseases	0.048744808	0.029756942	1.049952377	0.101401113	1360	54271	FALSE	FALSE
362.3	Other nondiabetic retinopathy	sense organs	-0.104101914	0.063710246	0.901133454	0.10226092	293	60004	FALSE	FALSE
578.9	Hemorrhage of gastrointestinal tract	digestive	0.046912341	0.028822873	1.048030136	0.103608017	1463	52973	FALSE	FALSE
535.2	Atrophic gastritis	digestive	0.085994759	0.052864236	1.089800617	0.103798792	425	57310	FALSE	FALSE
426.23	Second degree AV block	circulatory system	-0.113752241	0.06993204	0.892479048	0.103819692	239	42223	FALSE	FALSE
610.4	Benign neoplasm of breast	genitourinary	-0.12807183	0.078845385	0.879790181	0.104302946	188	59811	FALSE	FALSE
454	Varicose veins	circulatory system	0.072476927	0.044658345	1.075167999	0.104606481	595	51170	FALSE	FALSE
539	Bariatric surgery	digestive	0.05774235	0.035633332	1.059441995	0.105133738	925	65122	FALSE	FALSE
356	Hereditary and idiopathic peripheral neuropathy	neurological	0.045218324	0.027939405	1.046256258	0.105567233	1554	59577	FALSE	FALSE
302	Sexual and gender identity disorders	mental disorders	0.122661798	0.075829112	1.130502019	0.105747046	206	41596	FALSE	FALSE
480	Pneumonia	respiratory	0.024191694	0.014969283	1.024486687	0.106075063	5901	51312	FALSE	FALSE
185	Cancer of prostate	neoplasms	0.047032126	0.029193037	1.048155681	0.107163719	1690	59343	FALSE	FALSE
801.1	Fracture of foot	injuries & poisonings	-0.06690154	0.041627666	0.935287285	0.108023382	682	54954	FALSE	FALSE
306.1	Mental disorders durring/after pregnancy	mental disorders	0.13002051	0.081059974	1.138851741	0.108713205	180	41596	FALSE	FALSE
475	Chronic sinusitis	respiratory	0.036718654	0.0229368	1.037401111	0.109407459	2344	46830	FALSE	FALSE
530.13	Barrett's esophagus	digestive	0.096323359	0.060278196	1.101115062	0.110047402	325	42041	FALSE	FALSE
464	Acute sinusitis	respiratory	0.032220028	0.020182162	1.032744713	0.110385982	3065	49593	FALSE	FALSE
578.1	Hematemesis	digestive	0.081832632	0.051286258	1.085274155	0.110576916	447	52973	FALSE	FALSE
586.2	Cyst of kidney, acquired	genitourinary	0.061337564	0.038585573	1.063257772	0.111913672	811	50252	FALSE	FALSE
374	Other disorders of eyelids	sense organs	0.051040083	0.032130457	1.052365075	0.11216733	1176	57752	FALSE	FALSE
742	Derangement of joint, non-traumatic	musculoskeletal	0.06620029	0.041714519	1.068440694	0.112516185	683	55841	FALSE	FALSE
342	Hemiplegia	neurological	0.077414604	0.048823271	1.080489959	0.112828099	494	51373	FALSE	FALSE
364.5	Corneal dystrophy	sense organs	-0.148148104	0.093698635	0.862303394	0.113852263	135	60466	FALSE	FALSE
710.11	Acute osteomyelitis	musculoskeletal	-0.099910272	0.06335781	0.904918611	0.114813664	290	54964	FALSE	FALSE
800.1	Fracture of neck of femur	injuries & poisonings	0.068075894	0.043184114	1.070446546	0.114931212	642	54954	FALSE	FALSE
531.2	Gastric ulcer	digestive	0.105086284	0.066674279	1.110806451	0.114999465	263	62972	FALSE	FALSE
117.4	Aspergillosis	infectious diseases	-0.164726597	0.105044856	0.848125553	0.116845005	106	57496	FALSE	FALSE
427.61	Supraventricular premature beats	circulatory system	0.137648015	0.088007929	1.147571551	0.117807926	152	42223	FALSE	FALSE
433.12	Cerebral atherosclerosis	circulatory system	-0.106878318	0.068394745	0.898635014	0.118130574	253	56031	FALSE	FALSE
272.13	Mixed hyperlipidemia	endocrine/metabolic	-0.02193596	0.014054725	0.978302883	0.118581932	8402	43267	FALSE	FALSE
523.3	Periodontitis (acute or chronic)	digestive	0.121564909	0.077932135	1.129262662	0.118787848	195	61056	FALSE	FALSE
724.8	Other symptoms referable to back	musculoskeletal	-0.117207057	0.075228377	0.889401017	0.11922932	207	53332	FALSE	FALSE
476	Allergic rhinitis	respiratory	0.024065994	0.015478801	1.024357918	0.120000572	5491	46830	FALSE	FALSE
611.1	Abnormal mammogram	genitourinary	-0.050549154	0.032708392	0.950707197	0.122237681	1141	59811	FALSE	FALSE
694.2	Other dyschromia	dermatologic	-0.05875582	0.038061136	0.942936988	0.122655649	827	56932	FALSE	FALSE
585.31	Renal dialysis	genitourinary	-0.059184023	0.038350958	0.942533305	0.122777043	804	50252	FALSE	FALSE
250.23	Type 2 diabetes with ophthalmic manifestations	endocrine/metabolic	-0.069195448	0.044841138	0.933144281	0.122800635	593	51282	FALSE	FALSE
433.31	Transient cerebral ischemia	circulatory system	0.038522052	0.02498888	1.039273646	0.123178666	1997	56031	FALSE	FALSE
274	Gout and other crystal arthropathies	endocrine/metabolic	-0.038772325	0.025214788	0.961969701	0.124126405	1968	62995	FALSE	FALSE
724	Other and unspecified disorders of back	musculoskeletal	-0.062021952	0.040402973	0.939862255	0.124763233	728	53332	FALSE	FALSE
506	Empyema and pneumothorax	respiratory	-0.036941589	0.024120619	0.963732426	0.125637052	2127	46540	FALSE	FALSE
369.5	Conjunctivitis, infectious	sense organs	0.084575151	0.055231608	1.088254625	0.125699787	386	57752	FALSE	FALSE
728	Disorders of muscle, ligament, and fascia	musculoskeletal	0.123818177	0.081373013	1.131810063	0.128106255	177	51199	FALSE	FALSE
871.1	Open wound of hand except finger(s)	injuries & poisonings	0.118492791	0.078147869	1.125798759	0.12945264	193	59016	FALSE	FALSE
245.2	Chronic thyroiditis	endocrine/metabolic	-0.069414924	0.045788546	0.932939501	0.129522181	564	53335	FALSE	FALSE
292.2	Mild cognitive impairment	mental disorders	0.082115599	0.054383679	1.085581295	0.131061046	403	53490	FALSE	FALSE
472	Chronic pharyngitis and nasopharyngitis	respiratory	0.042717909	0.028357456	1.043643451	0.131962377	1508	46830	FALSE	FALSE
274.1	Gout	endocrine/metabolic	-0.038601152	0.025719665	0.962134378	0.133396442	1887	62995	FALSE	FALSE
327.5	Parasomnia	neurological	0.145630032	0.097347278	1.156768142	0.13465766	124	51076	FALSE	FALSE
635.3	Placenta previa and abruptio placenta	pregnancy complications	0.16159184	0.108061561	1.1753804	0.134818332	102	63544	FALSE	FALSE
287.32	Secondary thrombocytopenia	hematopoietic	0.069095785	0.046231776	1.071538841	0.135031451	550	52020	FALSE	FALSE
442.8	Aneurysm of other specified artery	circulatory system	0.143285253	0.095892518	1.154058954	0.135116125	127	54944	FALSE	FALSE
593	Hematuria	genitourinary	0.034221655	0.022905628	1.034813953	0.135168235	2369	49739	FALSE	FALSE
350.6	Disturbances of sensation of smell and taste	neurological	0.145072035	0.097706793	1.156122848	0.137604979	124	58519	FALSE	FALSE
401.21	Hypertensive heart disease	circulatory system	0.035135937	0.023687871	1.035760498	0.137997875	2699	35355	FALSE	FALSE
361	Retinal detachments and defects	sense organs	-0.087830326	0.059340615	0.915916271	0.138845291	338	60466	FALSE	FALSE
559	Ileostomy status	digestive	-0.075439727	0.051107096	0.927335622	0.139914197	451	45757	FALSE	FALSE
599.2	Retention of urine	genitourinary	0.038982888	0.026446623	1.039752692	0.140475834	1777	49505	FALSE	FALSE
574.3	Cholecystitis without cholelithiasis	digestive	0.082505154	0.056075688	1.08600427	0.14120521	375	60489	FALSE	FALSE
694	Dyschromia and Vitiligo	dermatologic	-0.053864601	0.036856538	0.947560397	0.143887418	883	56932	FALSE	FALSE
765	Cervical radiculitis	symptoms	0.053246305	0.036445415	1.054689388	0.144018809	896	59028	FALSE	FALSE
560.3	Peritoneal or intestinal adhesions	digestive	0.12073258	0.082748211	1.128323136	0.144555331	172	45757	FALSE	FALSE
54	Herpes simplex	infectious diseases	0.076751265	0.052728186	1.079773466	0.145502608	423	54271	FALSE	FALSE
636.3	Hemorrhage in early pregnancy	pregnancy complications	0.089657198	0.06162368	1.093799263	0.145692879	318	63544	FALSE	FALSE
153.2	Colon cancer	neoplasms	0.04296846	0.02956762	1.04390497	0.146160764	1378	54732	FALSE	FALSE
369	Infection of the eye	sense organs	0.065426404	0.045143248	1.067614163	0.147251994	579	57752	FALSE	FALSE
531.1	Hemorrhage from gastrointestinal ulcer	digestive	0.135241195	0.093439932	1.144812874	0.147796198	134	62972	FALSE	FALSE
458	Hypotension	circulatory system	0.024539005	0.016972106	1.024842564	0.148221171	4519	54545	FALSE	FALSE
286.5	Hemorrhagic disorder due to intrinsic circulating anticoagulants	hematopoietic	0.106330596	0.073832859	1.112189501	0.149824183	215	52020	FALSE	FALSE
535.6	Duodenitis	digestive	0.115735049	0.080519131	1.122698373	0.150615479	181	57310	FALSE	FALSE
741.2	Stiffness of joint	musculoskeletal	0.044017852	0.03068699	1.045001011	0.151454119	1276	55841	FALSE	FALSE
250.3	Insulin pump user	endocrine/metabolic	-0.030390194	0.021201134	0.970066946	0.151736975	2775	51282	FALSE	FALSE
427.3	Other specified cardiac dysrhythmias	circulatory system	0.029777524	0.02080375	1.030225308	0.152328869	2950	42223	FALSE	FALSE
433.6	Acute, but ill-defined cerebrovascular disease	circulatory system	0.063543217	0.044573744	1.065605538	0.153991041	600	56031	FALSE	FALSE
345.12	Partial epilepsy	neurological	0.050023719	0.0351498	1.051296032	0.154690361	977	51373	FALSE	FALSE
276.13	Hyperpotassemia	endocrine/metabolic	-0.030612145	0.021612086	0.969851662	0.156647785	2722	44115	FALSE	FALSE
245.21	Chronic lymphocytic thyroiditis	endocrine/metabolic	-0.065083309	0.045986222	0.9369894	0.156986864	559	53335	FALSE	FALSE
735.3	Hallux valgus (Bunion)	musculoskeletal	0.074920952	0.053140539	1.07779895	0.158579739	419	57960	FALSE	FALSE
8	Intestinal infection	infectious diseases	0.047981022	0.034190559	1.049150745	0.160515099	1017	63468	FALSE	FALSE
723	Other disorders of cervical region	musculoskeletal	0.065228664	0.046546581	1.067403074	0.161105503	545	53332	FALSE	FALSE
112	Candidiasis	infectious diseases	0.038284699	0.027360866	1.039027001	0.161737944	1600	57496	FALSE	FALSE
271.3	Intestinal disaccharidase deficiencies and disaccharide malabsorption	endocrine/metabolic	0.140815504	0.100649589	1.151212235	0.161792935	116	65783	FALSE	FALSE
627.3	Postmenopausal atrophic vaginitis	genitourinary	-0.05284848	0.037796836	0.948523722	0.162045519	853	55552	FALSE	FALSE
374.1	Ectropion or entropion	sense organs	0.133911842	0.096052492	1.143292025	0.163271492	128	57752	FALSE	FALSE
465.4	Acute laryngitis and tracheitis	respiratory	0.109231105	0.078384347	1.1154201	0.163458939	191	49593	FALSE	FALSE
636	Early or threatened labor; hemorrhage in early pregnancy	pregnancy complications	0.047118461	0.033869345	1.048246178	0.164169908	1094	63544	FALSE	FALSE
371.3	Inflammation of eyelids	sense organs	0.063337492	0.045536538	1.065386338	0.164250955	580	57752	FALSE	FALSE
365.1	Open-angle glaucoma	sense organs	0.048528307	0.034938964	1.049725086	0.164849405	1003	60466	FALSE	FALSE
588.1	Renal osteodystrophy	genitourinary	-0.051834329	0.037393665	0.949486157	0.165692131	852	50252	FALSE	FALSE
361.1	Retinal detachment with retinal defect	sense organs	-0.107274299	0.077470513	0.898279242	0.166140746	198	60466	FALSE	FALSE
531.4	Peptic ulcer, site unspecified	digestive	0.098260101	0.07150332	1.103249705	0.169378564	230	62972	FALSE	FALSE
751.1	Congenital anomalies of genital organs	congenital anomalies	0.084080421	0.06119192	1.087716366	0.16942787	327	62478	FALSE	FALSE
654.1	Abnormality of organs and soft tissues of pelvis complicating pregnancy, childbirth, or the puerperium	pregnancy complications	0.125151074	0.091154267	1.133319656	0.169765081	144	64832	FALSE	FALSE
272	Disorders of lipoid metabolism	endocrine/metabolic	-0.015138985	0.011094756	0.984975033	0.172404836	17007	43267	FALSE	FALSE
612	Breast conditions, congenital or relating to hormones	genitourinary	0.079923828	0.058776156	1.083204555	0.173893162	340	59811	FALSE	FALSE
440.2	Atherosclerosis of the extremities	circulatory system	-0.052932959	0.038940228	0.948443595	0.174039289	790	54944	FALSE	FALSE
327.3	Sleep apnea	neurological	0.021736235	0.015995275	1.021974188	0.174173197	5080	51076	FALSE	FALSE
226	Benign neoplasm of thyroid glands	neoplasms	-0.126569796	0.093296591	0.881112649	0.174895935	134	64240	FALSE	FALSE
8.52	Intestinal infection due to C. difficile	infectious diseases	0.056525103	0.041730085	1.058153177	0.175563907	677	63468	FALSE	FALSE
454.11	Varicose veins of lower extremity, symptomtic	circulatory system	0.083994116	0.062264968	1.087622494	0.177343806	304	51170	FALSE	FALSE
272.1	Hyperlipidemia	endocrine/metabolic	-0.014968886	0.011098089	0.98514259	0.177407471	16995	43267	FALSE	FALSE
274.11	Gouty arthropathy	endocrine/metabolic	-0.063110334	0.046923306	0.938839882	0.178635641	543	62995	FALSE	FALSE
575.2	Obstruction of bile duct	digestive	-0.068432481	0.050973891	0.933856511	0.179433722	453	60489	FALSE	FALSE
292.11	Aphasia	mental disorders	0.071077996	0.053179488	1.073664964	0.181363726	418	53490	FALSE	FALSE
244.2	Acquired hypothyroidism	endocrine/metabolic	-0.05781671	0.043272389	0.943822925	0.181513032	632	53335	FALSE	FALSE
288.2	Elevated white blood cell count	hematopoietic	-0.02521495	0.018968477	0.975100292	0.18374636	3500	49819	FALSE	FALSE
455	Hemorrhoids	circulatory system	0.044526666	0.033576278	1.045532857	0.184795094	1065	51170	FALSE	FALSE
501	Pneumonitis due to inhalation of food or vomitus	respiratory	0.05235737	0.039537695	1.053752254	0.185423587	763	46540	FALSE	FALSE
599.6	Oliguria and anuria	genitourinary	0.104135414	0.078825517	1.10975072	0.186472153	189	49505	FALSE	FALSE
228.1	Hemangioma of skin and subcutaneous tissue	neoplasms	-0.073043839	0.055325961	0.929560078	0.186753141	385	64202	FALSE	FALSE
241.1	Nontoxic uninodular goiter	endocrine/metabolic	0.050975028	0.038779582	1.052296614	0.18868435	796	53335	FALSE	FALSE
286.2	Encounter for long-term (current) use of anticoagulants	hematopoietic	0.022891819	0.017438286	1.023155848	0.189272808	4376	52020	FALSE	FALSE
271	Disorders of carbohydrate transport and metabolism	endocrine/metabolic	0.113064973	0.086352001	1.119704681	0.190415896	158	65783	FALSE	FALSE
710.19	Unspecified osteomyelitis	musculoskeletal	-0.053899423	0.041221077	0.947527402	0.191019369	691	54964	FALSE	FALSE
512	Other symptoms of respiratory system	respiratory	-0.013285814	0.010164364	0.986802053	0.191179622	18244	35293	FALSE	FALSE
279.11	Deficiency of humoral immunity	endocrine/metabolic	0.098829024	0.075837788	1.103877547	0.192519009	204	61342	FALSE	FALSE
737.3	Kyphoscoliosis and scoliosis	musculoskeletal	0.046930379	0.036060375	1.048049041	0.193108222	915	57960	FALSE	FALSE
394.7	Disease of tricuspid valve	circulatory system	-0.047822673	0.036749486	0.953302818	0.193150508	878	54334	FALSE	FALSE
571.81	Portal hypertension	digestive	0.045663218	0.035165036	1.046721835	0.19410172	965	53431	FALSE	FALSE
509.3	Pulmonary insufficiency or respiratory failure following trauma and surgery	respiratory	0.035352024	0.027225177	1.035984336	0.194113923	1641	46540	FALSE	FALSE
480.1	Bacterial pneumonia	respiratory	0.03863599	0.029806033	1.039392066	0.194890294	1354	51312	FALSE	FALSE
690	Erythematosquamous dermatosis	dermatologic	-0.062582906	0.048345722	0.939335183	0.195497277	510	56932	FALSE	FALSE
323.8	Encephalitis, non-infectious	neurological	-0.132140139	0.10212015	0.876218194	0.1956767	113	65094	FALSE	FALSE
748	Anomalies of respiratory system, congenital	congenital anomalies	0.08882338	0.068656203	1.092887614	0.195754716	257	65060	FALSE	FALSE
292.6	Hallucinations	mental disorders	0.113637589	0.087845093	1.120346026	0.195798991	151	53490	FALSE	FALSE
394.2	Mitral valve disease	circulatory system	0.089079861	0.069127567	1.093167955	0.197526725	246	54334	FALSE	FALSE
442	Other aneurysm	circulatory system	0.0387906	0.030155353	1.039552778	0.198317921	1356	54944	FALSE	FALSE
433.8	Late effects of cerebrovascular disease	circulatory system	0.046389453	0.036098049	1.047482276	0.19875879	918	56031	FALSE	FALSE
525.1	Loss of teeth or edentulism	digestive	0.103057361	0.080360553	1.108554995	0.199689326	184	61056	FALSE	FALSE
386.2	Peripheral or central vertigo	sense organs	0.058362348	0.045540714	1.060099051	0.200003278	575	56870	FALSE	FALSE
577	Diseases of pancreas	digestive	0.038800957	0.030353571	1.039563546	0.201143815	1295	63935	FALSE	FALSE
601	Inflammatory diseases of prostate	genitourinary	0.067349753	0.052756623	1.069669533	0.201739162	439	59343	FALSE	FALSE
372	Disorders of conjunctiva	sense organs	-0.109683628	0.085989833	0.896117597	0.202117532	159	57752	FALSE	FALSE
636.2	Early onset of delivery	pregnancy complications	0.07356928	0.057811569	1.076343103	0.203170595	359	63544	FALSE	FALSE
278.4	Abnormal weight gain	endocrine/metabolic	0.040379614	0.031744276	1.041205956	0.203363103	1180	51149	FALSE	FALSE
389.2	Conductive hearing loss	sense organs	0.05693752	0.04477445	1.058589668	0.203496786	594	58676	FALSE	FALSE
278	Overweight, obesity and other hyperalimentation	endocrine/metabolic	0.017807869	0.014018961	1.017967375	0.203988368	6837	51149	FALSE	FALSE
626.12	Excessive or frequent menstruation	genitourinary	-0.047156105	0.037170101	0.953938471	0.20456346	864	55552	FALSE	FALSE
618.5	Prolapse of vaginal vault after hysterectomy	genitourinary	-0.08771912	0.069179304	0.916018132	0.20479918	245	64999	FALSE	FALSE
351	Other peripheral nerve disorders	neurological	0.027750614	0.021892249	1.028139249	0.204940857	2560	57822	FALSE	FALSE
626.13	Irregular menstrual cycle	genitourinary	0.049597555	0.0391747	1.050848103	0.205491283	787	55552	FALSE	FALSE
451	Phlebitis and thrombophlebitis	circulatory system	0.077287321	0.061276339	1.08035244	0.207203867	311	51170	FALSE	FALSE
580.4	Renal sclerosis, NOS	genitourinary	0.115009342	0.091186641	1.121883918	0.207218038	140	50252	FALSE	FALSE
290.2	Delirium due to conditions classified elsewhere	mental disorders	0.057899015	0.045921204	1.059607986	0.207368663	562	53490	FALSE	FALSE
561	Symptoms involving digestive system	digestive	-0.028496411	0.022616385	0.971905782	0.207673099	2414	45757	FALSE	FALSE
727.6	Rupture of tendon, nontraumatic	musculoskeletal	0.059065258	0.046921762	1.060844467	0.208101477	537	51199	FALSE	FALSE
214.1	Lipoma of skin and subcutaneous tissue	neoplasms	0.085919688	0.068280196	1.089718808	0.208268895	253	64625	FALSE	FALSE
452.2	Deep vein thrombosis [DVT]	circulatory system	0.035374622	0.028115636	1.036007747	0.208325502	1523	51170	FALSE	FALSE
246	Other disorders of thyroid	endocrine/metabolic	-0.069275252	0.055166932	0.933069816	0.209210723	388	53335	FALSE	FALSE
433.3	Cerebral ischemia	circulatory system	0.030506955	0.024333026	1.03097706	0.209941509	2113	56031	FALSE	FALSE
214	Lipoma	neoplasms	0.074063296	0.059098487	1.076874965	0.210126333	338	64625	FALSE	FALSE
721.2	Spondylosis with myelopathy	musculoskeletal	0.070519866	0.056299913	1.073065886	0.210360406	373	53332	FALSE	FALSE
706.8	Other specified diseases of sebaceous glands	dermatologic	-0.094080441	0.075199808	0.910209541	0.210907886	211	59929	FALSE	FALSE
401.3	Other hypertensive complications	circulatory system	0.03825817	0.030651146	1.038999437	0.211964871	1337	35355	FALSE	FALSE
535.8	Other specified gastritis	digestive	0.069898908	0.056075321	1.072399765	0.212574216	376	57310	FALSE	FALSE
331.1	Hydrocephalus	neurological	0.051526028	0.041546019	1.05287659	0.214895599	689	51373	FALSE	FALSE
291.4	Specific nonpsychotic mental disorders due to brain damage	mental disorders	0.085559337	0.069070917	1.089326197	0.215450222	246	53490	FALSE	FALSE
605	Erectile dysfunction [ED]	genitourinary	0.036135437	0.029220742	1.036796257	0.216222064	1541	58367	FALSE	FALSE
514.2	Solitary pulmonary nodule	respiratory	-0.039101066	0.031652825	0.961653513	0.216714973	1192	60436	FALSE	FALSE
505	Other pulmonary inflamation or edema	respiratory	0.067728451	0.054948002	1.070074691	0.217728141	390	46540	FALSE	FALSE
281	Other deficiency anemia	hematopoietic	0.043630617	0.035475763	1.044596428	0.218745362	960	43916	FALSE	FALSE
395.4	Nonrheumatic pulmonary valve disorders	circulatory system	-0.09090524	0.074234876	0.913104232	0.220740131	213	54334	FALSE	FALSE
737	Curvature of spine	musculoskeletal	0.041818343	0.034217476	1.042705047	0.221656924	1017	57960	FALSE	FALSE
241	Nontoxic nodular goiter	endocrine/metabolic	0.033112452	0.027096394	1.033666771	0.221698428	1681	53335	FALSE	FALSE
496.1	Emphysema	respiratory	-0.039890694	0.03264842	0.960894465	0.221773376	1133	52414	FALSE	FALSE
200	Myeloproliferative disease	neoplasms	0.043745	0.035843739	1.044715918	0.222299533	932	63328	FALSE	FALSE
818	Intracranial hemorrhage (injury)	injuries & poisonings	0.073324895	0.060288896	1.076080094	0.223899018	324	63822	FALSE	FALSE
840.3	Joint/ligament sprain	injuries & poisonings	-0.058323664	0.047969213	0.943344571	0.224039716	515	58409	FALSE	FALSE
599	Other symptoms/disorders or the urinary system	genitourinary	0.017930695	0.014760575	1.018092415	0.224454062	6250	49505	FALSE	FALSE
418	Nonspecific chest pain	circulatory system	0.013674555	0.011257319	1.01376848	0.22447072	12906	44154	FALSE	FALSE
191	Malignant and unknown neoplasms of brain and nervous system	neoplasms	-0.04703276	0.038769049	0.954056142	0.225071611	787	63942	FALSE	FALSE
479	Other upper respiratory disease	respiratory	0.029047287	0.023959381	1.029473274	0.225376333	2133	46830	FALSE	FALSE
184.1	Malignant neoplasm of ovary and other uterine adnexa	neoplasms	-0.060467757	0.049877002	0.94132412	0.225383236	477	60114	FALSE	FALSE
278.11	Morbid obesity	endocrine/metabolic	0.025711002	0.021214591	1.026044381	0.225531918	2754	51149	FALSE	FALSE
690.1	Seborrheic dermatitis	dermatologic	-0.058763619	0.048487621	0.942929634	0.225539046	507	56932	FALSE	FALSE
958.2	Traumatic and surgical subcutaneous emphysema	injuries & poisonings	0.091317944	0.07548692	1.095617295	0.226386828	206	64754	FALSE	FALSE
260	Protein-calorie malnutrition	endocrine/metabolic	0.021409357	0.017726883	1.021640181	0.227149658	4069	48010	FALSE	FALSE
642	Hypertension complicating pregnancy, childbirth, and the puerperium	pregnancy complications	0.056652196	0.047037238	1.05828767	0.228430527	539	65461	FALSE	FALSE
275.3	Disorders of magnesium metabolism	endocrine/metabolic	-0.035274933	0.029301736	0.965339976	0.228647063	1391	59116	FALSE	FALSE
286.1	Congenital coagulation defects	hematopoietic	-0.089591806	0.074479506	0.914304323	0.229012901	212	52020	FALSE	FALSE
597.1	Urethral stricture (not specified as infectious)	genitourinary	-0.09410938	0.078250168	0.910183201	0.229102805	193	59800	FALSE	FALSE
751.12	Congenital anomalies of male genital organs	congenital anomalies	0.085837832	0.071582197	1.089629611	0.230469408	244	62478	FALSE	FALSE
502	Postinflammatory pulmonary fibrosis	respiratory	-0.051516146	0.043016349	0.949788314	0.23107489	645	46540	FALSE	FALSE
110.13	Dermatophytosis of the body	infectious diseases	-0.106807734	0.089218634	0.898698446	0.231249639	147	57496	FALSE	FALSE
560.1	Paralytic ileus	digestive	0.042640914	0.035628043	1.043563099	0.231370591	943	45757	FALSE	FALSE
224	Benign neoplasm of eye	neoplasms	-0.095870685	0.080347061	0.908581502	0.232788268	182	63942	FALSE	FALSE
41.1	Staphylococcus infections	infectious diseases	0.028928829	0.024312587	1.029351332	0.234097296	2044	55465	FALSE	FALSE
588	Disorders resulting from impaired renal function	genitourinary	-0.039833612	0.033498887	0.960949316	0.234399319	1065	50252	FALSE	FALSE
722.6	Degeneration of intervertebral disc	musculoskeletal	0.024651426	0.020757526	1.024957784	0.234995067	2959	53332	FALSE	FALSE
647.1	Infections of genitourinary tract during pregnancy	pregnancy complications	-0.109436119	0.092456524	0.896339422	0.236551838	139	65493	FALSE	FALSE
593.2	Microscopic hematuria	genitourinary	0.063409947	0.053607665	1.065463533	0.236867715	413	49739	FALSE	FALSE
514	Abnormal findings examination of lungs	respiratory	-0.026881283	0.02276794	0.973476803	0.237736315	2349	60436	FALSE	FALSE
395.3	Nonrheumatic tricuspid valve disorders	circulatory system	-0.058037101	0.049188499	0.943614937	0.238043292	488	54334	FALSE	FALSE
370.1	Corneal ulcer	sense organs	-0.111855258	0.094880826	0.894173672	0.23843694	130	57752	FALSE	FALSE
512.7	Shortness of breath	respiratory	-0.014882436	0.012625907	0.98522776	0.238508857	10508	35293	FALSE	FALSE
362.21	Macular degeneration, dry	sense organs	0.084204112	0.071460843	1.087850915	0.238666983	236	60004	FALSE	FALSE
500	Lung disease due to external agents	respiratory	-0.110521999	0.093861515	0.895366633	0.238995721	134	46540	FALSE	FALSE
381.9	Otorrhea	sense organs	0.086311318	0.073331438	1.090145658	0.239194335	218	58074	FALSE	FALSE
150	Cancer of esophagus	neoplasms	-0.063453194	0.053967299	0.938518047	0.239686338	408	58220	FALSE	FALSE
378.1	Strabismus (not specified as paralytic)	sense organs	0.059299092	0.050469246	1.061092558	0.240012727	473	57771	FALSE	FALSE
190	Cancer of eye	neoplasms	-0.125678016	0.106976855	0.881898758	0.24006873	102	63942	FALSE	FALSE
260.3	Adult failure to thrive	endocrine/metabolic	0.043277158	0.036869154	1.044227271	0.240473573	884	48010	FALSE	FALSE
357	Inflammatory and toxic neuropathy	neurological	0.037528997	0.03199935	1.038242103	0.240874021	1171	59577	FALSE	FALSE
750	Digestive congenital anomalies	congenital anomalies	0.06454152	0.055053213	1.066669866	0.241057395	397	62478	FALSE	FALSE
174	Breast cancer	neoplasms	-0.026405992	0.022534541	0.973939598	0.241277063	2560	59041	FALSE	FALSE
117.1	Histoplasmosis	infectious diseases	0.103174095	0.088150941	1.108684409	0.241829841	151	57496	FALSE	FALSE
850	Hemorrhage or hematoma complicating a procedure	injuries & poisonings	-0.047162109	0.040309679	0.953932744	0.242003118	728	56963	FALSE	FALSE
710.1	Osteomyelitis	musculoskeletal	-0.04124562	0.035270195	0.959593405	0.242235039	950	54964	FALSE	FALSE
252.1	Hyperparathyroidism	endocrine/metabolic	0.051573241	0.044156052	1.052926301	0.242816152	606	57443	FALSE	FALSE
527.2	Sialoadenitis	digestive	-0.11814902	0.101583503	0.888563629	0.244799921	113	62042	FALSE	FALSE
153	Colorectal cancer	neoplasms	0.030016101	0.025812643	1.030471125	0.244892426	1828	54732	FALSE	FALSE
117	Mycoses	infectious diseases	0.053164267	0.04572969	1.054602867	0.245001339	563	57496	FALSE	FALSE
727.4	Ganglion and cyst of synovium, tendon, and bursa	musculoskeletal	0.067545849	0.058114958	1.069879311	0.245121779	349	51199	FALSE	FALSE
698	Pruritus and related conditions	dermatologic	-0.049840326	0.042949653	0.951381323	0.245871319	641	63984	FALSE	FALSE
366.2	Senile cataract	sense organs	-0.021389967	0.018492843	0.978837176	0.247410522	3921	59476	FALSE	FALSE
477	Epistaxis or throat hemorrhage	respiratory	0.049418566	0.042852648	1.050660029	0.248819762	647	46830	FALSE	FALSE
594.2	Calculus of lower urinary tract	genitourinary	-0.112204054	0.09743724	0.893861843	0.24950519	124	60533	FALSE	FALSE
994	Sepsis and SIRS	injuries & poisonings	0.02115251	0.018465263	1.02137781	0.251989733	3671	60313	FALSE	FALSE
470	Septal Deviations/Turbinate Hypertrophy	respiratory	0.031505603	0.027542172	1.032007157	0.25266342	1604	46830	FALSE	FALSE
742.9	Other derangement of joint	musculoskeletal	0.052182315	0.045753321	1.053567806	0.25407211	568	55841	FALSE	FALSE
352.2	Facial nerve disorders [CN7]	neurological	-0.084731684	0.074303667	0.918758769	0.254143332	212	57822	FALSE	FALSE
199	Neoplasm of uncertain behavior	neoplasms	-0.02821901	0.024751137	0.972175428	0.254240628	1995	49768	FALSE	FALSE
743.21	Pathologic fracture of vertebrae	musculoskeletal	0.079431508	0.069939654	1.082671403	0.256075897	240	55283	FALSE	FALSE
657	Infections specific to the perinatal period	pregnancy complications	0.12168391	0.107651896	1.129397054	0.258330379	111	65930	FALSE	FALSE
532	Dysphagia	digestive	0.018902528	0.016725949	1.019082312	0.258420651	4665	42041	FALSE	FALSE
656	Other perinatal conditions of fetus or newborn	pregnancy complications	0.046812939	0.041428751	1.047925964	0.258491984	903	64736	FALSE	FALSE
568	Other disorders of peritoneum	digestive	0.04858575	0.043020053	1.049785388	0.258739885	637	55284	FALSE	FALSE
743.12	Senile osteoporosis	musculoskeletal	0.043014574	0.038158129	1.043953109	0.259627682	862	55283	FALSE	FALSE
800.3	Fracture of tibia and fibula	injuries & poisonings	-0.049311478	0.043897599	0.951884592	0.261297474	612	54954	FALSE	FALSE
519.8	Other diseases of respiratory system, NEC	respiratory	0.075851052	0.067569663	1.078801877	0.261624095	257	59599	FALSE	FALSE
743.22	Pathologic fracture of femur	musculoskeletal	0.111113414	0.099025707	1.117521643	0.261834227	120	55283	FALSE	FALSE
349	Other and unspecified disorders of the nervous system	neurological	0.06381203	0.05688022	1.065892024	0.261919083	363	51373	FALSE	FALSE
165	Cancer within the respiratory system	neoplasms	-0.02601286	0.023208834	0.97432256	0.26236569	2293	63036	FALSE	FALSE
575.8	Other disorders of biliary tract	digestive	-0.048531033	0.043458421	0.952627776	0.264112637	624	60489	FALSE	FALSE
781.2	Abnormal posture	symptoms	-0.059874216	0.053648165	0.941883	0.264399278	411	63585	FALSE	FALSE
550.1	Inguinal hernia	digestive	0.041847336	0.037526346	1.042735278	0.264788078	866	58238	FALSE	FALSE
242	Thyrotoxicosis with or without goiter	endocrine/metabolic	-0.043453761	0.039022636	0.957476826	0.265471133	781	53335	FALSE	FALSE
362.26	Macular puckering of retina	sense organs	-0.067021965	0.060232424	0.93517466	0.265827688	331	60004	FALSE	FALSE
527	Diseases of the salivary glands	digestive	0.05114788	0.046017877	1.052478522	0.266362453	557	62042	FALSE	FALSE
722	Intervertebral disc disorders	musculoskeletal	0.020294715	0.018337318	1.020502053	0.26840467	3844	53332	FALSE	FALSE
819	Skull and face fracture and other intercranial injury	injuries & poisonings	0.0443635	0.04030201	1.045362275	0.270994	732	63822	FALSE	FALSE
772	Symptoms of the muscles	symptoms	-0.066215173	0.06026267	0.935929456	0.271865806	324	58212	FALSE	FALSE
577.1	Acute pancreatitis	digestive	0.049694024	0.045299104	1.050949481	0.272632641	574	63935	FALSE	FALSE
288	Diseases of white blood cells	hematopoietic	-0.018999849	0.017495182	0.98117951	0.277476918	4163	49819	FALSE	FALSE
752.1	Neural tube defects	congenital anomalies	0.08542273	0.078747869	1.089177397	0.278026889	189	64707	FALSE	FALSE
614.1	Pelvic peritoneal adhesions, female (postoperative) (postinfection)	genitourinary	-0.109312043	0.100850794	0.896450643	0.278409724	116	62378	FALSE	FALSE
782.3	Edema	symptoms	0.017303692	0.01598406	1.017454268	0.279004086	5153	55035	FALSE	FALSE
365	Glaucoma	sense organs	0.031273195	0.028922815	1.031767339	0.279579752	1474	60466	FALSE	FALSE
53.1	Herpes zoster with nervous system complications	infectious diseases	-0.106683235	0.098799519	0.898810339	0.28023344	120	54271	FALSE	FALSE
740.12	Osteoarthrosis, localized, secondary	musculoskeletal	-0.109737077	0.101837448	0.896069702	0.281225267	111	52148	FALSE	FALSE
165.1	Cancer of bronchus; lung	neoplasms	-0.025085051	0.023316036	0.975226965	0.281984876	2272	63036	FALSE	FALSE
550.5	Ventral hernia	digestive	0.047565755	0.044246621	1.048715157	0.282368278	602	58238	FALSE	FALSE
204.11	Lymphoid leukemia, acute	neoplasms	0.092244519	0.085808834	1.096632937	0.282374609	159	63328	FALSE	FALSE
257.1	Testicular hypofunction	endocrine/metabolic	0.040860946	0.038224239	1.041707242	0.285078697	830	57443	FALSE	FALSE
571.8	Liver abscess and sequelae of chronic liver disease	digestive	0.031150352	0.029145196	1.031640602	0.28516031	1416	53431	FALSE	FALSE
378	Strabismus and other disorders of binocular eye movements	sense organs	0.044658754	0.041819182	1.045670968	0.285565095	688	57771	FALSE	FALSE
343	Infantile cerebral palsy	neurological	-0.056676331	0.053160729	0.944899855	0.286364175	430	51373	FALSE	FALSE
327.32	Obstructive sleep apnea	neurological	0.017901314	0.016811546	1.018062503	0.286956212	4553	51076	FALSE	FALSE
594.3	Calculus of ureter	genitourinary	-0.044126372	0.041646164	0.956833032	0.28934741	683	60533	FALSE	FALSE
428.2	Heart failure NOS	circulatory system	0.02773372	0.026259486	1.02812188	0.290903791	1786	54175	FALSE	FALSE
415	Pulmonary heart disease	circulatory system	-0.020624294	0.019532821	0.979586932	0.291023543	3284	54493	FALSE	FALSE
686	Other local infections of skin and subcutaneous tissue	dermatologic	0.040269475	0.038196819	1.041091284	0.291762741	810	55482	FALSE	FALSE
425.11	Hypertrophic obstructive cardiomyopathy	circulatory system	-0.081119901	0.077178658	0.922083126	0.293228053	196	60258	FALSE	FALSE
580.3	Nephritis and nephropathy without mention of glomerulonephritis	genitourinary	-0.048042161	0.045779108	0.953093603	0.293978332	560	50252	FALSE	FALSE
425.12	Other hypertrophic cardiomyopathy	circulatory system	-0.100472359	0.095923222	0.904410111	0.294903715	127	60258	FALSE	FALSE
496.3	Bronchiectasis	respiratory	0.054365486	0.05210443	1.055870437	0.296765531	433	52414	FALSE	FALSE
949	Allergies, other	injuries & poisonings	0.043993562	0.042210543	1.044975627	0.297299923	657	53236	FALSE	FALSE
695.41	Cutaneous lupus erythematosus	dermatologic	-0.095286549	0.091517546	0.909112392	0.297790444	139	55596	FALSE	FALSE
202.2	Non-Hodgkins lymphoma	neoplasms	0.055378158	0.053206255	1.056940229	0.297958893	417	63328	FALSE	FALSE
751.21	Cystic kidney disease	congenital anomalies	0.058989241	0.056773744	1.060763828	0.298793913	367	62478	FALSE	FALSE
522	Diseases of pulp and periapical tissues	digestive	-0.102156227	0.098489774	0.902888486	0.2996302	120	61056	FALSE	FALSE
700	Corns and callosities	dermatologic	-0.065146575	0.062823982	0.936930123	0.29974991	299	59531	FALSE	FALSE
182	Malignant neoplasm of uterus	neoplasms	-0.054407872	0.052597595	0.947045754	0.300941035	427	59492	FALSE	FALSE
285.22	Anemia in neoplastic disease	hematopoietic	-0.026400301	0.025578428	0.97394514	0.302010528	1894	43916	FALSE	FALSE
318	Tobacco use disorder	mental disorders	0.015151404	0.014684713	1.015266768	0.30217485	6179	51688	FALSE	FALSE
961.1	Poisoning/allergy of sulfonamides	injuries & poisonings	0.045966254	0.044656756	1.047039077	0.303327623	589	51467	FALSE	FALSE
278.3	Localized adiposity	endocrine/metabolic	0.084351688	0.081954291	1.088011467	0.303360867	171	51149	FALSE	FALSE
580.31	Nephritis and nephropathy in diseases classified elsewhere	genitourinary	-0.060351839	0.058725403	0.941433243	0.304093033	339	50252	FALSE	FALSE
870	Open wounds of head; neck; and trunk	injuries & poisonings	0.035477006	0.034615302	1.036113824	0.305413322	990	59016	FALSE	FALSE
145	Cancer of mouth	neoplasms	-0.04089843	0.03998328	0.959926625	0.306360653	746	64188	FALSE	FALSE
622.1	Polyp of corpus uteri	genitourinary	-0.078483407	0.077005729	0.9245174	0.308113154	198	65096	FALSE	FALSE
967	Adverse effects of sedatives or other central nervous system depressants and anesthetics	injuries & poisonings	-0.103721779	0.101788616	0.901476072	0.30820679	112	51467	FALSE	FALSE
585	Renal failure	genitourinary	-0.013109781	0.012881713	0.986975778	0.308818271	8915	50252	FALSE	FALSE
224.1	Benign neoplasm of eye, uveal	neoplasms	-0.097332761	0.095790714	0.907254057	0.309582681	128	63942	FALSE	FALSE
276.14	Hypopotassemia	endocrine/metabolic	0.016199377	0.015966998	1.016331298	0.310318631	5206	44115	FALSE	FALSE
496.2	Chronic bronchitis	respiratory	0.032568064	0.032273232	1.033104208	0.312909666	1159	52414	FALSE	FALSE
364.1	Corneal opacity	sense organs	-0.087671028	0.087017911	0.916062186	0.313691896	155	60466	FALSE	FALSE
649	Other conditions or status of the mother complicating pregnancy, childbirth, or the puerperium	pregnancy complications	0.035070843	0.03493358	1.035693078	0.315412717	1022	63852	FALSE	FALSE
216	Benign neoplasm of skin	neoplasms	-0.025013173	0.024965398	0.975297064	0.31638531	1965	59294	FALSE	FALSE
189	Cancer of urinary organs (incl. kidney and bladder)	neoplasms	-0.027966013	0.027915525	0.972421416	0.316436052	1585	64106	FALSE	FALSE
715.1	Sacroiliitis NEC	musculoskeletal	-0.048357058	0.048304275	0.952793523	0.316781982	506	56429	FALSE	FALSE
191.1	Cancer of brain and nervous system	neoplasms	-0.043725098	0.04374607	0.957217062	0.317542568	617	63942	FALSE	FALSE
259	Other endocrine disorders	endocrine/metabolic	-0.07119299	0.071495874	0.931282147	0.31936501	229	57443	FALSE	FALSE
159.3	Malignant neoplasm of gallbladder and extrahepatic bile ducts	neoplasms	0.084202201	0.085088039	1.087848836	0.322374967	161	58220	FALSE	FALSE
323	Encephalitis	neurological	-0.085807847	0.08688025	0.917770567	0.323320885	156	65094	FALSE	FALSE
714.2	Juvenile rheumatoid arthritis	musculoskeletal	-0.06504184	0.065944575	0.937028258	0.323980675	275	56429	FALSE	FALSE
795.8	Abnormal tumor markers	symptoms	-0.095238672	0.096634955	0.909155919	0.32435352	126	66075	FALSE	FALSE
264.9	Lack of normal physiological development, unspecified	endocrine/metabolic	0.042861299	0.043498589	1.043793109	0.324452589	708	48010	FALSE	FALSE
530.15	Eosinophilic esophagitis	digestive	0.087524861	0.088837713	1.091469399	0.324515084	150	42041	FALSE	FALSE
580	Nephritis; nephrosis; renal sclerosis	genitourinary	-0.035378097	0.035998455	0.965240393	0.325722073	912	50252	FALSE	FALSE
327.41	Organic or persistent insomnia	neurological	0.063683441	0.065155583	1.065754971	0.328368328	277	51076	FALSE	FALSE
627.22	Need for Hormone replacement therapy (postmenopausal)	genitourinary	0.056246662	0.057566872	1.057858585	0.328536228	355	55552	FALSE	FALSE
729	Other disorders of soft tissues	musculoskeletal	0.043304029	0.044354836	1.04425533	0.328911321	597	51199	FALSE	FALSE
334.1	Spinocerebellar disease	neurological	-0.100100573	0.102692369	0.90474642	0.329678551	111	51373	FALSE	FALSE
260.22	Nutritional marasmus	endocrine/metabolic	0.065437788	0.067303014	1.067626316	0.330908217	259	48010	FALSE	FALSE
191.11	Cancer of brain	neoplasms	-0.044684917	0.045978058	0.956298748	0.33111283	558	63942	FALSE	FALSE
41.9	Infection with drug-resistant microorganisms	infectious diseases	0.046360643	0.047740875	1.047452099	0.331503912	513	55465	FALSE	FALSE
772.2	Spasm of muscle	symptoms	-0.029281651	0.030171567	0.971142902	0.331794918	1313	58212	FALSE	FALSE
257	Testicular dysfunction	endocrine/metabolic	0.036935985	0.038090005	1.037626595	0.332194651	836	57443	FALSE	FALSE
735	Acquired foot deformities	musculoskeletal	0.027499791	0.028365047	1.0278814	0.332297928	1489	57960	FALSE	FALSE
753	Congenital anomalies of the eye	congenital anomalies	-0.103810955	0.107161383	0.901395686	0.332677551	102	64707	FALSE	FALSE
270.38	Other specified disorders of plasma protein metabolism	endocrine/metabolic	0.075504757	0.077975612	1.078428357	0.332888345	192	62465	FALSE	FALSE
649.1	Diabetes or abnormal glucose tolerance complicating pregnancy	pregnancy complications	0.049243807	0.050964658	1.050476433	0.333926895	467	63852	FALSE	FALSE
70.2	Viral hepatitis B	infectious diseases	0.074942113	0.077617248	1.077821757	0.334277279	195	54271	FALSE	FALSE
531.3	Duodenal ulcer	digestive	0.075248647	0.078059733	1.078152197	0.335051939	192	62972	FALSE	FALSE
427.7	Tachycardia NOS	circulatory system	0.015864637	0.016476371	1.015991149	0.335611735	4855	42223	FALSE	FALSE
726.4	Calcaneal spur; Exostosis NOS	musculoskeletal	-0.086524632	0.089943786	0.917112959	0.33605681	143	51199	FALSE	FALSE
771.2	Cramp of limb	symptoms	-0.081319297	0.08481749	0.921899285	0.337681563	162	58591	FALSE	FALSE
603.1	Hydrocele	genitourinary	-0.086013324	0.089747883	0.917582005	0.337866974	147	58367	FALSE	FALSE
379.5	Disorders of iris and ciliary body	sense organs	0.089203269	0.09315974	1.093302869	0.338299686	137	57771	FALSE	FALSE
613.5	Mastodynia	genitourinary	0.047966944	0.050103972	1.049135975	0.338391571	471	62844	FALSE	FALSE
358	Myoneural disorders	neurological	-0.069620651	0.07291223	0.932747589	0.339650726	220	59577	FALSE	FALSE
289.4	Lymphadenitis	hematopoietic	-0.021927176	0.022982105	0.978311477	0.340034118	2321	49819	FALSE	FALSE
526.4	Temporomandibular joint disorders	digestive	0.071984514	0.075593234	1.074638703	0.340964455	206	61056	FALSE	FALSE
444.1	Arterial embolism and thrombosis of lower extremity artery	circulatory system	-0.077877846	0.081961495	0.925077421	0.342022825	173	54944	FALSE	FALSE
612.2	Hypertrophy of breast (Gynecomastia)	genitourinary	0.060871728	0.064153463	1.062762583	0.342699168	285	59811	FALSE	FALSE
440	Atherosclerosis	circulatory system	-0.027498247	0.02898584	0.972876388	0.342784083	1482	54944	FALSE	FALSE
528.1	Stomatitis and mucositis	digestive	0.041642314	0.04393766	1.042521517	0.343252143	610	62042	FALSE	FALSE
377.1	Optic atrophy	sense organs	-0.087359466	0.0924847	0.916347641	0.344871864	137	57771	FALSE	FALSE
358.1	Myasthenia gravis	neurological	-0.090056788	0.095492088	0.913879287	0.3456394	128	59577	FALSE	FALSE
871.2	Open wound of finger(s)	injuries & poisonings	0.075163438	0.080009818	1.078060332	0.347511204	185	59016	FALSE	FALSE
599.9	Other abnormality of urination	genitourinary	0.030073867	0.032136315	1.030530654	0.349364893	1181	49505	FALSE	FALSE
790.6	Other abnormal blood chemistry	symptoms	-0.038946799	0.041645594	0.961801877	0.349687227	681	63796	FALSE	FALSE
250.25	Diabetes type 2 with peripheral circulatory disorders	endocrine/metabolic	-0.049722788	0.053219175	0.951493154	0.350148074	420	51282	FALSE	FALSE
252	Disorders of parathyroid gland	endocrine/metabolic	0.038429426	0.041223124	1.039177386	0.35121777	695	57443	FALSE	FALSE
656.2	Respiratory conditions of fetus and newborn	pregnancy complications	0.048654329	0.052291913	1.049857383	0.352144882	552	64736	FALSE	FALSE
703.1	Ingrowing nail	dermatologic	0.049443397	0.0532606	1.050686119	0.353236574	417	61760	FALSE	FALSE
281.9	Deficiency anemias	hematopoietic	0.070887938	0.076379528	1.073460925	0.35335503	202	43916	FALSE	FALSE
755	Congenital anomalies of limbs	congenital anomalies	0.054514953	0.05879783	1.056028267	0.353843841	350	64079	FALSE	FALSE
720	Spinal stenosis	musculoskeletal	0.021246637	0.022949638	1.021473954	0.35455304	2419	53332	FALSE	FALSE
427.12	Paroxysmal ventricular tachycardia	circulatory system	-0.026292625	0.028503801	0.974050016	0.356306821	1543	42223	FALSE	FALSE
159.2	Malignant neoplasm of small intestine, including duodenum	neoplasms	-0.064274165	0.069803018	0.937747867	0.35715825	241	58220	FALSE	FALSE
740.2	Osteoarthrosis, generalized	musculoskeletal	0.024675891	0.026816441	1.02498286	0.357479921	1776	52148	FALSE	FALSE
614.3	Pelvic inflammatory disease (PID)	genitourinary	0.081368576	0.088461121	1.084770643	0.357665251	149	62378	FALSE	FALSE
705.8	Hyperhidrosis	dermatologic	-0.069276273	0.075601398	0.933068863	0.35949076	205	59929	FALSE	FALSE
579	Other symptoms involving abdomen and pelvis	digestive	0.020241621	0.02209448	1.020447872	0.359593852	2505	52973	FALSE	FALSE
198.6	Secondary malignancy of bone	neoplasms	-0.025699915	0.028096165	0.974627516	0.360342533	1540	49768	FALSE	FALSE
287.1	Spontaneous ecchymoses	hematopoietic	0.08988766	0.098429426	1.094051371	0.36112717	120	52020	FALSE	FALSE
478	Throat pain	respiratory	0.052267322	0.057355856	1.053657371	0.362147145	358	46830	FALSE	FALSE
174.11	Malignant neoplasm of female breast	neoplasms	-0.020890018	0.022966423	0.979326667	0.363039031	2457	59041	FALSE	FALSE
426	Cardiac conduction disorders	circulatory system	0.016921035	0.018620477	1.017065007	0.363491273	3941	42223	FALSE	FALSE
592	Cystitis and urethritis	genitourinary	0.038266566	0.042119397	1.03900816	0.363600405	668	49739	FALSE	FALSE
189.2	Cancer of bladder	neoplasms	-0.035864328	0.039575883	0.964771177	0.364821139	779	64106	FALSE	FALSE
197	Chemotherapy	neoplasms	-0.012862561	0.014211941	0.987219808	0.365437271	6808	49768	FALSE	FALSE
289	Other diseases of blood and blood-forming organs	hematopoietic	-0.038827271	0.043014682	0.961916846	0.366710838	641	49819	FALSE	FALSE
426.8	Other cardiac conduction disorders	circulatory system	0.079980157	0.088887664	1.083265572	0.368232462	148	42223	FALSE	FALSE
565	Anal and rectal conditions	digestive	0.025983237	0.028909932	1.026323744	0.36877782	1443	55284	FALSE	FALSE
293.1	Swelling, mass, or lump in head and neck [Space-occupying lesion, intracranial NOS]	mental disorders	0.026027549	0.029007116	1.026369224	0.369568722	1420	61851	FALSE	FALSE
263	Other nutritional deficiency	endocrine/metabolic	0.0514681	0.057365546	1.052815601	0.36961469	357	48010	FALSE	FALSE
513.8	Disorders of diaphragm	respiratory	-0.066699145	0.074419671	0.935476602	0.370115566	213	61249	FALSE	FALSE
562.1	Diverticulosis	digestive	0.020768006	0.023349035	1.020985162	0.373756521	2383	45757	FALSE	FALSE
574.1	Cholelithiasis	digestive	0.026398845	0.029727506	1.026750381	0.374525928	1356	60489	FALSE	FALSE
626.1	Irregular menstrual cycle/bleeding	genitourinary	0.022689623	0.025551607	1.02294899	0.374545056	1933	55552	FALSE	FALSE
522.5	Periapical abscess	digestive	-0.08969712	0.10105616	0.914208038	0.374757697	114	61056	FALSE	FALSE
625	Pain and other symptoms associated with female genital organs	genitourinary	0.030470894	0.034361858	1.030939883	0.375205408	1015	61699	FALSE	FALSE
204.4	Multiple myeloma	neoplasms	0.066851968	0.075799145	1.0691372	0.37779734	205	63328	FALSE	FALSE
741	Symptoms and disorders of the joints	musculoskeletal	0.016780469	0.019034582	1.016922051	0.378005069	3452	55841	FALSE	FALSE
818.1	Subdural hemorrhage (injury)	injuries & poisonings	0.072137415	0.081894084	1.074803028	0.378392328	175	63822	FALSE	FALSE
195.1	Malignant neoplasm, other	neoplasms	0.024167404	0.027460711	1.024461802	0.378820285	1607	49768	FALSE	FALSE
722.9	Other and unspecified disc disorder	musculoskeletal	-0.086934224	0.099328508	0.916737393	0.381454613	117	53332	FALSE	FALSE
766	Neuralgia, neuritis, and radiculitis NOS	symptoms	0.027309106	0.03122321	1.027685418	0.381769157	1230	59028	FALSE	FALSE
740.3	Osteoarthrosis involving more than one site, but not specified as generalized	musculoskeletal	0.091092081	0.104208596	1.095369863	0.382046308	108	52148	FALSE	FALSE
573.4	Acute and subacute necrosis of liver	digestive	-0.052684408	0.060317046	0.948679361	0.382413481	323	53431	FALSE	FALSE
480.13	MRSA pneumonia	respiratory	0.070798591	0.08114661	1.073365019	0.382947939	178	51312	FALSE	FALSE
370.31	Keratoconjunctivitis sicca	sense organs	0.047191736	0.054148689	1.048322991	0.383469588	408	57752	FALSE	FALSE
626.2	Dysmenorrhea	genitourinary	0.055870181	0.064176981	1.057460396	0.383992167	285	55552	FALSE	FALSE
656.26	Transitory tachypnea or apnea of newborn	pregnancy complications	0.074332675	0.085530668	1.077165092	0.384805408	196	64736	FALSE	FALSE
610.1	Cystic mastopathy	genitourinary	0.033485239	0.038548413	1.034052179	0.385036334	812	59811	FALSE	FALSE
429.1	Heart transplant/surgery	circulatory system	-0.036777998	0.042559992	0.963890097	0.387508321	654	54175	FALSE	FALSE
580.2	Nephrotic syndrome without mention of glomerulonephritis	genitourinary	-0.065861528	0.076393862	0.936260501	0.388615349	200	50252	FALSE	FALSE
365.11	Primary open angle glaucoma	sense organs	0.047089728	0.054659971	1.04821606	0.388961072	405	60466	FALSE	FALSE
292.1	Aphasia/speech disturbance	mental disorders	0.028641473	0.033361958	1.029055584	0.390612591	1073	53490	FALSE	FALSE
567	Peritonitis and retroperitoneal infections	digestive	-0.03091568	0.03609126	0.969557323	0.391667413	913	55284	FALSE	FALSE
149.5	Hx of malignant neoplasm of oral cavity and pharynx	neoplasms	0.041037905	0.0479416	1.041891597	0.391998996	516	64188	FALSE	FALSE
362.27	Drusen (degenerative) of retina	sense organs	0.075811447	0.088593771	1.078759151	0.39215277	151	60004	FALSE	FALSE
592.13	Chronic interstitial cystitis	genitourinary	0.070813802	0.082880938	1.073381346	0.392881199	170	49739	FALSE	FALSE
414	Other forms of chronic heart disease	circulatory system	-0.020047055	0.023479569	0.980152551	0.393211119	2286	49700	FALSE	FALSE
172.2	Other non-epithelial cancer of skin	neoplasms	-0.016870171	0.019760147	0.983271334	0.393245068	3411	56328	FALSE	FALSE
195	Cancer, suspected or other	neoplasms	0.016804142	0.01968767	1.016946125	0.393361949	3284	49768	FALSE	FALSE
380.4	Impacted cerumen	sense organs	0.027418918	0.032146115	1.027798276	0.393688942	1173	62013	FALSE	FALSE
946	Anaphylactic shock NOS	injuries & poisonings	0.067790013	0.079488584	1.070140569	0.393755235	185	53236	FALSE	FALSE
458.1	Orthostatic hypotension	circulatory system	-0.032490854	0.038135567	0.968031304	0.394223539	827	54545	FALSE	FALSE
420.21	Acute pericarditis	circulatory system	-0.081344082	0.095793741	0.921876436	0.395793026	127	60258	FALSE	FALSE
377	Disorders of optic nerve and visual pathways	sense organs	-0.042071598	0.049661538	0.95880113	0.396902245	476	57771	FALSE	FALSE
573	Other disorders of liver	digestive	-0.026490914	0.031313677	0.973856892	0.397560879	1221	53431	FALSE	FALSE
714	Rheumatoid arthritis and other inflammatory polyarthropathies	musculoskeletal	0.019722793	0.023354887	1.019918573	0.398399846	2230	56429	FALSE	FALSE
241.2	Nontoxic multinodular goiter	endocrine/metabolic	0.026942816	0.032103271	1.027309055	0.401326495	1184	53335	FALSE	FALSE
174.1	Breast cancer [female]	neoplasms	-0.019105077	0.022852737	0.981076268	0.403150261	2482	59041	FALSE	FALSE
259.4	Precocious sexual development and puberty NEC	endocrine/metabolic	0.090450622	0.108395764	1.094667453	0.404028613	103	57443	FALSE	FALSE
285.1	Acute posthemorrhagic anemia	hematopoietic	0.014560166	0.017638291	1.014666681	0.409095607	4268	43916	FALSE	FALSE
509.8	Dependence on respirator [Ventilator] or supplemental oxygen	respiratory	-0.028276383	0.034265077	0.972119652	0.40924411	1016	46540	FALSE	FALSE
341	Other demyelinating diseases of central nervous system	neurological	-0.039061167	0.047346527	0.961691883	0.409368206	526	51373	FALSE	FALSE
789	Nausea and vomiting	symptoms	0.010515964	0.012753701	1.010571451	0.409631584	8426	49356	FALSE	FALSE
189.21	Malignant neoplasm of bladder	neoplasms	-0.032698372	0.039667512	0.96783044	0.409762796	775	64106	FALSE	FALSE
172.21	Basal cell carcinoma (new)	neoplasms	-0.029482113	0.035821547	0.970948244	0.410492426	947	56328	FALSE	FALSE
382	Otalgia	sense organs	-0.034320222	0.041785081	0.966262037	0.41144631	679	58074	FALSE	FALSE
599.1	Urinary obstruction	genitourinary	-0.058822972	0.071625555	0.94287367	0.411500027	232	49505	FALSE	FALSE
702.1	Actinic keratosis	dermatologic	0.018230416	0.022243259	1.018397604	0.412448248	2646	58745	FALSE	FALSE
618.6	Vaginal enterocele, congenital or acquired	genitourinary	-0.06677661	0.081597642	0.935404138	0.41314911	175	64999	FALSE	FALSE
386.1	Meniere's disease	sense organs	0.06337828	0.077604924	1.065429794	0.414112125	194	56870	FALSE	FALSE
732	Osteochondropathies	musculoskeletal	-0.074660868	0.091500095	0.928058167	0.414520198	140	54545	FALSE	FALSE
764	Sciatica	symptoms	-0.02864341	0.035160739	0.971762923	0.415277333	969	59028	FALSE	FALSE
728.71	Contracture of palmar fascia [Dupuytren's disease]	musculoskeletal	-0.078284613	0.096245299	0.924701207	0.415996579	127	51199	FALSE	FALSE
990	Effects radiation NOS	injuries & poisonings	0.026983948	0.033207387	1.027351311	0.416453911	1086	58296	FALSE	FALSE
536.8	Dyspepsia and other specified disorders of function of stomach	digestive	0.03614783	0.044595941	1.036809106	0.417616544	593	57310	FALSE	FALSE
184	Cancer of other female genital organs	neoplasms	-0.035562333	0.044070272	0.965062577	0.419697542	613	60114	FALSE	FALSE
251	Other disorders of pancreatic internal secretion	endocrine/metabolic	-0.049556262	0.061454049	0.951651615	0.420014901	307	57443	FALSE	FALSE
592.1	Cystitis	genitourinary	0.035642336	0.044255834	1.036285138	0.420606009	605	49739	FALSE	FALSE
264.3	Delayed milestones	endocrine/metabolic	0.037734258	0.046862943	1.038455235	0.420701618	627	48010	FALSE	FALSE
781	Symptoms involving nervous and musculoskeletal systems	symptoms	0.038004863	0.047306592	1.038736284	0.421758885	528	63585	FALSE	FALSE
345.11	Generalized convulsive epilepsy	neurological	0.034072674	0.042438285	1.034659797	0.422046495	671	51373	FALSE	FALSE
687.1	Rash and other nonspecific skin eruption	dermatologic	-0.015222262	0.019009105	0.984893011	0.423254412	3462	52097	FALSE	FALSE
427.8	Sinoatrial node dysfunction (Bradycardia)	circulatory system	0.023689583	0.029585983	1.02397241	0.42330365	1504	42223	FALSE	FALSE
292.4	Altered mental status	mental disorders	0.015093653	0.018858888	1.015208138	0.423509821	3552	53490	FALSE	FALSE
595	Hydronephrosis	genitourinary	-0.024613421	0.030770391	0.975687019	0.423765248	1259	60533	FALSE	FALSE
368.1	Amblyopia	sense organs	0.063749598	0.079720121	1.065825481	0.423903404	187	61356	FALSE	FALSE
155	Cancer of liver and intrahepatic bile duct	neoplasms	0.03739804	0.047093003	1.038106147	0.427118846	533	58220	FALSE	FALSE
714.1	Rheumatoid arthritis	musculoskeletal	0.02210005	0.02785464	1.022346065	0.427541069	1557	56429	FALSE	FALSE
374.6	Dermatochalasis	sense organs	0.032125196	0.040493172	1.032646781	0.427574814	737	57752	FALSE	FALSE
687.4	Disturbance of skin sensation	dermatologic	0.017137131	0.021603944	1.017284815	0.427637504	2642	52097	FALSE	FALSE
710.12	Chronic osteomyelitis	musculoskeletal	-0.038624726	0.048722975	0.962111696	0.427928416	493	54964	FALSE	FALSE
727.7	Contracture of tendon (sheath)	musculoskeletal	-0.06411981	0.080919414	0.937892624	0.428132765	179	51199	FALSE	FALSE
512.2	Painful respiration	respiratory	0.033868173	0.042779937	1.034448229	0.428545209	649	35293	FALSE	FALSE
758.1	Chromosomal anomalies	congenital anomalies	0.04720439	0.059775493	1.048336257	0.429706086	349	63776	FALSE	FALSE
571.51	Cirrhosis of liver without mention of alcohol	digestive	0.019736332	0.025100332	1.019932381	0.431693134	1938	53431	FALSE	FALSE
840.2	Rotator cuff (capsule) sprain	injuries & poisonings	-0.038599013	0.049144299	0.962136436	0.432206196	491	58409	FALSE	FALSE
348.4	Cerebral cysts	neurological	-0.07415308	0.094416966	0.928529544	0.432231527	132	51373	FALSE	FALSE
172.1	Melanomas of skin, dx or hx	neoplasms	0.023561781	0.030063664	1.023841553	0.43319883	1342	56328	FALSE	FALSE
907	Injuries to the nervous system	injuries & poisonings	-0.050723076	0.065102573	0.950541862	0.435905777	277	65475	FALSE	FALSE
530.3	Stricture and stenosis of esophagus	digestive	0.035647898	0.045756034	1.036290902	0.43592889	560	42041	FALSE	FALSE
240	Simple and unspecified goiter	endocrine/metabolic	-0.045274665	0.058171011	0.955734939	0.436390483	350	53335	FALSE	FALSE
591	Urinary tract infection	genitourinary	0.010654618	0.013710042	1.01071158	0.437076348	7466	49739	FALSE	FALSE
279.7	Other immunological findings	endocrine/metabolic	0.051113269	0.06580512	1.052442096	0.43731397	271	61342	FALSE	FALSE
81	Infection/inflammation of internal prosthetic device; implant; and graft	infectious diseases	0.023109619	0.029826623	1.023378715	0.438458813	1339	61768	FALSE	FALSE
292	Neurological disorders	mental disorders	0.011843348	0.01528582	1.011913758	0.438461901	5648	53490	FALSE	FALSE
375	Disorders of lacrimal system	sense organs	-0.066981815	0.0864736	0.935212208	0.438580405	158	57771	FALSE	FALSE
634.1	Missed abortion/Hydatidiform mole	pregnancy complications	-0.063623087	0.082325205	0.938358613	0.439625161	177	63544	FALSE	FALSE
71	Human immunodeficiency virus [HIV] disease	infectious diseases	0.032353863	0.041870014	1.032882939	0.439687184	681	54271	FALSE	FALSE
550.6	Incisional hernia	digestive	0.028510939	0.037027034	1.028921266	0.441297927	866	58238	FALSE	FALSE
962	Poisoning by hormones and synthetic substitutes	injuries & poisonings	-0.056622889	0.073670563	0.944950353	0.442133265	214	51467	FALSE	FALSE
79	Viral infection	infectious diseases	-0.024031606	0.031327788	0.976254854	0.443020936	1254	54271	FALSE	FALSE
71.1	HIV infection, symptomatic	infectious diseases	0.032090257	0.042079771	1.032610701	0.445698811	674	54271	FALSE	FALSE
284	Aplastic anemia	hematopoietic	0.023158684	0.030374357	1.023428928	0.445796275	1304	43916	FALSE	FALSE
348.2	Cerebral edema and compression of brain	neurological	-0.027168099	0.035729185	0.973197634	0.447021761	931	51373	FALSE	FALSE
564.1	Irritable Bowel Syndrome	digestive	0.022228659	0.029285665	1.022477557	0.447835409	1413	45757	FALSE	FALSE
803.21	Colles' fracture	injuries & poisonings	-0.067902649	0.090249102	0.934351429	0.451815709	145	54954	FALSE	FALSE
415.21	Primary pulmonary hypertension	circulatory system	-0.040577634	0.054037611	0.960234615	0.452704022	401	54493	FALSE	FALSE
348.9	Other conditions of brain, NOS	neurological	0.022702493	0.030233588	1.022962156	0.452711015	1312	51373	FALSE	FALSE
636.1	Threatened premature labor	pregnancy complications	0.039708036	0.053002901	1.040506939	0.453756432	427	63544	FALSE	FALSE
8.6	Viral Enteritis	infectious diseases	-0.055575108	0.074350399	0.945940973	0.454776535	215	63468	FALSE	FALSE
743.2	Pathologic fracture	musculoskeletal	0.031160931	0.041693605	1.031651515	0.454834725	685	55283	FALSE	FALSE
642.1	Preeclampsia and eclampsia	pregnancy complications	0.047459433	0.063538856	1.048603662	0.455102436	292	65461	FALSE	FALSE
276.12	Hyposmolality and/or hyponatremia	endocrine/metabolic	-0.014700651	0.019687775	0.985406876	0.455251142	3303	44115	FALSE	FALSE
681.5	Cellulitis and abscess of leg, except foot	dermatologic	0.022026373	0.029505635	1.022270745	0.455356909	1384	55482	FALSE	FALSE
227.3	Benign neoplasm of pituitary gland and craniopharyngeal duct (pouch)	neoplasms	0.05445438	0.073022564	1.055964303	0.455836627	221	64240	FALSE	FALSE
782.6	Pallor and flushing	symptoms	0.059498745	0.080328116	1.061304429	0.458877548	181	55035	FALSE	FALSE
720.1	Spinal stenosis of lumbar region	musculoskeletal	0.019309401	0.026130089	1.019497033	0.459924064	1842	53332	FALSE	FALSE
495.2	Asthma with exacerbation	respiratory	0.03036911	0.041165027	1.030834955	0.460672124	695	52414	FALSE	FALSE
278.1	Obesity	endocrine/metabolic	0.011080046	0.015044228	1.011141658	0.461427568	5835	51149	FALSE	FALSE
184.2	Cancer of other female genital organs	neoplasms	0.060737196	0.082481743	1.062619617	0.461504709	171	60114	FALSE	FALSE
352	Disorders of other cranial nerves	neurological	0.032946668	0.044806695	1.033495419	0.462152657	588	57822	FALSE	FALSE
202	Cancer of other lymphoid, histiocytic tissue	neoplasms	0.036565243	0.049860034	1.037241975	0.463340249	475	63328	FALSE	FALSE
728.7	Fasciitis	musculoskeletal	0.028766197	0.0392382	1.029183941	0.463486977	771	51199	FALSE	FALSE
277.5	Other disorders of lipoid metabolism	endocrine/metabolic	0.065628519	0.089669031	1.067829965	0.464231271	146	63179	FALSE	FALSE
728.2	Laxity of ligament or hypermobility syndrome	musculoskeletal	0.077822053	0.106430706	1.080930293	0.464657454	104	51199	FALSE	FALSE
705	Disorders of sweat glands	dermatologic	0.053849368	0.073879079	1.055325624	0.466071883	213	59929	FALSE	FALSE
722.8	Postlaminectomy syndrome	musculoskeletal	-0.034576988	0.047470075	0.966013965	0.466371522	522	53332	FALSE	FALSE
446.4	Wegener's granulomatosis	circulatory system	0.065372124	0.089753173	1.067556214	0.466396635	144	54944	FALSE	FALSE
287.3	Thrombocytopenia	hematopoietic	0.014287204	0.01962713	1.014389754	0.466655591	3236	52020	FALSE	FALSE
800.2	Fracture of unspecified part of femur	injuries & poisonings	0.039950212	0.054899379	1.040758956	0.466797986	390	54954	FALSE	FALSE
287	Purpura and other hemorrhagic conditions	hematopoietic	0.014000124	0.019261012	1.014098585	0.467309647	3366	52020	FALSE	FALSE
624	Symptoms involving female genital tract	genitourinary	0.065056703	0.089583432	1.067219537	0.46770786	147	61699	FALSE	FALSE
348.7	Coma	neurological	-0.055212939	0.076280805	0.946283626	0.469181343	200	51373	FALSE	FALSE
401.22	Hypertensive chronic kidney disease	circulatory system	-0.016240567	0.022443755	0.9838906	0.469304066	2922	35355	FALSE	FALSE
509.2	Respiratory insufficiency	respiratory	-0.019310521	0.026702173	0.980874732	0.469568292	1727	46540	FALSE	FALSE
782	Symptoms involving skin and other integumentary tissue	symptoms	-0.048930316	0.06803077	0.952247484	0.471994282	252	55035	FALSE	FALSE
288.11	Neutropenia	hematopoietic	-0.019623236	0.027340922	0.980568047	0.47292749	1612	49819	FALSE	FALSE
457	Encounter for long-term (current) use of anticoagulants, antithrombotics, aspirin	circulatory system	-0.021106541	0.029417537	0.979114643	0.473077	1412	51170	FALSE	FALSE
709.6	Other specified diffuse diseases of connective tissue	dermatologic	-0.049781018	0.069455905	0.951437749	0.473541711	241	56112	FALSE	FALSE
426.4	Anomalous atrioventricular excitation	circulatory system	0.075741139	0.105690531	1.078683309	0.473601646	105	42223	FALSE	FALSE
619.4	Noninflammatory disorders of vagina	genitourinary	0.047502932	0.066303198	1.048649276	0.473713479	267	62595	FALSE	FALSE
615	Endometriosis	genitourinary	0.049961043	0.06982784	1.051230143	0.474307007	241	62378	FALSE	FALSE
626	Disorders of menstruation and other abnormal bleeding from female genital tract	genitourinary	0.016963741	0.023755522	1.017108442	0.475167351	2272	55552	FALSE	FALSE
712	Infective connective tissue disorders	musculoskeletal	-0.062523377	0.087976516	0.939391102	0.477280959	150	54964	FALSE	FALSE
656.5	Hematological disorders of newborn	pregnancy complications	0.066454831	0.093571045	1.06871269	0.477575652	156	64736	FALSE	FALSE
275.51	Hypocalcemia	endocrine/metabolic	-0.030961958	0.043675038	0.969512455	0.478376259	615	59116	FALSE	FALSE
385	Other disorders of middle ear and mastoid	sense organs	0.060158098	0.085171044	1.062004434	0.479988526	161	58074	FALSE	FALSE
313.2	Tics and stuttering	mental disorders	-0.076867675	0.109255337	0.92601238	0.481706885	100	61488	FALSE	FALSE
747.13	Congenital anomalies of great vessels	congenital anomalies	-0.031893762	0.045339339	0.96860948	0.481778045	613	62051	FALSE	FALSE
149.4	Cancer of larynx	neoplasms	0.039635112	0.056537552	1.040431064	0.483277762	368	64188	FALSE	FALSE
426.92	Cardiac defibrillator in situ	circulatory system	-0.022795581	0.032549006	0.977462275	0.483710956	1169	42223	FALSE	FALSE
681.7	Cellulitis and abscess of trunk	dermatologic	0.024752871	0.035386482	1.025061766	0.484239144	944	55482	FALSE	FALSE
362.2	Degeneration of macula and posterior pole of retina	sense organs	0.024338859	0.0348157	1.024637467	0.484503838	1025	60004	FALSE	FALSE
275.1	Disorders of iron metabolism	hematopoietic	0.052994235	0.075950102	1.054423567	0.485333125	205	59116	FALSE	FALSE
596.1	Bladder neck obstruction	genitourinary	-0.061300101	0.088353367	0.940540941	0.487803847	153	59800	FALSE	FALSE
204.2	Myeloid leukemia	neoplasms	-0.028214259	0.040704047	0.972180047	0.488211596	715	63328	FALSE	FALSE
442.1	Aortic aneurysm	circulatory system	0.023326144	0.03365214	1.023600326	0.488212377	1084	54944	FALSE	FALSE
709.3	Systemic sclerosis	dermatologic	-0.045473719	0.065840161	0.955544715	0.489773948	270	56112	FALSE	FALSE
253.2	Pituitary hypofunction	endocrine/metabolic	-0.049907295	0.072268531	0.951317613	0.489828712	225	57443	FALSE	FALSE
282.9	Other hereditary hemolytic anemias	hematopoietic	0.070067098	0.101946278	1.072580147	0.491897274	116	43916	FALSE	FALSE
459.9	Circulatory disease NEC	circulatory system	0.032949772	0.047944208	1.033498627	0.491923693	514	54545	FALSE	FALSE
689	Disorder of skin and subcutaneous tissue NOS	dermatologic	0.025379254	0.037097928	1.025704049	0.493902457	861	62386	FALSE	FALSE
426.9	Cardiac pacemaker/device in situ	circulatory system	0.015973433	0.02335856	1.01610169	0.494078503	2437	42223	FALSE	FALSE
619.2	Disorders of uterus, NEC	genitourinary	0.04355995	0.06376132	1.044522611	0.494498152	291	62595	FALSE	FALSE
414.2	ASCVD	circulatory system	-0.041774279	0.061552248	0.959086242	0.49734065	310	49700	FALSE	FALSE
441.1	Acute vascular insufficiency of intestine	circulatory system	0.057401268	0.084622147	1.0590807	0.497566023	163	54944	FALSE	FALSE
433.21	Cerebral artery occlusion, with cerebral infarction	circulatory system	0.018645603	0.027514774	1.018820518	0.497988649	1610	56031	FALSE	FALSE
792.1	Papanicolaou smear of cervix or vagina with atypical squamous cells	symptoms	0.023670486	0.035089783	1.023952856	0.499949516	981	58458	FALSE	FALSE
800.4	Fracture of patella	injuries & poisonings	-0.0461287	0.06861756	0.954919056	0.50141949	250	54954	FALSE	FALSE
749.2	Congenital anomalies of skull and face bones	congenital anomalies	0.051637918	0.07687684	1.052994403	0.501776812	206	65060	FALSE	FALSE
261	Vitamin deficiency	endocrine/metabolic	0.010702177	0.015948419	1.01075965	0.502189068	5214	48010	FALSE	FALSE
704.2	Hirsutism	dermatologic	0.066342144	0.098869416	1.068592267	0.502215592	121	61760	FALSE	FALSE
627.1	Postmenopausal bleeding	genitourinary	0.031979482	0.047946957	1.03249632	0.504787301	515	55552	FALSE	FALSE
960.2	Allergy/adverse effect of penicillin	injuries & poisonings	-0.024247415	0.03638131	0.976044192	0.505104355	892	51467	FALSE	FALSE
519.9	Symptoms involving respiratory system and other chest symptoms	respiratory	-0.017820502	0.026746032	0.982337344	0.505228422	1678	59599	FALSE	FALSE
348	Other conditions of brain	neurological	-0.015461466	0.023214645	0.984657449	0.505397004	2260	51373	FALSE	FALSE
198.7	Secondary malignant neoplasm of skin	neoplasms	-0.036382916	0.054680033	0.964270988	0.505808464	392	49768	FALSE	FALSE
255.21	Glucocorticoid deficiency	endocrine/metabolic	-0.027480423	0.04130565	0.972893728	0.50586212	688	57443	FALSE	FALSE
366	Cataract	sense organs	-0.011498511	0.017354238	0.988567344	0.507601785	4561	59476	FALSE	FALSE
418.1	Precordial pain	circulatory system	0.024111897	0.036428668	1.024404939	0.50803951	904	44154	FALSE	FALSE
610.8	Other specified benign mammary dysplasias	genitourinary	-0.071343425	0.107894452	0.93114206	0.508462588	100	59811	FALSE	FALSE
180.3	Cervical intraepithelial neoplasia [CIN] [Cervical dysplasia]	neoplasms	0.033884954	0.051282364	1.034465589	0.508771006	450	58458	FALSE	FALSE
626.14	Irregular menstrual bleeding	genitourinary	0.056716597	0.085898776	1.058355826	0.509078995	158	55552	FALSE	FALSE
801	Fracture of ankle and foot	injuries & poisonings	-0.019813307	0.030167265	0.980381686	0.511321302	1315	54954	FALSE	FALSE
530	Diseases of esophagus	digestive	0.007369522	0.011229118	1.007396743	0.511639626	12161	42041	FALSE	FALSE
277.4	Disorders of bilirubin excretion	endocrine/metabolic	0.056390965	0.086002045	1.058011248	0.512021483	159	63179	FALSE	FALSE
384	Other disorders of tympanic membrane	sense organs	0.041874454	0.064204338	1.042763555	0.514268298	283	58074	FALSE	FALSE
333.4	Torsion dystonia	neurological	-0.040089102	0.06156153	0.960703835	0.514914939	310	51373	FALSE	FALSE
441	Vascular insufficiency of intestine	circulatory system	0.038412309	0.059004734	1.0391596	0.515043997	336	54944	FALSE	FALSE
262	Mineral deficiency NEC	endocrine/metabolic	0.04967753	0.076511168	1.050932148	0.516154379	200	48010	FALSE	FALSE
334	Degenerative disease of the spinal cord	neurological	-0.029386003	0.04545656	0.971041567	0.517979276	571	51373	FALSE	FALSE
565.1	Anal and rectal polyp	digestive	0.065692584	0.101878496	1.067898378	0.519048341	114	55284	FALSE	FALSE
426.24	Atrioventricular block, complete	circulatory system	-0.025647647	0.039827966	0.97467846	0.519600888	767	42223	FALSE	FALSE
540	Appendiceal conditions	digestive	-0.04070787	0.063298456	0.960109566	0.520152729	295	65653	FALSE	FALSE
447.1	Stricture of artery	circulatory system	-0.064712113	0.100660124	0.937337272	0.52030369	115	54944	FALSE	FALSE
287.31	Primary thrombocytopenia	hematopoietic	0.041253174	0.064572283	1.042115909	0.522908718	282	52020	FALSE	FALSE
611.11	Mammographic microcalcification	genitourinary	-0.032287808	0.050583832	0.968227878	0.523276507	467	59811	FALSE	FALSE
189.1	Cancer of kidney and renal pelvis	neoplasms	-0.023142855	0.036280245	0.977122887	0.523544397	914	64106	FALSE	FALSE
378.5	Paralytic strabismus	sense organs	-0.060198802	0.094843202	0.941577328	0.525611566	130	57771	FALSE	FALSE
315.2	Speech and language disorder	mental disorders	0.03253744	0.051361494	1.03307257	0.526408029	489	61488	FALSE	FALSE
603	Other disorders of testis	genitourinary	-0.050820257	0.0804055	0.950449492	0.527354525	184	58367	FALSE	FALSE
558	Noninfectious gastroenteritis	digestive	-0.015153494	0.024067354	0.984960742	0.528937623	2122	45757	FALSE	FALSE
411.8	Other chronic ischemic heart disease, unspecified	circulatory system	-0.014073142	0.022369375	0.986025422	0.529266957	2794	49700	FALSE	FALSE
521.1	Dental caries	digestive	0.019778972	0.031607006	1.019975872	0.531460499	1195	61056	FALSE	FALSE
90	Sexually transmitted infections (not HIV or hepatitis)	infectious diseases	-0.051696631	0.082713787	0.949616907	0.531966976	171	65933	FALSE	FALSE
281.1	Megaloblastic anemia	hematopoietic	0.02546367	0.040842939	1.025790639	0.532986602	719	43916	FALSE	FALSE
528.11	Stomatitis and mucositis (ulcerative)	digestive	0.060009799	0.096747583	1.061846951	0.53507885	125	62042	FALSE	FALSE
433.5	Cerebral aneurysm	circulatory system	0.034685162	0.055949469	1.035293707	0.535299084	374	56031	FALSE	FALSE
38.3	Bacteremia	infectious diseases	0.014972084	0.024232921	1.015084727	0.53668037	2061	55465	FALSE	FALSE
394.1	Mitral valve stenosis and aortic valve stenosis	circulatory system	-0.037839437	0.061306709	0.962867529	0.537092746	315	54334	FALSE	FALSE
510.2	Lung transplant	respiratory	-0.048407812	0.078722425	0.952745167	0.538609077	188	56470	FALSE	FALSE
149	Cancer of larynx, pharynx, nasal cavities	neoplasms	0.02041082	0.033221522	1.020620545	0.538960638	1091	64188	FALSE	FALSE
367	Disorders of refraction and accommodation; blindness and low vision	sense organs	-0.014165287	0.023095264	0.985934568	0.539650458	2297	61152	FALSE	FALSE
244.1	Secondary hypothyroidism	endocrine/metabolic	-0.018011329	0.029429157	0.982149905	0.540522355	1399	53335	FALSE	FALSE
772.3	Muscle weakness	symptoms	0.013334056	0.021820011	1.013423351	0.541138013	2568	58212	FALSE	FALSE
722.7	Intervertebral disc disorder with myelopathy	musculoskeletal	0.050782314	0.083182495	1.052093842	0.541535415	169	53332	FALSE	FALSE
555.1	Regional enteritis	digestive	0.015253461	0.024990167	1.015370388	0.541611104	1978	45757	FALSE	FALSE
727	Other disorders of synovium, tendon, and bursa	musculoskeletal	0.012995952	0.021387808	1.013080767	0.54343046	2715	51199	FALSE	FALSE
264.2	Failure to thrive (childhood)	endocrine/metabolic	0.024558031	0.040609156	1.024862063	0.545350939	860	48010	FALSE	FALSE
618.1	Prolapse of vaginal walls	genitourinary	0.026488065	0.043813286	1.026841991	0.545466774	623	64999	FALSE	FALSE
260.6	Anorexia	endocrine/metabolic	0.022315023	0.036983128	1.022565866	0.546253346	875	48010	FALSE	FALSE
274.2	Crystal arthropathies	endocrine/metabolic	0.062847495	0.10421729	1.06486443	0.54648016	108	62995	FALSE	FALSE
170.1	Bone cancer	neoplasms	-0.03358033	0.055695166	0.966977231	0.546554735	379	64767	FALSE	FALSE
735.23	Hallux rigidus	musculoskeletal	0.050346306	0.084053814	1.05163522	0.54918819	167	57960	FALSE	FALSE
480.12	Pseudomonal pneumonia	respiratory	0.038873018	0.064919967	1.03963846	0.549317133	279	51312	FALSE	FALSE
395.2	Nonrheumatic aortic valve disorders	circulatory system	-0.013427281	0.022510017	0.986662463	0.550839608	2535	54334	FALSE	FALSE
110.1	Dermatophytosis	infectious diseases	-0.016571908	0.027943046	0.98356465	0.553140875	1562	57496	FALSE	FALSE
803.3	Fracture of clavicle or scapula	injuries & poisonings	0.034982556	0.059179431	1.035601644	0.554435365	337	54954	FALSE	FALSE
389.1	Sensorineural hearing loss	sense organs	0.014305927	0.024237461	1.014408747	0.555029543	2113	58676	FALSE	FALSE
579.2	Splenomegaly	digestive	0.022928332	0.038865537	1.023193206	0.555230931	783	52973	FALSE	FALSE
495.1	Chronic obstructive asthma	respiratory	0.036080244	0.061179399	1.036739035	0.555361628	311	52414	FALSE	FALSE
288.3	Eosinophilia	hematopoietic	0.044483191	0.075775474	1.045487403	0.557177228	205	49819	FALSE	FALSE
198.1	Secondary malignancy of lymph nodes	neoplasms	-0.011948793	0.020356526	0.98812231	0.557219793	3044	49768	FALSE	FALSE
370	Keratitis	sense organs	-0.024825354	0.042499753	0.975480261	0.559133269	662	57752	FALSE	FALSE
430	Intracranial hemorrhage	circulatory system	0.020404705	0.03493849	1.020614304	0.559208248	972	56031	FALSE	FALSE
938.2	Chronic dermatitis due to solar radiation	injuries & poisonings	0.021485919	0.036874509	1.021718404	0.560110928	895	53236	FALSE	FALSE
585.4	Chronic kidney disease, Stage I or II	genitourinary	-0.019676615	0.033783495	0.980515706	0.5602752	1047	50252	FALSE	FALSE
507	Pleurisy; pleural effusion	respiratory	0.008608179	0.014782609	1.008645336	0.560352531	6333	46540	FALSE	FALSE
290.16	Vascular dementia	mental disorders	0.055657856	0.095710285	1.057235895	0.560887151	130	53490	FALSE	FALSE
519.2	Respiratory complications	respiratory	-0.049822073	0.085987872	0.951398689	0.562313809	158	59599	FALSE	FALSE
504	Other alveolar and parietoalveolar pneumonopathy	respiratory	-0.030332704	0.052667157	0.970122716	0.564661105	427	46540	FALSE	FALSE
635	Hemorrhage during pregnancy; childbirth and postpartum	pregnancy complications	0.036900204	0.064193727	1.037589469	0.56540918	291	63544	FALSE	FALSE
381	Otitis media and Eustachian tube disorders	sense organs	0.012504176	0.021810892	1.01258268	0.566441836	2610	58074	FALSE	FALSE
440.1	Atherosclerosis of renal artery	circulatory system	0.03880601	0.067728758	1.039568798	0.566670374	256	54944	FALSE	FALSE
529	Diseases and other conditions of the tongue	digestive	0.05886394	0.102875339	1.060630921	0.56719524	111	62042	FALSE	FALSE
580.1	Glomerulonephritis	genitourinary	-0.036191936	0.063328714	0.964455162	0.567665299	291	50252	FALSE	FALSE
573.7	Abnormal results of function study of liver	digestive	-0.027817828	0.048713152	0.972565525	0.567963202	497	53431	FALSE	FALSE
705.1	Dyshidrosis	dermatologic	-0.058998247	0.103363789	0.942708422	0.568147053	109	59929	FALSE	FALSE
473.3	Paralysis/spasm of vocal cords or larynx	respiratory	0.031754742	0.055926078	1.032264304	0.570171811	377	46830	FALSE	FALSE
574	Cholelithiasis and cholecystitis	digestive	0.014906117	0.026331441	1.015017767	0.571328686	1741	60489	FALSE	FALSE
184.11	Malignant neoplasm of ovary	neoplasms	-0.030694389	0.05432178	0.969771901	0.572041415	401	60114	FALSE	FALSE
696	Psoriasis and related disorders	dermatologic	0.020889522	0.036996479	1.021109235	0.572321785	865	54527	FALSE	FALSE
285	Other anemias	hematopoietic	-0.006366234	0.011305252	0.993653988	0.573351962	12295	43916	FALSE	FALSE
613	Other nonmalignant breast conditions	genitourinary	-0.018229806	0.032424443	0.981935352	0.573963296	1148	62844	FALSE	FALSE
427.2	Atrial fibrillation and flutter	circulatory system	0.00919452	0.01637825	1.00923692	0.574534435	6203	42223	FALSE	FALSE
189.11	Malignant neoplasm of kidney, except pelvis	neoplasms	-0.021477021	0.038319241	0.978751968	0.5751547	816	64106	FALSE	FALSE
588.2	Secondary hyperparathyroidism (of renal origin)	genitourinary	-0.034738331	0.062000184	0.965858118	0.57527892	304	50252	FALSE	FALSE
381.11	Suppurative and unspecified otitis media	sense organs	0.017304154	0.031285701	1.017454738	0.580194227	1280	58074	FALSE	FALSE
707	Chronic ulcer of skin	dermatologic	-0.015883268	0.028740433	0.984242206	0.580506256	1454	62987	FALSE	FALSE
585.34	Chronic Kidney Disease, Stage IV	genitourinary	-0.017439452	0.031567426	0.982711735	0.580639491	1217	50252	FALSE	FALSE
426.21	First degree AV block	circulatory system	-0.041973085	0.076056816	0.958895589	0.581040937	202	42223	FALSE	FALSE
695.42	Systemic lupus erythematosus	dermatologic	0.020554255	0.037265663	1.020766948	0.581249738	853	55596	FALSE	FALSE
743.11	Osteoporosis NOS	musculoskeletal	0.011903126	0.021590569	1.01197425	0.581420248	2907	55283	FALSE	FALSE
427.21	Atrial fibrillation	circulatory system	0.009146682	0.016612488	1.00918864	0.581914264	6039	42223	FALSE	FALSE
38.1	Gram negative septicemia	infectious diseases	0.023321175	0.042776119	1.02359524	0.585621846	644	55465	FALSE	FALSE
564	Functional digestive disorders	digestive	0.012632665	0.023195371	1.012712794	0.586014832	2290	45757	FALSE	FALSE
350.3	Lack of coordination	neurological	-0.016725994	0.030787725	0.983413109	0.586945114	1260	58519	FALSE	FALSE
655	Known or suspected fetal abnormality affecting management of mother	pregnancy complications	0.015374993	0.028332781	1.015493796	0.587365733	1606	63583	FALSE	FALSE
420.22	Chronic pericarditis	circulatory system	-0.04355899	0.080639982	0.957376077	0.589082444	180	60258	FALSE	FALSE
530.1	Esophagitis, GERD and related diseases	digestive	0.006201557	0.011528959	1.006220826	0.590638318	11345	42041	FALSE	FALSE
253.4	Anterior pituitary disorders	endocrine/metabolic	0.041282443	0.076893517	1.042146411	0.591351836	199	57443	FALSE	FALSE
540.11	Acute appendicitis	digestive	-0.036845468	0.068876048	0.963825065	0.592682163	249	65653	FALSE	FALSE
293	Symptoms involving head and neck	mental disorders	-0.043825731	0.082678537	0.95712074	0.596060729	171	61851	FALSE	FALSE
272.11	Hypercholesterolemia	endocrine/metabolic	-0.008687639	0.016393815	0.99134999	0.596157744	5730	43267	FALSE	FALSE
427.5	Arrhythmia (cardiac) NOS	circulatory system	0.010245494	0.019394413	1.010298159	0.597311687	3527	42223	FALSE	FALSE
503	Pulmonary congestion and hypostasis	respiratory	-0.013610797	0.025790589	0.986481411	0.597677868	1826	46540	FALSE	FALSE
585.1	Acute renal failure	genitourinary	-0.007712707	0.014632263	0.992316959	0.598122178	6501	50252	FALSE	FALSE
253	Disorders of the pituitary gland and its hypothalamic control	endocrine/metabolic	-0.02141754	0.040651068	0.978810187	0.598288783	717	57443	FALSE	FALSE
599.4	Urinary incontinence	genitourinary	0.013585288	0.025832237	1.013677987	0.598954621	1849	49505	FALSE	FALSE
530.5	Disorders of esophageal motility	digestive	0.040767934	0.077585806	1.041610355	0.599266174	193	42041	FALSE	FALSE
938	Dermatitis due to solar radiation	injuries & poisonings	0.018508984	0.035234274	1.018681337	0.599366372	980	53236	FALSE	FALSE
446.9	Arteritis NOS	circulatory system	0.038997561	0.074264089	1.039767948	0.599499747	211	54944	FALSE	FALSE
562.2	Diverticulitis	digestive	-0.023621267	0.045147665	0.976655532	0.600834956	587	45757	FALSE	FALSE
722.1	Displacement of intervertebral disc	musculoskeletal	0.018031339	0.034512322	1.018194885	0.601349465	999	53332	FALSE	FALSE
701.3	Circumscribed scleroderma	dermatologic	0.050626779	0.097022383	1.051930218	0.601806004	125	59531	FALSE	FALSE
790.1	Elevated sedimentation rate	symptoms	0.048584572	0.093242253	1.04978415	0.602326739	134	63796	FALSE	FALSE
253.1	Pituitary hyperfunction	endocrine/metabolic	0.044280549	0.085290949	1.045275565	0.603641815	161	57443	FALSE	FALSE
716.9	Arthropathy NOS	musculoskeletal	0.014695408	0.028333782	1.014803916	0.604002575	1516	54964	FALSE	FALSE
655.1	Abnormality in fetal heart rate or rhythm	pregnancy complications	-0.022317704	0.043191056	0.977929493	0.60535128	657	63583	FALSE	FALSE
496.21	Obstructive chronic bronchitis	respiratory	0.017858821	0.034766072	1.018019243	0.607472012	996	52414	FALSE	FALSE
41.12	Methicillin resistant Staphylococcus aureus	infectious diseases	0.018821718	0.036660747	1.018999963	0.607669816	877	55465	FALSE	FALSE
713.5	Arthropathy associated with neurological disorders	musculoskeletal	0.04711479	0.091923188	1.04824233	0.608269485	137	54964	FALSE	FALSE
621	Endometrial hyperplasia	genitourinary	0.049030025	0.095700752	1.050251884	0.60842257	127	65096	FALSE	FALSE
145.2	Cancer of tongue	neoplasms	-0.027639774	0.05400387	0.97273871	0.608783305	407	64188	FALSE	FALSE
279	Disorders involving the immune mechanism	endocrine/metabolic	-0.014471562	0.028312778	0.985632647	0.60925874	1491	61342	FALSE	FALSE
394	Rheumatic disease of the heart valves	circulatory system	-0.014855414	0.029185727	0.985254383	0.610755114	1417	54334	FALSE	FALSE
198.2	Secondary malignancy of respiratory organs	neoplasms	-0.012168876	0.023910381	0.987904865	0.61079642	2157	49768	FALSE	FALSE
337	Disorders of the autonomic nervous system	neurological	-0.029498282	0.058209373	0.970932546	0.612322019	347	51373	FALSE	FALSE
634	Miscarriage; stillbirth	pregnancy complications	-0.029943583	0.059242631	0.970500284	0.613249977	346	63544	FALSE	FALSE
210	Benign neoplasm of lip, oral cavity, and pharynx	neoplasms	0.039911652	0.079224495	1.040718825	0.614416549	188	64188	FALSE	FALSE
611	Abnormal findings on mammogram or breast exam	genitourinary	-0.011510726	0.022955032	0.988555269	0.616056743	2412	59811	FALSE	FALSE
275	Disorders of mineral metabolism	endocrine/metabolic	-0.009686034	0.019318995	0.990360724	0.616108194	3312	59116	FALSE	FALSE
315.3	Mental retardation	mental disorders	0.028429127	0.056818426	1.028837092	0.616828305	369	61488	FALSE	FALSE
510	Other diseases of lung	respiratory	-0.008517332	0.017036099	0.991518838	0.617104744	4391	56470	FALSE	FALSE
619.1	Noninflammatory disorders of ovary, fallopian tube, and broad ligament	genitourinary	0.041719499	0.083759125	1.042601987	0.618421313	167	62595	FALSE	FALSE
428.3	Heart failure with reduced EF [Systolic or combined heart failure]	circulatory system	0.010725922	0.0216621	1.010783651	0.620496406	2697	54175	FALSE	FALSE
756	Other congenital musculoskeletal anomalies	congenital anomalies	-0.029630866	0.059848113	0.970803824	0.620528764	337	64079	FALSE	FALSE
681.1	Cellulitis and abscess of fingers/toes	dermatologic	-0.023425924	0.047391734	0.976846333	0.621091502	526	55482	FALSE	FALSE
411.3	Angina pectoris	circulatory system	-0.012880537	0.026148882	0.987202062	0.622306136	1879	49700	FALSE	FALSE
276.5	Hypovolemia	endocrine/metabolic	0.007991608	0.016249935	1.008023626	0.62286552	4953	44115	FALSE	FALSE
635.2	Antepartum hemorrhage, abruptio placentae, and placenta previa	pregnancy complications	0.03774408	0.076806595	1.038465434	0.623131423	202	63544	FALSE	FALSE
520	Disorders of tooth development	digestive	0.030661628	0.062449775	1.031136538	0.623440163	305	61056	FALSE	FALSE
557	Intestinal malabsorption (non-celiac)	digestive	-0.028478525	0.058073448	0.971923166	0.623859332	349	45757	FALSE	FALSE
592.11	Acute cystitis	genitourinary	0.038358211	0.078266512	1.039103385	0.624065003	192	49739	FALSE	FALSE
333.2	Myoclonus	neurological	-0.041172033	0.08420265	0.959664022	0.624867451	165	51373	FALSE	FALSE
521	Diseases of hard tissues of teeth	digestive	0.015288145	0.031439041	1.015405607	0.626769374	1208	61056	FALSE	FALSE
313.1	Attention deficit hyperactivity disorder	mental disorders	0.016846466	0.034665679	1.016989168	0.626988724	1032	61488	FALSE	FALSE
255.2	Adrenal hypofunction	endocrine/metabolic	-0.019028108	0.039182843	0.981151784	0.627234164	765	57443	FALSE	FALSE
516.1	Hemoptysis	respiratory	0.021495451	0.04445472	1.021728142	0.628715316	598	64981	FALSE	FALSE
747.1	Cardiac congenital anomalies	congenital anomalies	-0.011287896	0.023432095	0.988775574	0.6299992	2254	62051	FALSE	FALSE
442.3	Aneurysm of artery of lower extremity	circulatory system	-0.049420786	0.102713574	0.951780549	0.630408856	110	54944	FALSE	FALSE
788	Syncope and collapse	symptoms	0.009038396	0.018854059	1.009079366	0.631663149	3530	59683	FALSE	FALSE
627.2	Symptomatic menopause	genitourinary	-0.011576716	0.024162591	0.988490037	0.631855176	2217	55552	FALSE	FALSE
260.1	Cachexia	endocrine/metabolic	-0.037882907	0.079130314	0.962825675	0.632123066	188	48010	FALSE	FALSE
172	Skin cancer	neoplasms	-0.008438023	0.017629441	0.991597477	0.632200092	4350	56328	FALSE	FALSE
619	Noninflammatory female genital disorders	genitourinary	0.017459875	0.036611166	1.01761319	0.633433133	894	62595	FALSE	FALSE
656.3	Endocrine and metabolic disturbances of fetus and newborn	pregnancy complications	0.039390625	0.082894645	1.040176723	0.634652257	201	64736	FALSE	FALSE
346.1	Nonspecific abnormal findings on radiological and other examination of skull and head	neurological	-0.049766625	0.104869528	0.951451444	0.63510238	107	51373	FALSE	FALSE
426.2	Atrioventricular [AV] block	circulatory system	-0.016056027	0.0338735	0.984072183	0.635500151	1075	42223	FALSE	FALSE
835	Internal derangement of knee	injuries & poisonings	0.018134692	0.038436739	1.018300124	0.637065113	805	61735	FALSE	FALSE
440.21	Atherosclerosis of native arteries of the extremities with ulceration or gangrene	circulatory system	-0.035773	0.075829743	0.964859292	0.637102248	200	54944	FALSE	FALSE
597.2	Urinary complications NEC	genitourinary	0.043196918	0.091687741	1.044143486	0.637547335	139	59800	FALSE	FALSE
555	Inflammatory bowel disease and other gastroenteritis and colitis	digestive	0.010878135	0.023095828	1.010937518	0.637640714	2325	45757	FALSE	FALSE
149.9	Cancer of of nasal cavities	neoplasms	0.042626525	0.090637163	1.043548083	0.638141748	142	64188	FALSE	FALSE
444	Arterial embolism and thrombosis	circulatory system	0.0249904	0.053476618	1.025305278	0.640274871	408	54944	FALSE	FALSE
653	Problems associated with amniotic cavity and membranes	pregnancy complications	0.022950868	0.049190785	1.023216266	0.640808663	497	64832	FALSE	FALSE
578.8	Hemorrhage of rectum and anus	digestive	-0.015558488	0.033456656	0.98456192	0.641906998	1067	52973	FALSE	FALSE
577.3	Cyst and pseudocyst of pancreas	digestive	0.026764533	0.057612122	1.027125921	0.642243524	355	63935	FALSE	FALSE
681.2	Cellulitis and abscess of face/neck	dermatologic	-0.025771071	0.056183627	0.974558169	0.646454201	371	55482	FALSE	FALSE
713	Arthropathy associated with other disorders classified elsewhere	musculoskeletal	-0.035503816	0.077554224	0.965119052	0.647100842	193	54964	FALSE	FALSE
513	Respiratory abnormalities	respiratory	0.012866538	0.028106493	1.012949668	0.64711185	1518	61249	FALSE	FALSE
359	Muscular dystrophies and other myopathies	neurological	0.015491961	0.033919579	1.015612584	0.647867835	1041	59577	FALSE	FALSE
772.4	Rhabdomyolysis	symptoms	0.039037115	0.085647383	1.039809076	0.648541879	159	58212	FALSE	FALSE
738	Other acquired musculoskeletal deformity	musculoskeletal	0.015246411	0.034007166	1.01536323	0.653915525	1031	57960	FALSE	FALSE
802	Fracture of pelvis	injuries & poisonings	0.024017628	0.053580462	1.024308374	0.653970276	411	54954	FALSE	FALSE
355	Complex regional/central pain syndrome	neurological	0.025915575	0.057911682	1.026254303	0.654512875	349	57822	FALSE	FALSE
701.4	Keloid scar	dermatologic	0.036394323	0.08188701	1.037064704	0.656720438	176	59531	FALSE	FALSE
204.21	Myeloid leukemia, acute	neoplasms	-0.019476473	0.044082102	0.980711968	0.65861751	608	63328	FALSE	FALSE
362.22	Macular degeneration, wet	sense organs	0.042634087	0.096586932	1.043555975	0.658918829	130	60004	FALSE	FALSE
227.1	Benign neoplasm of adrenal gland	neoplasms	-0.038778176	0.088011651	0.961964072	0.659500609	151	64240	FALSE	FALSE
703	Diseases of nail, NOS	dermatologic	-0.030401528	0.069080251	0.97005595	0.659871918	249	61760	FALSE	FALSE
695.8	Other specified erythematous conditions	dermatologic	0.032029518	0.073068405	1.032547983	0.661132757	219	56932	FALSE	FALSE
447.7	Aortic ectasia	circulatory system	0.026281301	0.060230577	1.0266297	0.662586559	325	54944	FALSE	FALSE
613.1	Inflammatory disease of breast	genitourinary	0.033598138	0.077101336	1.03416893	0.663006541	197	62844	FALSE	FALSE
625.1	Dyspareunia	genitourinary	0.031466778	0.072493323	1.031967091	0.664241609	224	61699	FALSE	FALSE
284.1	Pancytopenia	hematopoietic	0.014014665	0.032313615	1.01411333	0.664500697	1148	43916	FALSE	FALSE
752	Nervous system congenital anomalies	congenital anomalies	0.021473995	0.049517235	1.021706221	0.664530211	489	64707	FALSE	FALSE
384.4	Perforation of tympanic membrane	sense organs	0.028701627	0.066187033	1.029117488	0.664546785	266	58074	FALSE	FALSE
447	Other disorders of arteries and arterioles	circulatory system	0.018743867	0.043232611	1.018920636	0.664609057	635	54944	FALSE	FALSE
628	Ovarian cyst	genitourinary	-0.017670774	0.04086131	0.982484438	0.665409035	713	55552	FALSE	FALSE
598	Abnormal findings on examination of urine	genitourinary	-0.030702635	0.071358842	0.969763904	0.667008769	230	65445	FALSE	FALSE
411.1	Unstable angina (intermediate coronary syndrome)	circulatory system	-0.011592627	0.026992835	0.988474309	0.667580847	1767	49700	FALSE	FALSE
172.22	Squamous cell carcinoma	neoplasms	0.017416926	0.040625059	1.017569485	0.668124302	734	56328	FALSE	FALSE
516	Abnormal sputum	respiratory	0.018881041	0.044131719	1.019060415	0.668772121	607	64981	FALSE	FALSE
696.4	Psoriasis	dermatologic	0.015925913	0.037269255	1.016053406	0.669145981	852	54527	FALSE	FALSE
459.1	Hemorrhage NOS	circulatory system	0.033643132	0.079086003	1.034215463	0.670545598	187	54545	FALSE	FALSE
752.11	Spina bifida	congenital anomalies	0.036385005	0.085651353	1.037055041	0.670979841	160	64707	FALSE	FALSE
519	Other diseases of respiratory system, not elsewhere classified	respiratory	-0.010263618	0.024432802	0.989788873	0.674430411	2020	59599	FALSE	FALSE
569.2	Gastrointestinal complications	digestive	0.013250224	0.031552859	1.013338397	0.674531217	1192	55284	FALSE	FALSE
440.22	Atherosclerosis of native arteries of the extremities with intermittent claudication	circulatory system	-0.01998322	0.04769112	0.980215121	0.67520631	521	54944	FALSE	FALSE
276.42	Alkalosis	endocrine/metabolic	-0.021496067	0.051321123	0.978733327	0.675322703	445	44115	FALSE	FALSE
313	Pervasive developmental disorders	mental disorders	0.012234458	0.029240748	1.012309605	0.675651467	1509	61488	FALSE	FALSE
695.7	Prurigo and Lichen	dermatologic	-0.033326413	0.079760146	0.967222794	0.676069293	184	56932	FALSE	FALSE
244	Hypothyroidism	endocrine/metabolic	0.005760625	0.013799805	1.005777249	0.676354795	7372	53335	FALSE	FALSE
624.9	stress incontinence, female	genitourinary	0.01642076	0.039350674	1.016556322	0.676464123	773	61699	FALSE	FALSE
459	Other disorders of circulatory system	circulatory system	0.015479848	0.037417416	1.015600282	0.679088672	848	54545	FALSE	FALSE
275.53	Disorders of phosphorus metabolism	endocrine/metabolic	-0.01674377	0.040534903	0.983395628	0.679555004	719	59116	FALSE	FALSE
433.11	Occlusion of cerebral arteries, with cerebral infarction	circulatory system	-0.027552683	0.066717497	0.97282343	0.679624661	264	56031	FALSE	FALSE
704	Diseases of hair and hair follicles	dermatologic	-0.016077345	0.038973664	0.984051205	0.679959653	781	61760	FALSE	FALSE
244.4	Hypothyroidism NOS	endocrine/metabolic	0.005896437	0.014295654	1.005913855	0.679999661	6816	53335	FALSE	FALSE
526.41	Temporomandibular joint disorder, unspecified	digestive	0.039571863	0.09598422	1.04036526	0.680138111	128	61056	FALSE	FALSE
550.4	Umbilical hernia	digestive	-0.021199264	0.051482679	0.97902386	0.68050457	446	58238	FALSE	FALSE
738.4	Acquired spondylolisthesis	musculoskeletal	-0.016331326	0.03968615	0.983801307	0.680697156	759	57960	FALSE	FALSE
537	Other disorders of stomach and duodenum	digestive	0.014967745	0.036440606	1.015080323	0.681260562	889	57310	FALSE	FALSE
360	Disorders of the globe	sense organs	-0.035814956	0.087344583	0.964818811	0.681775064	155	60466	FALSE	FALSE
446.5	Giant cell arteritis	circulatory system	-0.041427726	0.101139584	0.959418674	0.682092489	115	54944	FALSE	FALSE
255.11	Cushing's syndrome	endocrine/metabolic	0.043194443	0.106213751	1.044140901	0.684246942	103	57443	FALSE	FALSE
337.1	Peripheral autonomic neuropathy	neurological	0.041470422	0.102074636	1.042342331	0.684540195	112	51373	FALSE	FALSE
213	Benign neoplasm of bone and articular cartilage	neoplasms	-0.035617429	0.087677755	0.965009408	0.684572823	152	51974	FALSE	FALSE
772.6	Facial weakness	symptoms	-0.035162239	0.086585643	0.965448771	0.684670749	156	58212	FALSE	FALSE
173	Neoplasm of uncertain behavior of skin	neoplasms	0.008170408	0.020144767	1.008203876	0.685047837	3141	56328	FALSE	FALSE
737.1	Kyphosis (acquired)	musculoskeletal	0.032163412	0.079714222	1.032686244	0.686592216	184	57960	FALSE	FALSE
368.2	Diplopia and disorders of binocular vision	sense organs	0.019535649	0.048435471	1.019727718	0.686702888	503	61356	FALSE	FALSE
780	Hypothermia/Chills	symptoms	-0.039086799	0.096984213	0.961667234	0.686931831	125	65720	FALSE	FALSE
716	Other arthropathies	musculoskeletal	0.011077284	0.027486784	1.011138864	0.686945286	1612	54964	FALSE	FALSE
496	Chronic airway obstruction	respiratory	0.006927975	0.017207953	1.006952029	0.687240249	4451	52414	FALSE	FALSE
220	Benign neoplasm of ovary	neoplasms	0.032438119	0.080583834	1.03296997	0.687287549	180	58095	FALSE	FALSE
619.5	Noninflammatory disorders of vulva and perineum	genitourinary	0.041806468	0.104095934	1.042692665	0.687967534	108	62595	FALSE	FALSE
711.1	Pyogenic arthritis	musculoskeletal	-0.026706853	0.066720136	0.973646621	0.688949007	262	54964	FALSE	FALSE
555.21	Ulcerative colitis (chronic)	digestive	-0.023323053	0.058403176	0.976946828	0.689638556	347	45757	FALSE	FALSE
735.2	Acquired toe deformities	musculoskeletal	-0.016122115	0.040731452	0.984007151	0.692241599	715	57960	FALSE	FALSE
170.2	Cancer of connective tissue	neoplasms	0.018069805	0.045808987	1.018234052	0.693241587	563	64767	FALSE	FALSE
622	Polyp of female genital organs	genitourinary	-0.02715672	0.068877219	0.973208708	0.693376361	248	65096	FALSE	FALSE
854	Complications of cardiac/vascular device, implant, and graft	injuries & poisonings	-0.014615808	0.037070244	0.985490485	0.693379268	863	56963	FALSE	FALSE
519.1	Tracheostomy complications	respiratory	0.039036792	0.099309272	1.03980874	0.694258139	118	59599	FALSE	FALSE
701	Other hypertrophic and atrophic conditions of skin	dermatologic	0.009942617	0.025300072	1.009992209	0.694328569	1893	59531	FALSE	FALSE
733	Other disorders of bone and cartilage	musculoskeletal	0.014348699	0.036515449	1.014452136	0.694357354	891	54545	FALSE	FALSE
274.21	Chondrocalcinosis	endocrine/metabolic	0.041506529	0.106127369	1.042379968	0.695722519	104	62995	FALSE	FALSE
201	Hodgkin's disease	neoplasms	0.039668323	0.101725346	1.040465619	0.696569708	113	63328	FALSE	FALSE
747.12	Valvular heart disease/ heart chambers	congenital anomalies	-0.015960937	0.04096627	0.984165764	0.696823726	724	62051	FALSE	FALSE
211	Benign neoplasm of other parts of digestive system	neoplasms	0.02189307	0.056398926	1.022134482	0.697881063	368	59972	FALSE	FALSE
627.21	Symptomatic artificial menopause	genitourinary	-0.024026475	0.061918958	0.976259863	0.697993101	305	55552	FALSE	FALSE
281.12	Other vitamin B12 deficiency anemia	hematopoietic	0.017946187	0.046335828	1.018108187	0.698529003	554	43916	FALSE	FALSE
452	Other venous embolism and thrombosis	circulatory system	0.008076058	0.02086436	1.008108757	0.698701181	2849	51170	FALSE	FALSE
771.1	Swelling of limb	symptoms	0.010513984	0.027208785	1.01056945	0.699186588	1622	58591	FALSE	FALSE
425	Cardiomyopathy	circulatory system	-0.008460824	0.021963988	0.991574868	0.700079268	2591	60258	FALSE	FALSE
524.3	Anomalies of tooth position/malocclusion	digestive	0.024423173	0.06366759	1.024723862	0.701271614	293	61056	FALSE	FALSE
430.3	Subdural hemorrhage	circulatory system	0.023885932	0.062557471	1.024173485	0.702592059	299	56031	FALSE	FALSE
350.1	Abnormal involuntary movements	neurological	0.011632007	0.03049634	1.011699922	0.702889366	1284	58519	FALSE	FALSE
429.3	Symptoms involving cardiovascular system	circulatory system	-0.016109032	0.042278073	0.984020024	0.703184178	661	54175	FALSE	FALSE
770	Myalgia and myositis unspecified	symptoms	0.007644162	0.020088481	1.007673453	0.703556019	3091	59905	FALSE	FALSE
204.12	Lymphoid leukemia, chronic	neoplasms	-0.030309877	0.079851483	0.970144861	0.704258592	185	63328	FALSE	FALSE
429.9	Cardiac complications, not elsewhere classified	circulatory system	0.024164501	0.064019114	1.024458829	0.705833569	286	54175	FALSE	FALSE
759	Other and unspecified congenital anomalies	congenital anomalies	-0.016990225	0.045039	0.983153295	0.705999994	591	63776	FALSE	FALSE
320	Meningitis	neurological	0.025130777	0.066826847	1.025449217	0.706873705	263	65094	FALSE	FALSE
289.1	Myelofibrosis	hematopoietic	0.036656102	0.097826944	1.037336222	0.707880961	124	49819	FALSE	FALSE
800	Fracture of lower limb	injuries & poisonings	-0.009374886	0.025055109	0.990668921	0.70827736	1932	54954	FALSE	FALSE
189.12	Malignant neoplasm of renal pelvis	neoplasms	-0.031321903	0.084005088	0.969163546	0.709254716	168	64106	FALSE	FALSE
170	Cancer of bone and connective tissue	neoplasms	-0.01426556	0.038291723	0.985835711	0.709483811	809	64767	FALSE	FALSE
596	Other disorders of bladder	genitourinary	-0.010145564	0.027320378	0.989905728	0.710372985	1610	59800	FALSE	FALSE
573.3	Hepatomegaly	digestive	0.02669187	0.072282332	1.027051289	0.711924696	226	53431	FALSE	FALSE
697	Sarcoidosis	dermatologic	0.024897465	0.068020489	1.025209995	0.714343511	250	56932	FALSE	FALSE
807	Fracture of ribs	injuries & poisonings	0.017305594	0.047975323	1.017456203	0.71830978	514	54954	FALSE	FALSE
261.2	Vitamin B-complex deficiencies	endocrine/metabolic	0.011070446	0.03106335	1.01113195	0.721553864	1251	48010	FALSE	FALSE
353.1	Nerve plexus lesions	neurological	0.038251841	0.107477758	1.038992861	0.721911923	102	57822	FALSE	FALSE
512.9	Other dyspnea	respiratory	-0.004865343	0.013720003	0.995146473	0.722876691	7964	35293	FALSE	FALSE
433.2	Occlusion of cerebral arteries	circulatory system	0.009579079	0.027033029	1.009625106	0.723078661	1669	56031	FALSE	FALSE
217	Vascular hamartomas and non-neoplastic nevi	neoplasms	-0.025320874	0.071580383	0.974997011	0.723533442	231	59294	FALSE	FALSE
324	Other CNS infection and poliomyelitis	neurological	-0.025163907	0.071352161	0.975150065	0.72433438	230	65094	FALSE	FALSE
994.2	Sepsis	injuries & poisonings	0.006910773	0.019615079	1.006934707	0.72459874	3227	60313	FALSE	FALSE
977	Personal history of allergy to medicinal agents	injuries & poisonings	-0.010303057	0.029273243	0.989749837	0.724867068	1393	51467	FALSE	FALSE
264.1	Short stature	endocrine/metabolic	-0.017108534	0.04884129	0.983036986	0.726122324	551	48010	FALSE	FALSE
442.11	Abdominal aortic aneurysm	circulatory system	-0.015451447	0.044229987	0.984667314	0.72683164	624	54944	FALSE	FALSE
669	Complications of labor and delivery NEC	pregnancy complications	-0.036874572	0.105887496	0.963797015	0.727657745	105	65958	FALSE	FALSE
724.2	Disorders of coccyx	musculoskeletal	0.030985766	0.089071097	1.031470822	0.727932725	148	53332	FALSE	FALSE
312	Conduct disorders	mental disorders	0.018384229	0.052876765	1.01855426	0.728080011	430	61488	FALSE	FALSE
755.1	Congenital deformities of feet	congenital anomalies	0.033298062	0.095832979	1.033858648	0.728246269	129	64079	FALSE	FALSE
367.8	Hypermetropia	sense organs	-0.02163505	0.062292771	0.978597309	0.72835666	305	61152	FALSE	FALSE
930	Allergic reaction to food	injuries & poisonings	0.016998826	0.049126361	1.017144128	0.72932581	487	53236	FALSE	FALSE
512.1	Wheezing	respiratory	-0.012878669	0.037277512	0.987203907	0.729732863	859	35293	FALSE	FALSE
110.12	Althete's foot	infectious diseases	0.025740462	0.074721957	1.026074608	0.730482901	213	57496	FALSE	FALSE
474.2	Chronic tonsillitis and adenoiditis	respiratory	0.012881654	0.037663459	1.01296498	0.732335896	895	46830	FALSE	FALSE
586.4	Stricture/obstruction of ureter	genitourinary	-0.016240169	0.048124602	0.983890992	0.735769525	512	50252	FALSE	FALSE
275.5	Disorders of calcium/phosphorus metabolism	endocrine/metabolic	-0.009721125	0.02887083	0.990325973	0.736334809	1431	59116	FALSE	FALSE
743.9	Osteopenia or other disorder of bone and cartilage	musculoskeletal	0.007227139	0.021511732	1.007253318	0.736899013	2822	55283	FALSE	FALSE
276	Disorders of fluid, electrolyte, and acid-base balance	endocrine/metabolic	-0.00372814	0.011116539	0.996278801	0.737346938	12608	44115	FALSE	FALSE
758	Chromosomal anomalies and genetic disorders	congenital anomalies	0.018443748	0.055009373	1.018614884	0.737411068	409	63776	FALSE	FALSE
110.11	Dermatophytosis of nail	infectious diseases	-0.010210911	0.030473045	0.989841044	0.737564671	1311	57496	FALSE	FALSE
264	Lack of normal physiological development	endocrine/metabolic	0.009805914	0.029295143	1.009854149	0.737830036	1820	48010	FALSE	FALSE
726.1	Enthesopathy	musculoskeletal	0.007746441	0.023255837	1.007776522	0.739061348	2306	51199	FALSE	FALSE
858	Complication of internal orthopedic device	injuries & poisonings	-0.013565282	0.040761473	0.986526312	0.739287776	711	56963	FALSE	FALSE
53	Herpes zoster	infectious diseases	-0.015344789	0.046669687	0.984772342	0.742310166	542	54271	FALSE	FALSE
792	Abnormal Papanicolaou smear of cervix and cervical HPV	symptoms	0.01113408	0.033997493	1.011196294	0.743291947	1046	58458	FALSE	FALSE
367.2	Astigmatism	sense organs	-0.015941392	0.04881642	0.984184999	0.74400222	498	61152	FALSE	FALSE
536.3	Gastroparesis	digestive	0.017554805	0.053991469	1.017709796	0.745074849	401	57310	FALSE	FALSE
627	Menopausal and postmenopausal disorders	genitourinary	-0.006555886	0.020246728	0.993465557	0.746089624	3345	55552	FALSE	FALSE
530.9	Heartburn	digestive	0.018867317	0.058356524	1.01904643	0.74645958	343	42041	FALSE	FALSE
611.3	Lump or mass in breast	genitourinary	0.009094812	0.028185627	1.009136295	0.746940987	1552	59811	FALSE	FALSE
253.5	Pituitary dwarfism	endocrine/metabolic	0.02578126	0.080433573	1.026116471	0.748567661	185	57443	FALSE	FALSE
963	Poisoning by primarily systemic agents	injuries & poisonings	-0.011128258	0.034782657	0.988933432	0.749016105	979	51467	FALSE	FALSE
429	Ill-defined descriptions and complications of heart disease	circulatory system	0.01112881	0.034949285	1.011190966	0.75016075	975	54175	FALSE	FALSE
480.11	Pneumococcal pneumonia	respiratory	-0.021224337	0.066838039	0.978999314	0.750827241	263	51312	FALSE	FALSE
687	Symptoms affecting skin	dermatologic	0.023016665	0.07282574	1.023283592	0.75196362	221	52097	FALSE	FALSE
610.3	Fibrosclerosis of breast	genitourinary	-0.032735625	0.104018158	0.967794386	0.752981336	108	59811	FALSE	FALSE
427.1	Paroxysmal tachycardia, unspecified	circulatory system	-0.007045139	0.022424032	0.99297962	0.753385813	2534	42223	FALSE	FALSE
174.3	Neoplasm of uncertain behavior of breast	neoplasms	-0.031016902	0.098796024	0.969459187	0.753559855	120	59041	FALSE	FALSE
707.3	Chronic ulcer of unspecified site	dermatologic	0.0214634	0.068544271	1.021695396	0.754180431	249	62987	FALSE	FALSE
512.8	Cough	respiratory	-0.004115513	0.013162134	0.995892944	0.75452513	8595	35293	FALSE	FALSE
427.11	Paroxysmal supraventricular tachycardia	circulatory system	-0.010074574	0.032426127	0.989976004	0.756033938	1144	42223	FALSE	FALSE
509	Respiratory failure, insufficiency, arrest	respiratory	0.004523611	0.014574469	1.004533858	0.75627267	6464	46540	FALSE	FALSE
695.9	Unspecified erythematous condition	dermatologic	-0.025379714	0.082005469	0.974939644	0.756950291	173	56932	FALSE	FALSE
208	Benign neoplasm of colon	neoplasms	0.006649996	0.021721913	1.006672156	0.759496328	2685	56958	FALSE	FALSE
618.2	Uterine/Uterovaginal prolapse	genitourinary	-0.022143906	0.072471001	0.97809947	0.759943176	224	64999	FALSE	FALSE
535.9	Gastritis and duodenitis, NOS	digestive	0.01969493	0.064835644	1.019890154	0.761305402	279	57310	FALSE	FALSE
691	Congenital anomalies of skin	dermatologic	-0.025143562	0.083066046	0.975169905	0.762123367	170	56932	FALSE	FALSE
425.2	Secondary/extrinsic cardiomyopathies	circulatory system	0.011290215	0.037523812	1.01135419	0.763504977	851	60258	FALSE	FALSE
706.1	Acne	dermatologic	0.011739588	0.039159056	1.011808768	0.764335499	789	59929	FALSE	FALSE
798.1	Chronic fatigue syndrome	symptoms	0.014994134	0.050197221	1.01510711	0.765165556	470	40417	FALSE	FALSE
752.2	Other specified congenital anomalies of nervous system	congenital anomalies	-0.017825161	0.059792131	0.982332768	0.765612464	335	64707	FALSE	FALSE
747	Cardiac and circulatory congenital anomalies	congenital anomalies	-0.006710902	0.022570667	0.993311566	0.766215748	2435	62051	FALSE	FALSE
509.1	Respiratory failure	respiratory	0.005050816	0.017024793	1.005063593	0.766715275	4497	46540	FALSE	FALSE
381.1	Otitis media	sense organs	0.008556737	0.028848787	1.008593451	0.766766968	1502	58074	FALSE	FALSE
359.2	Myopathy	neurological	0.010341473	0.034930128	1.010395131	0.767182958	983	59577	FALSE	FALSE
797.1	Cardiogenic shock	symptoms	-0.014558605	0.049536289	0.985546859	0.768836019	480	63543	FALSE	FALSE
446	Polyarteritis nodosa and allied conditions	circulatory system	0.014160647	0.04828862	1.014261384	0.769330921	502	54944	FALSE	FALSE
790.8	Elevated C-reactive protein (CRP)	symptoms	-0.024548187	0.08381639	0.975750669	0.769613483	166	63796	FALSE	FALSE
573.5	Jaundice (not of newborn)	digestive	-0.012275182	0.042001672	0.98779985	0.770091962	673	53431	FALSE	FALSE
656.7	Conditions involving the integument and temperature regulation of fetus and newborn	pregnancy complications	0.029246606	0.100130773	1.029678488	0.770222326	128	64736	FALSE	FALSE
250.41	Impaired fasting glucose	endocrine/metabolic	0.014946937	0.051692222	1.015059201	0.772464646	446	51282	FALSE	FALSE
350	Abnormal movement	neurological	-0.005036798	0.017490689	0.994975866	0.773369538	4102	58519	FALSE	FALSE
702.2	Seborrheic keratosis	dermatologic	-0.006192739	0.021724489	0.993826396	0.775599702	2740	58745	FALSE	FALSE
556.1	Ulceration of intestine	digestive	-0.020981336	0.073725366	0.979237241	0.775959996	217	45757	FALSE	FALSE
316.1	Polyneuropathy due to drugs	mental disorders	0.017300494	0.061167284	1.017451014	0.77730025	314	51688	FALSE	FALSE
380.1	Otitis externa	sense organs	0.01540826	0.054775061	1.015527579	0.778479812	393	62013	FALSE	FALSE
286.7	Other and unspecified coagulation defects	hematopoietic	-0.007940142	0.02849157	0.992091298	0.780487426	1471	52020	FALSE	FALSE
717	Polymyalgia Rheumatica	musculoskeletal	-0.016141576	0.058439441	0.983988001	0.782386543	349	65707	FALSE	FALSE
159	Malignant neoplasm of other and ill-defined sites within the digestive organs and peritoneum	neoplasms	0.010540736	0.038568677	1.010596485	0.784624274	797	58220	FALSE	FALSE
158	Neoplasm of unspecified nature of digestive system	neoplasms	-0.016613871	0.060852466	0.983523378	0.784838718	318	58220	FALSE	FALSE
428.1	Congestive heart failure (CHF) NOS	circulatory system	0.004449139	0.016297187	1.004459052	0.784852871	5097	54175	FALSE	FALSE
724.1	Disorders of sacrum	musculoskeletal	0.023852146	0.087784906	1.024138884	0.785844057	152	53332	FALSE	FALSE
256	Ovarian dysfunction	endocrine/metabolic	-0.012925828	0.047714101	0.987157352	0.786466692	515	57443	FALSE	FALSE
427.42	Cardiac arrest	circulatory system	-0.014348209	0.053016667	0.985754236	0.786671145	417	42223	FALSE	FALSE
741.3	Difficulty in walking	musculoskeletal	-0.009160972	0.033873855	0.990880862	0.786818889	1042	55841	FALSE	FALSE
433	Cerebrovascular disease	circulatory system	0.004549437	0.016919809	1.004559801	0.788020273	4700	56031	FALSE	FALSE
704.1	Alopecia	dermatologic	0.014069307	0.052425283	1.014168745	0.788415504	430	61760	FALSE	FALSE
540.1	Appendicitis	digestive	-0.017539888	0.065425926	0.982613041	0.78863179	276	65653	FALSE	FALSE
580.12	Non-proliferative glomerulonephritis	genitourinary	0.025233697	0.095720197	1.025554762	0.79207324	127	50252	FALSE	FALSE
555.2	Ulcerative colitis	digestive	-0.009556755	0.036398231	0.990488766	0.792888985	903	45757	FALSE	FALSE
415.11	Pulmonary embolism and infarction, acute	circulatory system	-0.008495344	0.032358144	0.99154064	0.792904283	1144	54493	FALSE	FALSE
741.4	Joint effusions	musculoskeletal	0.009357999	0.03585381	1.009401922	0.79408917	922	55841	FALSE	FALSE
110	Dermatophytosis / Dermatomycosis	infectious diseases	-0.007101264	0.027286995	0.99292389	0.79467591	1640	57496	FALSE	FALSE
261.4	Vitamin D deficiency	endocrine/metabolic	0.004478666	0.017242073	1.00448871	0.795054948	4384	48010	FALSE	FALSE
280.2	Iron deficiency anemia secondary to blood loss (chronic)	hematopoietic	0.009611135	0.037615436	1.00965747	0.798328915	844	43916	FALSE	FALSE
569	Other disorders of intestine	digestive	-0.005709171	0.022460801	0.994307095	0.799353588	2417	55284	FALSE	FALSE
614	Inflammatory diseases of female pelvic organs	genitourinary	-0.009144224	0.036012507	0.990897457	0.799558901	927	62378	FALSE	FALSE
695.4	Lupus (localized and systemic)	dermatologic	0.009153136	0.036291305	1.009195154	0.800876484	901	55596	FALSE	FALSE
704.8	Other specified diseases of hair and hair follicles	dermatologic	-0.016292174	0.064956585	0.983839826	0.801956101	280	61760	FALSE	FALSE
614.5	Inflammatory disease of cervix, vagina, and vulva	genitourinary	-0.010459232	0.042023959	0.989595275	0.803447911	677	62378	FALSE	FALSE
175	Acquired absence of breast	neoplasms	0.009157496	0.036925323	1.009199554	0.804134076	880	57549	FALSE	FALSE
350.2	Abnormality of gait	neurological	0.005567381	0.022656829	1.005582908	0.805894036	2396	58519	FALSE	FALSE
574.12	Cholelithiasis with other cholecystitis	digestive	0.017992741	0.073473899	1.018155585	0.806544579	217	60489	FALSE	FALSE
401.2	Hypertensive heart and/or renal disease	circulatory system	0.00446265	0.018262196	1.004472623	0.806947782	5092	35355	FALSE	FALSE
292.5	Transient alteration of awareness	mental disorders	-0.014609334	0.059853187	0.985496865	0.807164099	328	53490	FALSE	FALSE
371.1	Uveitis, noninfectious or NOS	sense organs	-0.0164097	0.067378862	0.983724206	0.807584205	259	57752	FALSE	FALSE
252.2	Hypoparathyroidism	endocrine/metabolic	0.025052807	0.103392259	1.025369265	0.808541253	108	57443	FALSE	FALSE
313.3	Autism	mental disorders	0.012462414	0.05148398	1.012540394	0.808730633	480	61488	FALSE	FALSE
200.1	Polycythemia vera	neoplasms	0.018272229	0.076595304	1.018440188	0.811450293	201	55932	FALSE	FALSE
726.2	Synoviopathy	musculoskeletal	0.024905657	0.105531625	1.025218394	0.813431243	106	51199	FALSE	FALSE
523	Gingival and periodontal diseases	digestive	0.010110366	0.042859111	1.010161648	0.813512052	651	61056	FALSE	FALSE
339	Other headache syndromes	neurological	-0.006917547	0.029375804	0.993106324	0.813832701	1382	59064	FALSE	FALSE
536.7	Complications of gastrostomy, colostomy and enterostomy	digestive	-0.012363174	0.052776595	0.987712936	0.814787129	422	57310	FALSE	FALSE
180.1	Cervical cancer	neoplasms	-0.016704582	0.071594925	0.983434166	0.815512341	227	58458	FALSE	FALSE
458.2	Iatrogenic hypotension	circulatory system	0.022144949	0.09568948	1.022391968	0.816984556	128	54545	FALSE	FALSE
362.4	Retinal vascular changes and abnomalities	sense organs	0.014875085	0.064694663	1.01498627	0.818148072	282	60004	FALSE	FALSE
270.3	Disorders of plasma protein metabolism	endocrine/metabolic	-0.009916667	0.04321199	0.990132341	0.818489034	631	62465	FALSE	FALSE
797	Shock	symptoms	0.006919626	0.030587342	1.006943622	0.821026312	1275	63543	FALSE	FALSE
288.1	Decreased white blood cell count	hematopoietic	-0.005508647	0.0245816	0.994506498	0.822682341	2011	49819	FALSE	FALSE
260.2	severe protein-calorie malnutrition	endocrine/metabolic	0.006256535	0.027952976	1.006276148	0.822894578	1547	48010	FALSE	FALSE
939	Atopic/contact dermatitis due to other or unspecified	dermatologic	-0.005184342	0.023225868	0.994829074	0.823368865	2254	53236	FALSE	FALSE
172.11	Melanomas of skin	neoplasms	-0.007364569	0.033013439	0.992662483	0.823474875	1102	56328	FALSE	FALSE
327.31	Central/nonobstroctive sleep apnea	neurological	-0.024032107	0.108275988	0.976254364	0.824350997	100	51076	FALSE	FALSE
41.11	Methicillin sensitive Staphylococcus aureus	infectious diseases	0.008017313	0.036257495	1.008049538	0.824997803	898	55465	FALSE	FALSE
227	Benign neoplasm of other endocrine glands and related structures	neoplasms	-0.011448447	0.051811407	0.988616837	0.825120596	439	64240	FALSE	FALSE
286.81	Primary hypercoagulable state	hematopoietic	-0.011769276	0.053386233	0.988299711	0.825516604	411	52020	FALSE	FALSE
370.3	Keratoconjunctivitis	sense organs	-0.011144244	0.050575357	0.988917624	0.825599144	466	57752	FALSE	FALSE
965.1	Opiates and related narcotics causing adverse effects in therapeutic use	injuries & poisonings	-0.009542052	0.043425807	0.990503328	0.826079647	622	51467	FALSE	FALSE
530.11	GERD	digestive	0.002577402	0.011739227	1.002580726	0.826218007	10839	42041	FALSE	FALSE
368.4	Visual field defects	sense organs	0.015634264	0.071871369	1.015757118	0.827794411	227	61356	FALSE	FALSE
212	Benign neoplasm of respiratory and intrathoracic organs	neoplasms	0.016438273	0.076587303	1.016574125	0.830052338	200	65853	FALSE	FALSE
575.7	Other disorders of gallbladder	digestive	-0.014479412	0.06790201	0.985624911	0.831139915	255	60489	FALSE	FALSE
965	Poisoning by analgesics, antipyretics, and antirheumatics	injuries & poisonings	-0.010470058	0.049356041	0.989584562	0.832003065	480	51467	FALSE	FALSE
504.1	Idiopathic fibrosing alveolitis	respiratory	-0.014922754	0.070417453	0.985188039	0.832170695	238	46540	FALSE	FALSE
604	Disorders of penis	genitourinary	0.011155195	0.052653429	1.011217647	0.832215667	439	58367	FALSE	FALSE
972	Poisoning by agents primarily affecting the cardiovascular system	injuries & poisonings	0.017466362	0.082653575	1.017619791	0.832637498	171	51467	FALSE	FALSE
367.1	Myopia	sense organs	0.005967427	0.028287335	1.005985268	0.832920382	1517	61152	FALSE	FALSE
41.2	Streptococcus infection	infectious diseases	0.006735313	0.032229485	1.006758046	0.834463977	1138	55465	FALSE	FALSE
443.8	Other specified peripheral vascular diseases	circulatory system	-0.020064012	0.096346764	0.980135931	0.835035401	125	54944	FALSE	FALSE
430.2	Intracerebral hemorrhage	circulatory system	0.010083556	0.048426122	1.010134567	0.835052852	501	56031	FALSE	FALSE
596.5	Functional disorders of bladder	genitourinary	-0.006572146	0.031681253	0.993449403	0.835661637	1186	59800	FALSE	FALSE
530.2	Esophageal bleeding (varices/hemorrhage)	digestive	-0.00824361	0.039817006	0.991790275	0.835980638	747	42041	FALSE	FALSE
536	Disorders of function of stomach	digestive	0.006216993	0.030160922	1.006236358	0.836691392	1310	57310	FALSE	FALSE
747.2	Congenital anomalies of peripheral vascular system	congenital anomalies	0.016620524	0.080772802	1.016759413	0.836971503	180	62051	FALSE	FALSE
721.1	Spondylosis without myelopathy	musculoskeletal	-0.004408494	0.021440927	0.99560121	0.837094666	2767	53332	FALSE	FALSE
743.1	Osteoporosis	musculoskeletal	0.00398503	0.019654363	1.003992981	0.839326151	3526	55283	FALSE	FALSE
218.1	Uterine leiomyoma	neoplasms	-0.009869103	0.048729219	0.990179436	0.839502814	500	60830	FALSE	FALSE
198	Secondary malignant neoplasm	neoplasms	0.003046431	0.015079444	1.003051076	0.839896857	5987	49768	FALSE	FALSE
597	Other disorders of urethra and urinary tract	genitourinary	-0.008869486	0.044077102	0.991169732	0.840521381	610	59800	FALSE	FALSE
362	Other retinal disorders	sense organs	-0.005229655	0.026201834	0.994783996	0.841800334	1793	60004	FALSE	FALSE
513.3	Hypoventilation	respiratory	-0.009453355	0.047500075	0.990591187	0.842248909	529	61249	FALSE	FALSE
872	Traumatic amputation	injuries & poisonings	-0.020010789	0.101959041	0.980188098	0.844404306	112	59016	FALSE	FALSE
218	Benign neoplasm of uterus	neoplasms	-0.009388515	0.048197417	0.990655419	0.845555071	511	60830	FALSE	FALSE
580.32	Nephritis and nephropathy with pathological lesion	genitourinary	-0.013355813	0.068853013	0.98673298	0.846194891	246	50252	FALSE	FALSE
706	Diseases of sebaceous glands	dermatologic	-0.004779008	0.024837861	0.995232394	0.847422484	1977	59929	FALSE	FALSE
276.1	Electrolyte imbalance	endocrine/metabolic	-0.002395152	0.012483602	0.997607714	0.847848838	9492	44115	FALSE	FALSE
733.4	Aseptic necrosis of bone	musculoskeletal	-0.012050132	0.063112483	0.98802218	0.848579624	294	54545	FALSE	FALSE
736	Other acquired deformities of limbs	musculoskeletal	-0.011894397	0.062516963	0.988176062	0.84910641	302	57960	FALSE	FALSE
317.11	Alcoholic liver damage	mental disorders	0.009357723	0.049500357	1.009401643	0.850058695	483	51688	FALSE	FALSE
256.4	Polycystic ovaries	endocrine/metabolic	0.010025414	0.054122315	1.010075837	0.853043747	400	57443	FALSE	FALSE
530.14	Reflux esophagitis	digestive	0.008690829	0.046941881	1.008728704	0.853119069	534	42041	FALSE	FALSE
747.11	Cardiac shunt/ heart septal defect	congenital anomalies	-0.00543694	0.02990642	0.994577814	0.85574093	1370	62051	FALSE	FALSE
875	Non-healing surgical wound	injuries & poisonings	0.013672311	0.075378606	1.013766205	0.856067863	205	59016	FALSE	FALSE
706.2	Sebaceous cyst	dermatologic	0.006168541	0.034111061	1.006187606	0.856495535	1034	59929	FALSE	FALSE
112.3	Candidiasis of skin and nails	infectious diseases	-0.013889096	0.077073372	0.986206912	0.856990723	197	57496	FALSE	FALSE
754	Congenital musculoskeletal deformities of spine	congenital anomalies	0.0157551	0.08779404	1.015879866	0.857580264	152	64079	FALSE	FALSE
513.4	Hyperventilation	respiratory	0.007068349	0.03949357	1.007093388	0.857957591	757	61249	FALSE	FALSE
276.11	Hyperosmolality and/or hypernatremia	endocrine/metabolic	-0.007433548	0.041939523	0.992594013	0.85931638	672	44115	FALSE	FALSE
279.1	Immunity deficiency	endocrine/metabolic	-0.005383981	0.030644148	0.994630486	0.860534646	1271	61342	FALSE	FALSE
481	Influenza	respiratory	0.00929282	0.053449529	1.009336133	0.861974238	416	51312	FALSE	FALSE
187	Cancer of other male genital organs	neoplasms	-0.015203138	0.087865796	0.984911846	0.862630358	154	63736	FALSE	FALSE
385.3	Cholesteatoma	sense organs	0.016572531	0.096197548	1.016710617	0.863220534	126	58074	FALSE	FALSE
656.4	Hemorrhage of fetus or newborn	pregnancy complications	-0.018211921	0.107554863	0.981952914	0.865539598	113	64736	FALSE	FALSE
610	Benign mammary dysplasias	genitourinary	0.005870573	0.034888861	1.005887839	0.866374826	996	59811	FALSE	FALSE
751.3	Obstructive genitourinary defect	congenital anomalies	0.01499685	0.089593599	1.015109867	0.867065146	148	62478	FALSE	FALSE
289.5	Diseases of spleen	hematopoietic	-0.01233234	0.073756553	0.987743391	0.867210074	215	49819	FALSE	FALSE
840	Sprains and strains	injuries & poisonings	-0.004024208	0.024110317	0.995983879	0.867442342	2093	58409	FALSE	FALSE
290.13	Senile dementia	mental disorders	-0.013552969	0.082247077	0.986538459	0.869114316	185	53490	FALSE	FALSE
739	Contracture of joint	musculoskeletal	0.009348018	0.056817406	1.009391847	0.869316011	366	57960	FALSE	FALSE
560.2	Impaction of intestine	digestive	-0.017646285	0.107464815	0.982508498	0.869569579	102	45757	FALSE	FALSE
475.9	Postnasal drip	respiratory	0.009406737	0.057709291	1.00945112	0.870516756	356	46830	FALSE	FALSE
379.2	Disorders of vitreous body	sense organs	-0.004598139	0.028787016	0.995412417	0.87309408	1488	57771	FALSE	FALSE
70.9	Hepatitis NOS	infectious diseases	-0.009311122	0.058641409	0.990732093	0.873841687	342	54271	FALSE	FALSE
155.1	Malignant neoplasm of liver, primary	neoplasms	0.007968713	0.051074699	1.008000548	0.876016663	452	58220	FALSE	FALSE
471	Nasal polyps	respiratory	0.012620384	0.081734922	1.012700357	0.877289413	177	46830	FALSE	FALSE
962.1	Adrenal cortical steroids causing adverse effects in therapeutic use	injuries & poisonings	0.012398408	0.081232082	1.012475587	0.878690501	176	51467	FALSE	FALSE
963.1	Antineoplastic and immunosuppressive drugs causing adverse effects	injuries & poisonings	-0.005323974	0.035103877	0.994690173	0.879452405	961	51467	FALSE	FALSE
174.2	Breast cancer [male]	neoplasms	0.009730512	0.064639271	1.009778007	0.880342058	282	59041	FALSE	FALSE
395.6	Heart valve replaced	circulatory system	-0.004929371	0.03287395	0.995082758	0.880805923	1125	54334	FALSE	FALSE
695	Erythematous conditions	dermatologic	0.003585004	0.024105448	1.003591438	0.881773201	2093	56932	FALSE	FALSE
282	Hereditary hemolytic anemias	hematopoietic	0.012966709	0.088302912	1.013051141	0.883255545	155	43916	FALSE	FALSE
743	Osteoporosis, osteopenia and pathological fracture	musculoskeletal	0.002302225	0.015680265	1.002304877	0.883271662	5771	55283	FALSE	FALSE
809	Fracture of unspecified bones	injuries & poisonings	0.003431532	0.023619017	1.003437426	0.88448443	2183	54954	FALSE	FALSE
389.4	Tinnitus	sense organs	0.005808448	0.040333633	1.00582535	0.885492546	733	58676	FALSE	FALSE
604.1	Redundant prepuce and phimosis/BXO	genitourinary	0.009417935	0.06607242	1.009462424	0.886653815	286	58367	FALSE	FALSE
381.2	Eustachian tube disorders	sense organs	0.003923075	0.027802526	1.003930781	0.887786995	1557	58074	FALSE	FALSE
841	Sprains and strains of back and neck	injuries & poisonings	-0.005522686	0.03970773	0.994492536	0.889384243	754	58409	FALSE	FALSE
333	Extrapyramidal disease and abnormal movement disorders	neurological	-0.004442713	0.032147824	0.995567142	0.890085221	1161	51373	FALSE	FALSE
302.1	Decreased libido	mental disorders	0.013643881	0.09964793	1.013737383	0.891093348	120	41596	FALSE	FALSE
286	Coagulation defects	hematopoietic	-0.003139475	0.023076023	0.996865448	0.89178236	2280	52020	FALSE	FALSE
749	Congenital anomalies of face and neck	congenital anomalies	-0.007862188	0.057981161	0.992168639	0.892138295	366	65060	FALSE	FALSE
215	Other benign neoplasm of connective and other soft tissue	neoplasms	-0.01365737	0.101327624	0.986435469	0.892782443	114	64625	FALSE	FALSE
242.2	Toxic multinodular goiter	endocrine/metabolic	0.013417223	0.099864034	1.013507638	0.893121939	117	53335	FALSE	FALSE
164	Cancer of intrathoracic organs	neoplasms	0.013819886	0.10291404	1.013915822	0.893176643	110	63036	FALSE	FALSE
474	Acute and chronic tonsillitis	respiratory	-0.004830051	0.03602402	0.995181595	0.893340399	977	46830	FALSE	FALSE
362.23	Cystoid macular degeneration of retina	sense organs	0.009028395	0.06836391	1.009069274	0.894933855	254	60004	FALSE	FALSE
379.1	Scleritis and episcleritis	sense organs	-0.013151216	0.099765399	0.986934884	0.895125552	118	57771	FALSE	FALSE
194	Cancer of other endocrine glands	neoplasms	0.012814222	0.099651318	1.012896676	0.897681613	118	64240	FALSE	FALSE
327.71	Restless legs syndrome	neurological	0.005029929	0.03914103	1.0050426	0.897747098	770	51076	FALSE	FALSE
805	Fracture of vertebral column without mention of spinal cord injury	injuries & poisonings	0.00401259	0.03128649	1.004020651	0.897948656	1230	54954	FALSE	FALSE
283	Acquired hemolytic anemias	hematopoietic	0.010868196	0.084809467	1.01092747	0.898031545	163	43916	FALSE	FALSE
523.1	Gingivitis	digestive	-0.006294294	0.049203305	0.993725474	0.898208956	494	61056	FALSE	FALSE
415.1	Acute pulmonary heart disease	circulatory system	0.003897653	0.030627518	1.003905259	0.898734742	1284	54493	FALSE	FALSE
601.3	Orchitis and epididymitis	genitourinary	0.012024361	0.095453246	1.012096944	0.899754714	131	59343	FALSE	FALSE
281.11	Pernicious anemia	hematopoietic	-0.008832543	0.070253783	0.991206349	0.899950894	241	43916	FALSE	FALSE
735.21	Hammer toe (acquired)	musculoskeletal	-0.005977368	0.047570033	0.994040461	0.900005769	522	57960	FALSE	FALSE
526	Diseases of the jaws	digestive	-0.005765958	0.046287012	0.994250633	0.90086424	551	61056	FALSE	FALSE
457.2	Encounter for long-term (current) use of antiplatelets/antithrombotics	circulatory system	-0.006556209	0.053510692	0.993465236	0.902486031	411	51170	FALSE	FALSE
960	Poisoning by antibiotics	injuries & poisonings	0.003459209	0.028775215	1.003465199	0.904312931	1441	51467	FALSE	FALSE
613.8	Other specified disorders of breast	genitourinary	-0.006928529	0.058011382	0.993095418	0.904931555	350	62844	FALSE	FALSE
196	Radiotherapy	neoplasms	0.003263706	0.028123206	1.003269038	0.907612696	1529	49768	FALSE	FALSE
646	Other complications of pregnancy NEC	pregnancy complications	0.007180935	0.062415086	1.00720678	0.908404476	306	65466	FALSE	FALSE
618	Genital prolapse	genitourinary	0.004521503	0.039601539	1.00453174	0.909099132	770	64999	FALSE	FALSE
860	Bone marrow or stem cell transplant	neoplasms	-0.008282345	0.073507056	0.991751859	0.910288895	217	65995	FALSE	FALSE
586	Other disorders of the kidney and ureters	genitourinary	-0.002023872	0.018017451	0.997978175	0.910562994	3964	50252	FALSE	FALSE
193	Thyroid cancer	neoplasms	-0.005000438	0.044943859	0.995012043	0.911410442	584	64240	FALSE	FALSE
425.1	Primary/intrinsic cardiomyopathies	circulatory system	-0.002560232	0.023085361	0.997443043	0.911693399	2329	60258	FALSE	FALSE
750.21	Congenital anomalies of intestine	congenital anomalies	-0.009237573	0.084234535	0.990804962	0.912675124	168	62478	FALSE	FALSE
327.7	Sleep related movement disorders	neurological	-0.004003853	0.036906313	0.996004152	0.913609436	868	51076	FALSE	FALSE
562	Diverticulosis and diverticulitis	digestive	0.002395039	0.022134655	1.002397909	0.913834569	2668	45757	FALSE	FALSE
340	Migraine	neurological	0.002575834	0.02389673	1.002579154	0.914162087	2131	59064	FALSE	FALSE
586.1	Anatomical abnormatilies of kidney and ureters	genitourinary	-0.007200672	0.068088261	0.992825191	0.915776764	260	50252	FALSE	FALSE
198.5	Secondary malignancy of brain/spine	neoplasms	0.003710527	0.035329881	1.00371742	0.916355829	953	49768	FALSE	FALSE
180	Cervical cancer and dysplasia	neoplasms	0.00442942	0.042244147	1.004439244	0.916492561	665	58458	FALSE	FALSE
715	Other inflammatory spondylopathies	musculoskeletal	-0.004300992	0.04131478	0.995708244	0.917087629	695	56429	FALSE	FALSE
38.2	Gram positive septicemia	infectious diseases	0.004888652	0.047038549	1.004900621	0.917225992	531	55465	FALSE	FALSE
733.8	Malunion and nonunion of fracture	musculoskeletal	0.005189438	0.050027425	1.005202926	0.917382142	467	54545	FALSE	FALSE
300.12	Agorophobia, social phobia, and panic disorder	mental disorders	0.004638629	0.045333105	1.004649404	0.918500139	574	41596	FALSE	FALSE
145.3	Cancer of major salivary glands	neoplasms	-0.009591265	0.095423353	0.990454585	0.919937252	129	64188	FALSE	FALSE
333.1	Essential tremor	neurological	0.004741635	0.047400489	1.004752894	0.920317761	530	51373	FALSE	FALSE
571.5	Other chronic nonalcoholic liver disease	digestive	-0.001966523	0.019888457	0.998035409	0.921235451	3148	53431	FALSE	FALSE
586.12	Vesicoureteral reflux	genitourinary	-0.006822037	0.069051183	0.99320118	0.921299597	253	50252	FALSE	FALSE
590	Pyelonephritis	genitourinary	0.00388001	0.039420642	1.003887547	0.921594145	761	49739	FALSE	FALSE
157	Pancreatic cancer	neoplasms	-0.00410043	0.04431755	0.995907965	0.926281843	604	58220	FALSE	FALSE
416	Cardiomegaly	circulatory system	-0.001593083	0.01732212	0.998408185	0.926723338	4331	54493	FALSE	FALSE
480.5	Bronchopneumonia and lung abscess	respiratory	0.006147448	0.067250038	1.006166383	0.927165373	260	51312	FALSE	FALSE
270	Disorders of protein plasma/amino-acid transport and metabolism	endocrine/metabolic	-0.003489649	0.038766693	0.996516433	0.928273965	786	62465	FALSE	FALSE
217.1	Nevus, non-neoplastic	neoplasms	-0.006982322	0.077623201	0.993041998	0.92832577	197	59294	FALSE	FALSE
702	Degenerative skin conditions and other dermatoses	dermatologic	0.00165983	0.018589274	1.001661209	0.928851699	3887	54902	FALSE	FALSE
428	Congestive heart failure; nonhypertensive	circulatory system	-0.001320047	0.014814773	0.998680824	0.928999698	6342	54175	FALSE	FALSE
721	Spondylosis and allied disorders	musculoskeletal	0.001857085	0.020842683	1.001858811	0.929002362	2943	53332	FALSE	FALSE
153.3	Malignant neoplasm of rectum, rectosigmoid junction, and anus	neoplasms	-0.003127949	0.035340793	0.996876938	0.929472786	953	54732	FALSE	FALSE
172.3	Carcinoma in situ of skin	neoplasms	-0.005126304	0.060511929	0.994886813	0.932487504	325	56328	FALSE	FALSE
327.1	Hypersomnia	neurological	-0.005776044	0.069333913	0.994240605	0.933606929	244	51076	FALSE	FALSE
763	Thoracic or lumbosacral neuritis or radiculitis, unspecified	symptoms	-0.002140301	0.025836804	0.997861988	0.933979377	1826	59028	FALSE	FALSE
428.4	Heart failure with preserved EF [Diastolic heart failure]	circulatory system	-0.002047997	0.025644845	0.997954098	0.9363486	1866	54175	FALSE	FALSE
696.41	Psoriasis vulgaris	dermatologic	-0.003336096	0.042172298	0.996669463	0.936948049	662	54527	FALSE	FALSE
348.8	Encephalopathy, not elsewhere classified	neurological	-0.002383868	0.030594417	0.997618971	0.937892968	1275	51373	FALSE	FALSE
681.6	Cellulitis and abscess of foot, toe	dermatologic	-0.004544942	0.061016998	0.99546537	0.940623287	315	55482	FALSE	FALSE
614.52	Vaginitis and vulvovaginitis	genitourinary	0.003352503	0.046412853	1.003358129	0.942417118	553	62378	FALSE	FALSE
871.3	Open wound of foot except toe(s) alone	injuries & poisonings	0.00729056	0.101280293	1.007317201	0.942614648	114	59016	FALSE	FALSE
686.1	Carbuncle and furuncle	dermatologic	-0.005897292	0.083630542	0.994120062	0.943782955	168	55482	FALSE	FALSE
204.22	Myeloid leukemia, chronic	neoplasms	-0.004500966	0.064831402	0.995509148	0.944650761	279	63328	FALSE	FALSE
572	Ascites (non malignant)	digestive	0.001609481	0.023233223	1.001610777	0.944770756	2259	53431	FALSE	FALSE
855	Complication of nervous system device, implant, and graft	injuries & poisonings	0.003714502	0.055043263	1.003721409	0.94619695	389	56963	FALSE	FALSE
771	Musculoskeletal symptoms referable to limbs	symptoms	0.003013907	0.044701705	1.003018453	0.946245246	590	58591	FALSE	FALSE
573.9	Abnormal serum enzyme levels	digestive	-0.003640833	0.055703602	0.996365787	0.947886726	380	53431	FALSE	FALSE
508	Pulmonary collapse; interstitial and compensatory emphysema	respiratory	0.000811884	0.012688142	1.000812214	0.948980079	9174	46540	FALSE	FALSE
626.8	Infertility, female	genitourinary	0.005925451	0.093887932	1.005943041	0.949677357	133	55552	FALSE	FALSE
368	Visual disturbances	sense organs	-0.00171443	0.028620034	0.998287039	0.952232785	1461	61356	FALSE	FALSE
368.9	Subjective visual disturbances	sense organs	-0.003563308	0.059763082	0.996443033	0.952455177	329	61356	FALSE	FALSE
379	Other disorders of eye	sense organs	-0.001554597	0.026207473	0.998446611	0.952698153	1794	57771	FALSE	FALSE
707.1	Decubitus ulcer	dermatologic	0.002434668	0.041402538	1.002437634	0.953107589	689	62987	FALSE	FALSE
695.3	Rosacea	dermatologic	0.002526692	0.043951132	1.002529887	0.954155926	614	56932	FALSE	FALSE
187.2	Malignant neoplasm of testis	neoplasms	0.005913388	0.10355941	1.005930906	0.95446442	111	63736	FALSE	FALSE
344	Other paralytic syndromes	neurological	0.002618212	0.047778202	1.002621643	0.956298352	516	51373	FALSE	FALSE
727.1	Synovitis and tenosynovitis	musculoskeletal	-0.001548377	0.029028463	0.998452821	0.957461051	1436	51199	FALSE	FALSE
204.1	Lymphoid leukemia	neoplasms	0.00323783	0.062735258	1.003243077	0.958838652	299	63328	FALSE	FALSE
573.6	Nonspecific elevation of levels of transaminase or lactic acid dehydrogenase [LDH]	digestive	0.003186831	0.061956635	1.003191914	0.958977723	307	53431	FALSE	FALSE
427.22	Atrial flutter	circulatory system	0.001399072	0.027553862	1.001400051	0.959504111	1730	42223	FALSE	FALSE
420.3	Endocarditis	circulatory system	0.002775214	0.056742121	1.002779069	0.960991623	363	60258	FALSE	FALSE
249	Secondary diabetes mellitus	endocrine/metabolic	-0.002810887	0.057506977	0.99719306	0.961015674	355	51282	FALSE	FALSE
994.21	Septic shock	injuries & poisonings	0.001444106	0.030777888	1.001445149	0.962576795	1261	60313	FALSE	FALSE
204	Leukemia	neoplasms	-0.001521509	0.033991345	0.998479647	0.964297276	1034	63328	FALSE	FALSE
443.1	Raynaud's syndrome	circulatory system	0.002143833	0.053312567	1.002146132	0.967923696	414	54944	FALSE	FALSE
520.2	Disturbances in tooth eruption	digestive	0.002586937	0.064606805	1.002590286	0.968060244	285	61056	FALSE	FALSE
427.4	Cardiac arrest and ventricular fibrillation	circulatory system	-0.001695271	0.046088201	0.998306165	0.970657882	556	42223	FALSE	FALSE
711	Arthropathy associated with infections	musculoskeletal	0.002095957	0.057426905	1.002098155	0.970885419	354	54964	FALSE	FALSE
912	Insect bite	injuries & poisonings	-0.003193027	0.08902201	0.996812065	0.971387739	149	64345	FALSE	FALSE
430.1	Subarachnoid hemorrhage	circulatory system	-0.002176504	0.061895129	0.997825863	0.971948669	305	56031	FALSE	FALSE
947	Urticaria	injuries & poisonings	0.001818804	0.05222456	1.001820459	0.97221801	429	53236	FALSE	FALSE
255.1	Adrenal hyperfunction	endocrine/metabolic	-0.002420063	0.073950411	0.997582863	0.973893507	213	57443	FALSE	FALSE
332	Parkinson's disease	neurological	-0.001541658	0.048317835	0.99845953	0.974546532	516	51373	FALSE	FALSE
597.8	Urethral hypermobility/ISD	genitourinary	0.002250374	0.074702119	1.002252908	0.975967652	212	59800	FALSE	FALSE
556	Ulceration of the lower GI tract	digestive	-0.00204698	0.069114161	0.997955114	0.97637221	247	45757	FALSE	FALSE
379.9	Pain, swelling or discharge of eye	sense organs	0.002390402	0.081824789	1.002393262	0.97669418	175	57771	FALSE	FALSE
750.2	Lower gastrointestinal congenital anomalies	congenital anomalies	-0.001902719	0.066937918	0.99809909	0.977323076	265	62478	FALSE	FALSE
286.8	Hypercoagulable state	hematopoietic	-0.001148051	0.051369307	0.998852608	0.98216959	444	52020	FALSE	FALSE
369.2	Eye infection, viral	sense organs	0.002085876	0.095002271	1.002088053	0.982483005	130	57752	FALSE	FALSE
457.3	Encounter for long-term (current) use of aspirin	circulatory system	-0.000606769	0.032314074	0.999393415	0.985018813	1159	51170	FALSE	FALSE
198.4	Secondary malignant neoplasm of liver	neoplasms	0.000486615	0.026101953	1.000486733	0.985126017	1788	49768	FALSE	FALSE
524	Dentofacial anomalies, including malocclusion	digestive	0.001122198	0.060724967	1.001122828	0.985255929	322	61056	FALSE	FALSE
395	Heart valve disorders	circulatory system	-0.000283908	0.016510148	0.999716132	0.986280262	4923	54334	FALSE	FALSE
726	Peripheral enthesopathies and allied syndromes	musculoskeletal	-0.000269333	0.016954866	0.999730703	0.987325888	4555	51199	FALSE	FALSE
275.6	Hypercalcemia	endocrine/metabolic	0.000584826	0.039696222	1.000584997	0.988245564	756	59116	FALSE	FALSE
585.2	Renal failure NOS	genitourinary	0.000452401	0.037150397	1.000452503	0.990283958	859	50252	FALSE	FALSE
395.1	Nonrheumatic mitral valve disorders	circulatory system	-0.000233282	0.021075919	0.999766745	0.991168672	2869	54334	FALSE	FALSE
654	Other and unspecified complications of birth; puerperium affecting management of mother	pregnancy complications	0.000893332	0.088257058	1.000893731	0.991924005	152	64832	FALSE	FALSE
255	Disorders of adrenal glands	endocrine/metabolic	-0.000292078	0.032237459	0.999707965	0.992771104	1139	57443	FALSE	FALSE
365.2	Primary angle-closure glaucoma	sense organs	-0.000570623	0.081088216	0.99942954	0.994385286	180	60466	FALSE	FALSE
979	Adverse drug events and drug allergies	injuries & poisonings	0.000161315	0.030619543	1.000161328	0.995796481	1275	51467	FALSE	FALSE
149.1	Cancer of oropharynx	neoplasms	-0.000224919	0.05053155	0.999775107	0.996448585	465	64188	FALSE	FALSE
277	Other disorders of metabolism	endocrine/metabolic	-0.00020082	0.046899547	0.9997992	0.996583537	537	63179	FALSE	FALSE
571	Chronic liver disease and cirrhosis	digestive	-7.42E-05	0.019176745	0.999925834	0.996914057	3399	53431	FALSE	FALSE
389	Hearing loss	sense organs	4.72E-05	0.019179521	1.00004719	0.99803689	3387	58676	FALSE	FALSE
440.9	Atherosclerosis of aorta	circulatory system	-0.000135214	0.055802837	0.999864795	0.998066676	378	54944	FALSE	FALSE
270.32	Paraproteinemia	endocrine/metabolic	3.71E-05	0.059562787	1.000037148	0.999502391	333	62465	FALSE	FALSE
